# Supplementary material for: The small RNA locus map for Chlamydomonas reinhardtii
Source: PLoS One. 2020 Nov 19;15(11):e0242516. doi: 10.1371/journal.pone.0242516 (PMC7676726; doi:10.1371/journal.pone.0242516)
Supplement: S1 File — (GFF) [file pone.0242516.s021.gff]

##gff-version 3
##source-version rtracklayer 1.48.0
##date 2020-08-19
chromosome_1	rtracklayer	sequence_feature	1	3542	.	.	.	size=3542;sizeclass=(3e+03%2cInf];expression=16;expressionClass=common;TE_Copia=FALSE;threeprimeUTR=FALSE;TE_Mariner=FALSE;CDS=FALSE;MSAT=FALSE;TE_Order_LINE=TRUE;TE_P=FALSE;TE_TOC1=FALSE;rRNA=TRUE;mRNA=FALSE;miRNA=FALSE;TE_TOC2=FALSE;TE_Order_LTR=FALSE;TE_Novosib=FALSE;introns=FALSE;TE_RTE=FALSE;TE_Gypsy=FALSE;fiveprimeUTR=FALSE;irs=FALSE;transposons=TRUE;TE_DIRS=FALSE;TE_Class_RET=TRUE;TE_EnSpm…
chromosome_1	rtracklayer	sequence_feature	13949	15569	.	.	.	size=1621;sizeclass=(1.5e+03%2c3e+03];expression=11;expressionClass=common;TE_Copia=FALSE;threeprimeUTR=FALSE;TE_Mariner=FALSE;CDS=FALSE;MSAT=FALSE;TE_Order_LINE=TRUE;TE_P=FALSE;TE_TOC1=FALSE;rRNA=FALSE;mRNA=FALSE;miRNA=FALSE;TE_TOC2=FALSE;TE_Order_LTR=FALSE;TE_Novosib=FALSE;introns=FALSE;TE_RTE=FALSE;TE_Gypsy=FALSE;fiveprimeUTR=FALSE;irs=TRUE;transposons=TRUE;TE_DIRS=FALSE;TE_Class_RET=TRUE;TE_E…
chromosome_1	rtracklayer	sequence_feature	15570	16008	.	.	.	size=439;sizeclass=(400%2c1.5e+03];expression=1;expressionClass=specific;TE_Copia=FALSE;threeprimeUTR=FALSE;TE_Mariner=FALSE;CDS=FALSE;MSAT=FALSE;TE_Order_LINE=FALSE;TE_P=FALSE;TE_TOC1=FALSE;rRNA=FALSE;mRNA=FALSE;miRNA=FALSE;TE_TOC2=FALSE;TE_Order_LTR=FALSE;TE_Novosib=FALSE;introns=FALSE;TE_RTE=FALSE;TE_Gypsy=FALSE;fiveprimeUTR=FALSE;irs=FALSE;transposons=FALSE;TE_DIRS=FALSE;TE_Class_RET=FALSE;TE…
chromosome_1	rtracklayer	sequence_feature	16009	19243	.	.	.	size=3235;sizeclass=(3e+03%2cInf];expression=15;expressionClass=common;TE_Copia=FALSE;threeprimeUTR=FALSE;TE_Mariner=FALSE;CDS=TRUE;MSAT=FALSE;TE_Order_LINE=FALSE;TE_P=FALSE;TE_TOC1=FALSE;rRNA=FALSE;mRNA=TRUE;miRNA=FALSE;TE_TOC2=FALSE;TE_Order_LTR=FALSE;TE_Novosib=FALSE;introns=TRUE;TE_RTE=FALSE;TE_Gypsy=FALSE;fiveprimeUTR=TRUE;irs=FALSE;transposons=FALSE;TE_DIRS=FALSE;TE_Class_RET=FALSE;TE_EnSpm…
chromosome_1	rtracklayer	sequence_feature	294725	294932	.	.	.	size=208;sizeclass=(100%2c400];expression=1;expressionClass=specific;TE_Copia=FALSE;threeprimeUTR=FALSE;TE_Mariner=FALSE;CDS=TRUE;MSAT=FALSE;TE_Order_LINE=FALSE;TE_P=FALSE;TE_TOC1=FALSE;rRNA=FALSE;mRNA=TRUE;miRNA=FALSE;TE_TOC2=FALSE;TE_Order_LTR=FALSE;TE_Novosib=FALSE;introns=FALSE;TE_RTE=FALSE;TE_Gypsy=FALSE;fiveprimeUTR=FALSE;irs=TRUE;transposons=FALSE;TE_DIRS=FALSE;TE_Class_RET=FALSE;TE_EnSpm=…
chromosome_1	rtracklayer	sequence_feature	378700	378822	.	.	.	size=123;sizeclass=(100%2c400];expression=3;expressionClass=inbetween;TE_Copia=FALSE;threeprimeUTR=FALSE;TE_Mariner=FALSE;CDS=FALSE;MSAT=FALSE;TE_Order_LINE=FALSE;TE_P=FALSE;TE_TOC1=FALSE;rRNA=FALSE;mRNA=TRUE;miRNA=FALSE;TE_TOC2=FALSE;TE_Order_LTR=FALSE;TE_Novosib=FALSE;introns=TRUE;TE_RTE=FALSE;TE_Gypsy=FALSE;fiveprimeUTR=FALSE;irs=FALSE;transposons=FALSE;TE_DIRS=FALSE;TE_Class_RET=FALSE;TE_EnSp…
chromosome_1	rtracklayer	sequence_feature	382744	383318	.	.	.	size=575;sizeclass=(400%2c1.5e+03];expression=16;expressionClass=common;TE_Copia=FALSE;threeprimeUTR=TRUE;TE_Mariner=FALSE;CDS=FALSE;MSAT=FALSE;TE_Order_LINE=FALSE;TE_P=FALSE;TE_TOC1=FALSE;rRNA=FALSE;mRNA=TRUE;miRNA=FALSE;TE_TOC2=FALSE;TE_Order_LTR=FALSE;TE_Novosib=FALSE;introns=FALSE;TE_RTE=FALSE;TE_Gypsy=FALSE;fiveprimeUTR=FALSE;irs=FALSE;transposons=FALSE;TE_DIRS=FALSE;TE_Class_RET=FALSE;TE_En…
chromosome_1	rtracklayer	sequence_feature	565000	565653	.	.	.	size=654;sizeclass=(400%2c1.5e+03];expression=9;expressionClass=common;TE_Copia=FALSE;threeprimeUTR=TRUE;TE_Mariner=FALSE;CDS=TRUE;MSAT=FALSE;TE_Order_LINE=FALSE;TE_P=FALSE;TE_TOC1=FALSE;rRNA=FALSE;mRNA=TRUE;miRNA=FALSE;TE_TOC2=FALSE;TE_Order_LTR=FALSE;TE_Novosib=FALSE;introns=TRUE;TE_RTE=FALSE;TE_Gypsy=FALSE;fiveprimeUTR=FALSE;irs=FALSE;transposons=FALSE;TE_DIRS=FALSE;TE_Class_RET=FALSE;TE_EnSpm…
chromosome_1	rtracklayer	sequence_feature	570167	570491	.	.	.	size=325;sizeclass=(100%2c400];expression=1;expressionClass=specific;TE_Copia=FALSE;threeprimeUTR=FALSE;TE_Mariner=FALSE;CDS=TRUE;MSAT=FALSE;TE_Order_LINE=FALSE;TE_P=FALSE;TE_TOC1=FALSE;rRNA=FALSE;mRNA=TRUE;miRNA=FALSE;TE_TOC2=FALSE;TE_Order_LTR=FALSE;TE_Novosib=FALSE;introns=TRUE;TE_RTE=FALSE;TE_Gypsy=FALSE;fiveprimeUTR=FALSE;irs=FALSE;transposons=FALSE;TE_DIRS=FALSE;TE_Class_RET=FALSE;TE_EnSpm=…
chromosome_1	rtracklayer	sequence_feature	598273	598601	.	.	.	size=329;sizeclass=(100%2c400];expression=3;expressionClass=inbetween;TE_Copia=FALSE;threeprimeUTR=FALSE;TE_Mariner=FALSE;CDS=FALSE;MSAT=FALSE;TE_Order_LINE=FALSE;TE_P=FALSE;TE_TOC1=FALSE;rRNA=FALSE;mRNA=TRUE;miRNA=FALSE;TE_TOC2=FALSE;TE_Order_LTR=FALSE;TE_Novosib=FALSE;introns=TRUE;TE_RTE=FALSE;TE_Gypsy=FALSE;fiveprimeUTR=FALSE;irs=FALSE;transposons=TRUE;TE_DIRS=FALSE;TE_Class_RET=FALSE;TE_EnSpm…
chromosome_1	rtracklayer	sequence_feature	678139	678728	.	.	.	size=590;sizeclass=(400%2c1.5e+03];expression=7;expressionClass=common;TE_Copia=FALSE;threeprimeUTR=FALSE;TE_Mariner=FALSE;CDS=TRUE;MSAT=FALSE;TE_Order_LINE=FALSE;TE_P=FALSE;TE_TOC1=FALSE;rRNA=FALSE;mRNA=TRUE;miRNA=FALSE;TE_TOC2=FALSE;TE_Order_LTR=FALSE;TE_Novosib=FALSE;introns=TRUE;TE_RTE=FALSE;TE_Gypsy=FALSE;fiveprimeUTR=TRUE;irs=TRUE;transposons=FALSE;TE_DIRS=FALSE;TE_Class_RET=FALSE;TE_EnSpm=…
chromosome_1	rtracklayer	sequence_feature	678729	679139	.	.	.	size=411;sizeclass=(400%2c1.5e+03];expression=1;expressionClass=specific;TE_Copia=FALSE;threeprimeUTR=TRUE;TE_Mariner=FALSE;CDS=TRUE;MSAT=FALSE;TE_Order_LINE=FALSE;TE_P=FALSE;TE_TOC1=FALSE;rRNA=FALSE;mRNA=TRUE;miRNA=FALSE;TE_TOC2=FALSE;TE_Order_LTR=FALSE;TE_Novosib=FALSE;introns=FALSE;TE_RTE=FALSE;TE_Gypsy=FALSE;fiveprimeUTR=FALSE;irs=FALSE;transposons=FALSE;TE_DIRS=FALSE;TE_Class_RET=FALSE;TE_En…
chromosome_1	rtracklayer	sequence_feature	679140	679623	.	.	.	size=484;sizeclass=(400%2c1.5e+03];expression=8;expressionClass=common;TE_Copia=FALSE;threeprimeUTR=TRUE;TE_Mariner=FALSE;CDS=FALSE;MSAT=FALSE;TE_Order_LINE=FALSE;TE_P=FALSE;TE_TOC1=FALSE;rRNA=FALSE;mRNA=TRUE;miRNA=FALSE;TE_TOC2=FALSE;TE_Order_LTR=FALSE;TE_Novosib=FALSE;introns=FALSE;TE_RTE=FALSE;TE_Gypsy=FALSE;fiveprimeUTR=FALSE;irs=FALSE;transposons=FALSE;TE_DIRS=FALSE;TE_Class_RET=FALSE;TE_EnS…
chromosome_1	rtracklayer	sequence_feature	691005	692561	.	.	.	size=1557;sizeclass=(1.5e+03%2c3e+03];expression=0;expressionClass=specific;TE_Copia=FALSE;threeprimeUTR=FALSE;TE_Mariner=TRUE;CDS=FALSE;MSAT=FALSE;TE_Order_LINE=FALSE;TE_P=FALSE;TE_TOC1=FALSE;rRNA=FALSE;mRNA=FALSE;miRNA=FALSE;TE_TOC2=FALSE;TE_Order_LTR=FALSE;TE_Novosib=FALSE;introns=FALSE;TE_RTE=FALSE;TE_Gypsy=FALSE;fiveprimeUTR=FALSE;irs=TRUE;transposons=TRUE;TE_DIRS=FALSE;TE_Class_RET=FALSE;TE…
chromosome_1	rtracklayer	sequence_feature	698766	698908	.	.	.	size=143;sizeclass=(100%2c400];expression=15;expressionClass=common;TE_Copia=FALSE;threeprimeUTR=FALSE;TE_Mariner=FALSE;CDS=TRUE;MSAT=FALSE;TE_Order_LINE=FALSE;TE_P=FALSE;TE_TOC1=FALSE;rRNA=FALSE;mRNA=TRUE;miRNA=FALSE;TE_TOC2=FALSE;TE_Order_LTR=FALSE;TE_Novosib=FALSE;introns=TRUE;TE_RTE=FALSE;TE_Gypsy=FALSE;fiveprimeUTR=TRUE;irs=FALSE;transposons=FALSE;TE_DIRS=FALSE;TE_Class_RET=FALSE;TE_EnSpm=FA…
chromosome_1	rtracklayer	sequence_feature	749775	750029	.	.	.	size=255;sizeclass=(100%2c400];expression=0;expressionClass=specific;TE_Copia=FALSE;threeprimeUTR=FALSE;TE_Mariner=FALSE;CDS=FALSE;MSAT=FALSE;TE_Order_LINE=FALSE;TE_P=FALSE;TE_TOC1=FALSE;rRNA=FALSE;mRNA=FALSE;miRNA=FALSE;TE_TOC2=FALSE;TE_Order_LTR=FALSE;TE_Novosib=FALSE;introns=FALSE;TE_RTE=FALSE;TE_Gypsy=FALSE;fiveprimeUTR=FALSE;irs=FALSE;transposons=TRUE;TE_DIRS=FALSE;TE_Class_RET=FALSE;TE_EnSp…
chromosome_1	rtracklayer	sequence_feature	776362	777981	.	.	.	size=1620;sizeclass=(1.5e+03%2c3e+03];expression=0;expressionClass=specific;TE_Copia=FALSE;threeprimeUTR=FALSE;TE_Mariner=FALSE;CDS=FALSE;MSAT=FALSE;TE_Order_LINE=TRUE;TE_P=FALSE;TE_TOC1=FALSE;rRNA=FALSE;mRNA=FALSE;miRNA=FALSE;TE_TOC2=FALSE;TE_Order_LTR=FALSE;TE_Novosib=FALSE;introns=FALSE;TE_RTE=FALSE;TE_Gypsy=FALSE;fiveprimeUTR=FALSE;irs=TRUE;transposons=TRUE;TE_DIRS=FALSE;TE_Class_RET=TRUE;TE_…
chromosome_1	rtracklayer	sequence_feature	780452	780856	.	.	.	size=405;sizeclass=(400%2c1.5e+03];expression=0;expressionClass=specific;TE_Copia=FALSE;threeprimeUTR=FALSE;TE_Mariner=FALSE;CDS=FALSE;MSAT=FALSE;TE_Order_LINE=FALSE;TE_P=FALSE;TE_TOC1=FALSE;rRNA=FALSE;mRNA=TRUE;miRNA=FALSE;TE_TOC2=FALSE;TE_Order_LTR=FALSE;TE_Novosib=FALSE;introns=TRUE;TE_RTE=FALSE;TE_Gypsy=FALSE;fiveprimeUTR=FALSE;irs=FALSE;transposons=FALSE;TE_DIRS=FALSE;TE_Class_RET=FALSE;TE_E…
chromosome_1	rtracklayer	sequence_feature	781335	781486	.	.	.	size=152;sizeclass=(100%2c400];expression=6;expressionClass=common;TE_Copia=FALSE;threeprimeUTR=FALSE;TE_Mariner=FALSE;CDS=TRUE;MSAT=FALSE;TE_Order_LINE=FALSE;TE_P=FALSE;TE_TOC1=FALSE;rRNA=FALSE;mRNA=TRUE;miRNA=FALSE;TE_TOC2=FALSE;TE_Order_LTR=FALSE;TE_Novosib=FALSE;introns=TRUE;TE_RTE=FALSE;TE_Gypsy=FALSE;fiveprimeUTR=TRUE;irs=FALSE;transposons=FALSE;TE_DIRS=FALSE;TE_Class_RET=FALSE;TE_EnSpm=FAL…
chromosome_1	rtracklayer	sequence_feature	784243	784267	.	.	.	size=25;sizeclass=(0%2c100];expression=0;expressionClass=specific;TE_Copia=FALSE;threeprimeUTR=FALSE;TE_Mariner=FALSE;CDS=FALSE;MSAT=FALSE;TE_Order_LINE=FALSE;TE_P=FALSE;TE_TOC1=FALSE;rRNA=FALSE;mRNA=TRUE;miRNA=FALSE;TE_TOC2=FALSE;TE_Order_LTR=FALSE;TE_Novosib=FALSE;introns=TRUE;TE_RTE=FALSE;TE_Gypsy=FALSE;fiveprimeUTR=FALSE;irs=FALSE;transposons=FALSE;TE_DIRS=FALSE;TE_Class_RET=FALSE;TE_EnSpm=FA…
chromosome_1	rtracklayer	sequence_feature	806095	806508	.	.	.	size=414;sizeclass=(400%2c1.5e+03];expression=3;expressionClass=inbetween;TE_Copia=FALSE;threeprimeUTR=FALSE;TE_Mariner=FALSE;CDS=FALSE;MSAT=FALSE;TE_Order_LINE=FALSE;TE_P=FALSE;TE_TOC1=FALSE;rRNA=FALSE;mRNA=FALSE;miRNA=FALSE;TE_TOC2=FALSE;TE_Order_LTR=FALSE;TE_Novosib=FALSE;introns=FALSE;TE_RTE=FALSE;TE_Gypsy=FALSE;fiveprimeUTR=FALSE;irs=FALSE;transposons=TRUE;TE_DIRS=FALSE;TE_Class_RET=FALSE;TE…
chromosome_1	rtracklayer	sequence_feature	921010	922496	.	.	.	size=1487;sizeclass=(400%2c1.5e+03];expression=1;expressionClass=specific;TE_Copia=FALSE;threeprimeUTR=TRUE;TE_Mariner=FALSE;CDS=FALSE;MSAT=FALSE;TE_Order_LINE=FALSE;TE_P=FALSE;TE_TOC1=FALSE;rRNA=FALSE;mRNA=TRUE;miRNA=FALSE;TE_TOC2=FALSE;TE_Order_LTR=FALSE;TE_Novosib=FALSE;introns=FALSE;TE_RTE=FALSE;TE_Gypsy=FALSE;fiveprimeUTR=FALSE;irs=FALSE;transposons=TRUE;TE_DIRS=FALSE;TE_Class_RET=FALSE;TE_E…
chromosome_1	rtracklayer	sequence_feature	929935	930634	.	.	.	size=700;sizeclass=(400%2c1.5e+03];expression=0;expressionClass=specific;TE_Copia=FALSE;threeprimeUTR=FALSE;TE_Mariner=FALSE;CDS=TRUE;MSAT=FALSE;TE_Order_LINE=FALSE;TE_P=FALSE;TE_TOC1=FALSE;rRNA=FALSE;mRNA=TRUE;miRNA=FALSE;TE_TOC2=FALSE;TE_Order_LTR=FALSE;TE_Novosib=FALSE;introns=TRUE;TE_RTE=FALSE;TE_Gypsy=FALSE;fiveprimeUTR=FALSE;irs=FALSE;transposons=FALSE;TE_DIRS=FALSE;TE_Class_RET=FALSE;TE_En…
chromosome_1	rtracklayer	sequence_feature	932983	933212	.	.	.	size=230;sizeclass=(100%2c400];expression=0;expressionClass=specific;TE_Copia=FALSE;threeprimeUTR=FALSE;TE_Mariner=FALSE;CDS=TRUE;MSAT=FALSE;TE_Order_LINE=FALSE;TE_P=FALSE;TE_TOC1=FALSE;rRNA=FALSE;mRNA=TRUE;miRNA=FALSE;TE_TOC2=FALSE;TE_Order_LTR=FALSE;TE_Novosib=FALSE;introns=TRUE;TE_RTE=FALSE;TE_Gypsy=FALSE;fiveprimeUTR=TRUE;irs=FALSE;transposons=FALSE;TE_DIRS=FALSE;TE_Class_RET=FALSE;TE_EnSpm=F…
chromosome_1	rtracklayer	sequence_feature	936416	937116	.	.	.	size=701;sizeclass=(400%2c1.5e+03];expression=9;expressionClass=common;TE_Copia=FALSE;threeprimeUTR=TRUE;TE_Mariner=FALSE;CDS=TRUE;MSAT=FALSE;TE_Order_LINE=FALSE;TE_P=FALSE;TE_TOC1=FALSE;rRNA=FALSE;mRNA=TRUE;miRNA=FALSE;TE_TOC2=FALSE;TE_Order_LTR=FALSE;TE_Novosib=FALSE;introns=TRUE;TE_RTE=FALSE;TE_Gypsy=FALSE;fiveprimeUTR=TRUE;irs=FALSE;transposons=FALSE;TE_DIRS=FALSE;TE_Class_RET=FALSE;TE_EnSpm=…
chromosome_1	rtracklayer	sequence_feature	978149	978394	.	.	.	size=246;sizeclass=(100%2c400];expression=0;expressionClass=specific;TE_Copia=FALSE;threeprimeUTR=FALSE;TE_Mariner=FALSE;CDS=FALSE;MSAT=FALSE;TE_Order_LINE=FALSE;TE_P=FALSE;TE_TOC1=FALSE;rRNA=FALSE;mRNA=FALSE;miRNA=FALSE;TE_TOC2=FALSE;TE_Order_LTR=FALSE;TE_Novosib=FALSE;introns=FALSE;TE_RTE=FALSE;TE_Gypsy=FALSE;fiveprimeUTR=FALSE;irs=FALSE;transposons=FALSE;TE_DIRS=FALSE;TE_Class_RET=FALSE;TE_EnS…
chromosome_1	rtracklayer	sequence_feature	989696	990672	.	.	.	size=977;sizeclass=(400%2c1.5e+03];expression=0;expressionClass=specific;TE_Copia=FALSE;threeprimeUTR=FALSE;TE_Mariner=FALSE;CDS=FALSE;MSAT=FALSE;TE_Order_LINE=TRUE;TE_P=FALSE;TE_TOC1=FALSE;rRNA=FALSE;mRNA=FALSE;miRNA=FALSE;TE_TOC2=FALSE;TE_Order_LTR=FALSE;TE_Novosib=FALSE;introns=FALSE;TE_RTE=FALSE;TE_Gypsy=FALSE;fiveprimeUTR=FALSE;irs=FALSE;transposons=TRUE;TE_DIRS=FALSE;TE_Class_RET=TRUE;TE_En…
chromosome_1	rtracklayer	sequence_feature	994914	995537	.	.	.	size=624;sizeclass=(400%2c1.5e+03];expression=0;expressionClass=specific;TE_Copia=FALSE;threeprimeUTR=FALSE;TE_Mariner=FALSE;CDS=FALSE;MSAT=FALSE;TE_Order_LINE=FALSE;TE_P=FALSE;TE_TOC1=FALSE;rRNA=FALSE;mRNA=TRUE;miRNA=FALSE;TE_TOC2=FALSE;TE_Order_LTR=FALSE;TE_Novosib=FALSE;introns=TRUE;TE_RTE=FALSE;TE_Gypsy=FALSE;fiveprimeUTR=FALSE;irs=FALSE;transposons=FALSE;TE_DIRS=FALSE;TE_Class_RET=FALSE;TE_E…
chromosome_1	rtracklayer	sequence_feature	1062954	1063151	.	.	.	size=198;sizeclass=(100%2c400];expression=5;expressionClass=inbetween;TE_Copia=FALSE;threeprimeUTR=FALSE;TE_Mariner=FALSE;CDS=FALSE;MSAT=FALSE;TE_Order_LINE=FALSE;TE_P=FALSE;TE_TOC1=FALSE;rRNA=FALSE;mRNA=FALSE;miRNA=FALSE;TE_TOC2=FALSE;TE_Order_LTR=FALSE;TE_Novosib=FALSE;introns=FALSE;TE_RTE=FALSE;TE_Gypsy=FALSE;fiveprimeUTR=FALSE;irs=FALSE;transposons=TRUE;TE_DIRS=FALSE;TE_Class_RET=TRUE;TE_EnSp…
chromosome_1	rtracklayer	sequence_feature	1063152	1063404	.	.	.	size=253;sizeclass=(100%2c400];expression=4;expressionClass=inbetween;TE_Copia=FALSE;threeprimeUTR=FALSE;TE_Mariner=FALSE;CDS=FALSE;MSAT=FALSE;TE_Order_LINE=FALSE;TE_P=FALSE;TE_TOC1=FALSE;rRNA=FALSE;mRNA=FALSE;miRNA=FALSE;TE_TOC2=FALSE;TE_Order_LTR=FALSE;TE_Novosib=FALSE;introns=FALSE;TE_RTE=FALSE;TE_Gypsy=FALSE;fiveprimeUTR=FALSE;irs=FALSE;transposons=TRUE;TE_DIRS=FALSE;TE_Class_RET=TRUE;TE_EnSp…
chromosome_1	rtracklayer	sequence_feature	1063788	1064401	.	.	.	size=614;sizeclass=(400%2c1.5e+03];expression=5;expressionClass=inbetween;TE_Copia=FALSE;threeprimeUTR=FALSE;TE_Mariner=FALSE;CDS=TRUE;MSAT=FALSE;TE_Order_LINE=TRUE;TE_P=FALSE;TE_TOC1=FALSE;rRNA=FALSE;mRNA=TRUE;miRNA=FALSE;TE_TOC2=FALSE;TE_Order_LTR=FALSE;TE_Novosib=FALSE;introns=TRUE;TE_RTE=FALSE;TE_Gypsy=FALSE;fiveprimeUTR=FALSE;irs=FALSE;transposons=TRUE;TE_DIRS=FALSE;TE_Class_RET=TRUE;TE_EnSp…
chromosome_1	rtracklayer	sequence_feature	1064800	1065517	.	.	.	size=718;sizeclass=(400%2c1.5e+03];expression=4;expressionClass=inbetween;TE_Copia=FALSE;threeprimeUTR=FALSE;TE_Mariner=FALSE;CDS=FALSE;MSAT=FALSE;TE_Order_LINE=TRUE;TE_P=FALSE;TE_TOC1=FALSE;rRNA=FALSE;mRNA=TRUE;miRNA=FALSE;TE_TOC2=FALSE;TE_Order_LTR=FALSE;TE_Novosib=FALSE;introns=TRUE;TE_RTE=FALSE;TE_Gypsy=FALSE;fiveprimeUTR=FALSE;irs=TRUE;transposons=TRUE;TE_DIRS=FALSE;TE_Class_RET=TRUE;TE_EnSp…
chromosome_1	rtracklayer	sequence_feature	1067686	1068184	.	.	.	size=499;sizeclass=(400%2c1.5e+03];expression=3;expressionClass=inbetween;TE_Copia=FALSE;threeprimeUTR=TRUE;TE_Mariner=FALSE;CDS=TRUE;MSAT=FALSE;TE_Order_LINE=TRUE;TE_P=FALSE;TE_TOC1=FALSE;rRNA=FALSE;mRNA=TRUE;miRNA=FALSE;TE_TOC2=FALSE;TE_Order_LTR=FALSE;TE_Novosib=FALSE;introns=TRUE;TE_RTE=FALSE;TE_Gypsy=FALSE;fiveprimeUTR=FALSE;irs=FALSE;transposons=TRUE;TE_DIRS=FALSE;TE_Class_RET=TRUE;TE_EnSpm…
chromosome_1	rtracklayer	sequence_feature	1068491	1068767	.	.	.	size=277;sizeclass=(100%2c400];expression=5;expressionClass=inbetween;TE_Copia=FALSE;threeprimeUTR=FALSE;TE_Mariner=FALSE;CDS=FALSE;MSAT=FALSE;TE_Order_LINE=TRUE;TE_P=FALSE;TE_TOC1=FALSE;rRNA=FALSE;mRNA=FALSE;miRNA=FALSE;TE_TOC2=FALSE;TE_Order_LTR=FALSE;TE_Novosib=FALSE;introns=FALSE;TE_RTE=FALSE;TE_Gypsy=FALSE;fiveprimeUTR=FALSE;irs=FALSE;transposons=TRUE;TE_DIRS=FALSE;TE_Class_RET=TRUE;TE_EnSpm…
chromosome_1	rtracklayer	sequence_feature	1069065	1069126	.	.	.	size=62;sizeclass=(0%2c100];expression=5;expressionClass=inbetween;TE_Copia=FALSE;threeprimeUTR=FALSE;TE_Mariner=FALSE;CDS=FALSE;MSAT=FALSE;TE_Order_LINE=TRUE;TE_P=FALSE;TE_TOC1=FALSE;rRNA=FALSE;mRNA=FALSE;miRNA=FALSE;TE_TOC2=FALSE;TE_Order_LTR=FALSE;TE_Novosib=FALSE;introns=FALSE;TE_RTE=FALSE;TE_Gypsy=FALSE;fiveprimeUTR=FALSE;irs=FALSE;transposons=TRUE;TE_DIRS=FALSE;TE_Class_RET=TRUE;TE_EnSpm=FA…
chromosome_1	rtracklayer	sequence_feature	1124465	1124865	.	.	.	size=401;sizeclass=(400%2c1.5e+03];expression=11;expressionClass=common;TE_Copia=FALSE;threeprimeUTR=TRUE;TE_Mariner=FALSE;CDS=TRUE;MSAT=FALSE;TE_Order_LINE=FALSE;TE_P=FALSE;TE_TOC1=FALSE;rRNA=FALSE;mRNA=TRUE;miRNA=FALSE;TE_TOC2=FALSE;TE_Order_LTR=FALSE;TE_Novosib=FALSE;introns=FALSE;TE_RTE=FALSE;TE_Gypsy=FALSE;fiveprimeUTR=FALSE;irs=FALSE;transposons=FALSE;TE_DIRS=FALSE;TE_Class_RET=FALSE;TE_EnS…
chromosome_1	rtracklayer	sequence_feature	1125034	1125399	.	.	.	size=366;sizeclass=(100%2c400];expression=5;expressionClass=inbetween;TE_Copia=FALSE;threeprimeUTR=FALSE;TE_Mariner=FALSE;CDS=TRUE;MSAT=FALSE;TE_Order_LINE=TRUE;TE_P=FALSE;TE_TOC1=FALSE;rRNA=FALSE;mRNA=TRUE;miRNA=FALSE;TE_TOC2=FALSE;TE_Order_LTR=FALSE;TE_Novosib=FALSE;introns=TRUE;TE_RTE=FALSE;TE_Gypsy=FALSE;fiveprimeUTR=TRUE;irs=TRUE;transposons=TRUE;TE_DIRS=FALSE;TE_Class_RET=TRUE;TE_EnSpm=FALS…
chromosome_1	rtracklayer	sequence_feature	1125400	1126187	.	.	.	size=788;sizeclass=(400%2c1.5e+03];expression=4;expressionClass=inbetween;TE_Copia=FALSE;threeprimeUTR=FALSE;TE_Mariner=FALSE;CDS=TRUE;MSAT=FALSE;TE_Order_LINE=TRUE;TE_P=FALSE;TE_TOC1=FALSE;rRNA=FALSE;mRNA=TRUE;miRNA=FALSE;TE_TOC2=FALSE;TE_Order_LTR=FALSE;TE_Novosib=FALSE;introns=TRUE;TE_RTE=FALSE;TE_Gypsy=FALSE;fiveprimeUTR=TRUE;irs=TRUE;transposons=TRUE;TE_DIRS=FALSE;TE_Class_RET=TRUE;TE_EnSpm=…
chromosome_1	rtracklayer	sequence_feature	1126237	1127091	.	.	.	size=855;sizeclass=(400%2c1.5e+03];expression=4;expressionClass=inbetween;TE_Copia=FALSE;threeprimeUTR=FALSE;TE_Mariner=FALSE;CDS=TRUE;MSAT=FALSE;TE_Order_LINE=FALSE;TE_P=FALSE;TE_TOC1=FALSE;rRNA=FALSE;mRNA=TRUE;miRNA=FALSE;TE_TOC2=FALSE;TE_Order_LTR=FALSE;TE_Novosib=FALSE;introns=TRUE;TE_RTE=FALSE;TE_Gypsy=FALSE;fiveprimeUTR=FALSE;irs=FALSE;transposons=FALSE;TE_DIRS=FALSE;TE_Class_RET=FALSE;TE_E…
chromosome_1	rtracklayer	sequence_feature	1127449	1127765	.	.	.	size=317;sizeclass=(100%2c400];expression=3;expressionClass=inbetween;TE_Copia=FALSE;threeprimeUTR=FALSE;TE_Mariner=FALSE;CDS=TRUE;MSAT=FALSE;TE_Order_LINE=FALSE;TE_P=FALSE;TE_TOC1=FALSE;rRNA=FALSE;mRNA=TRUE;miRNA=FALSE;TE_TOC2=FALSE;TE_Order_LTR=FALSE;TE_Novosib=FALSE;introns=FALSE;TE_RTE=FALSE;TE_Gypsy=FALSE;fiveprimeUTR=FALSE;irs=FALSE;transposons=FALSE;TE_DIRS=FALSE;TE_Class_RET=FALSE;TE_EnSp…
chromosome_1	rtracklayer	sequence_feature	1127766	1128205	.	.	.	size=440;sizeclass=(400%2c1.5e+03];expression=3;expressionClass=inbetween;TE_Copia=FALSE;threeprimeUTR=FALSE;TE_Mariner=FALSE;CDS=TRUE;MSAT=FALSE;TE_Order_LINE=FALSE;TE_P=FALSE;TE_TOC1=FALSE;rRNA=FALSE;mRNA=TRUE;miRNA=FALSE;TE_TOC2=FALSE;TE_Order_LTR=FALSE;TE_Novosib=FALSE;introns=FALSE;TE_RTE=FALSE;TE_Gypsy=FALSE;fiveprimeUTR=FALSE;irs=FALSE;transposons=FALSE;TE_DIRS=FALSE;TE_Class_RET=FALSE;TE_…
chromosome_1	rtracklayer	sequence_feature	1128206	1128492	.	.	.	size=287;sizeclass=(100%2c400];expression=4;expressionClass=inbetween;TE_Copia=FALSE;threeprimeUTR=FALSE;TE_Mariner=FALSE;CDS=TRUE;MSAT=FALSE;TE_Order_LINE=FALSE;TE_P=FALSE;TE_TOC1=FALSE;rRNA=FALSE;mRNA=TRUE;miRNA=FALSE;TE_TOC2=FALSE;TE_Order_LTR=FALSE;TE_Novosib=FALSE;introns=FALSE;TE_RTE=FALSE;TE_Gypsy=FALSE;fiveprimeUTR=FALSE;irs=FALSE;transposons=FALSE;TE_DIRS=FALSE;TE_Class_RET=FALSE;TE_EnSp…
chromosome_1	rtracklayer	sequence_feature	1128493	1130659	.	.	.	size=2167;sizeclass=(1.5e+03%2c3e+03];expression=5;expressionClass=inbetween;TE_Copia=FALSE;threeprimeUTR=TRUE;TE_Mariner=FALSE;CDS=TRUE;MSAT=FALSE;TE_Order_LINE=FALSE;TE_P=FALSE;TE_TOC1=FALSE;rRNA=FALSE;mRNA=TRUE;miRNA=FALSE;TE_TOC2=FALSE;TE_Order_LTR=FALSE;TE_Novosib=FALSE;introns=FALSE;TE_RTE=FALSE;TE_Gypsy=FALSE;fiveprimeUTR=FALSE;irs=TRUE;transposons=FALSE;TE_DIRS=FALSE;TE_Class_RET=FALSE;TE…
chromosome_1	rtracklayer	sequence_feature	1131924	1133209	.	.	.	size=1286;sizeclass=(400%2c1.5e+03];expression=4;expressionClass=inbetween;TE_Copia=FALSE;threeprimeUTR=FALSE;TE_Mariner=FALSE;CDS=FALSE;MSAT=FALSE;TE_Order_LINE=TRUE;TE_P=FALSE;TE_TOC1=FALSE;rRNA=FALSE;mRNA=FALSE;miRNA=FALSE;TE_TOC2=FALSE;TE_Order_LTR=FALSE;TE_Novosib=FALSE;introns=FALSE;TE_RTE=FALSE;TE_Gypsy=FALSE;fiveprimeUTR=FALSE;irs=TRUE;transposons=TRUE;TE_DIRS=FALSE;TE_Class_RET=TRUE;TE_E…
chromosome_1	rtracklayer	sequence_feature	1133210	1133258	.	.	.	size=49;sizeclass=(0%2c100];expression=6;expressionClass=common;TE_Copia=FALSE;threeprimeUTR=FALSE;TE_Mariner=FALSE;CDS=FALSE;MSAT=FALSE;TE_Order_LINE=TRUE;TE_P=FALSE;TE_TOC1=FALSE;rRNA=FALSE;mRNA=FALSE;miRNA=FALSE;TE_TOC2=FALSE;TE_Order_LTR=FALSE;TE_Novosib=FALSE;introns=FALSE;TE_RTE=FALSE;TE_Gypsy=FALSE;fiveprimeUTR=FALSE;irs=TRUE;transposons=TRUE;TE_DIRS=FALSE;TE_Class_RET=TRUE;TE_EnSpm=FALSE;…
chromosome_1	rtracklayer	sequence_feature	1133259	1133690	.	.	.	size=432;sizeclass=(400%2c1.5e+03];expression=6;expressionClass=common;TE_Copia=FALSE;threeprimeUTR=FALSE;TE_Mariner=FALSE;CDS=FALSE;MSAT=FALSE;TE_Order_LINE=TRUE;TE_P=FALSE;TE_TOC1=FALSE;rRNA=FALSE;mRNA=FALSE;miRNA=FALSE;TE_TOC2=FALSE;TE_Order_LTR=FALSE;TE_Novosib=FALSE;introns=FALSE;TE_RTE=FALSE;TE_Gypsy=FALSE;fiveprimeUTR=FALSE;irs=TRUE;transposons=TRUE;TE_DIRS=FALSE;TE_Class_RET=TRUE;TE_EnSpm…
chromosome_1	rtracklayer	sequence_feature	1133691	1134130	.	.	.	size=440;sizeclass=(400%2c1.5e+03];expression=4;expressionClass=inbetween;TE_Copia=FALSE;threeprimeUTR=FALSE;TE_Mariner=FALSE;CDS=FALSE;MSAT=FALSE;TE_Order_LINE=TRUE;TE_P=FALSE;TE_TOC1=FALSE;rRNA=FALSE;mRNA=FALSE;miRNA=FALSE;TE_TOC2=FALSE;TE_Order_LTR=FALSE;TE_Novosib=FALSE;introns=FALSE;TE_RTE=FALSE;TE_Gypsy=FALSE;fiveprimeUTR=FALSE;irs=TRUE;transposons=TRUE;TE_DIRS=FALSE;TE_Class_RET=TRUE;TE_En…
chromosome_1	rtracklayer	sequence_feature	1134259	1134782	.	.	.	size=524;sizeclass=(400%2c1.5e+03];expression=6;expressionClass=common;TE_Copia=FALSE;threeprimeUTR=FALSE;TE_Mariner=FALSE;CDS=FALSE;MSAT=FALSE;TE_Order_LINE=TRUE;TE_P=FALSE;TE_TOC1=FALSE;rRNA=FALSE;mRNA=FALSE;miRNA=FALSE;TE_TOC2=FALSE;TE_Order_LTR=FALSE;TE_Novosib=FALSE;introns=FALSE;TE_RTE=FALSE;TE_Gypsy=FALSE;fiveprimeUTR=FALSE;irs=TRUE;transposons=TRUE;TE_DIRS=FALSE;TE_Class_RET=TRUE;TE_EnSpm…
chromosome_1	rtracklayer	sequence_feature	1134783	1135020	.	.	.	size=238;sizeclass=(100%2c400];expression=4;expressionClass=inbetween;TE_Copia=FALSE;threeprimeUTR=FALSE;TE_Mariner=FALSE;CDS=FALSE;MSAT=FALSE;TE_Order_LINE=TRUE;TE_P=FALSE;TE_TOC1=FALSE;rRNA=FALSE;mRNA=TRUE;miRNA=FALSE;TE_TOC2=FALSE;TE_Order_LTR=FALSE;TE_Novosib=FALSE;introns=FALSE;TE_RTE=FALSE;TE_Gypsy=FALSE;fiveprimeUTR=TRUE;irs=TRUE;transposons=TRUE;TE_DIRS=FALSE;TE_Class_RET=TRUE;TE_EnSpm=FA…
chromosome_1	rtracklayer	sequence_feature	1135021	1137229	.	.	.	size=2209;sizeclass=(1.5e+03%2c3e+03];expression=5;expressionClass=inbetween;TE_Copia=FALSE;threeprimeUTR=FALSE;TE_Mariner=FALSE;CDS=TRUE;MSAT=FALSE;TE_Order_LINE=TRUE;TE_P=FALSE;TE_TOC1=FALSE;rRNA=FALSE;mRNA=TRUE;miRNA=FALSE;TE_TOC2=FALSE;TE_Order_LTR=FALSE;TE_Novosib=FALSE;introns=FALSE;TE_RTE=FALSE;TE_Gypsy=FALSE;fiveprimeUTR=TRUE;irs=TRUE;transposons=TRUE;TE_DIRS=FALSE;TE_Class_RET=TRUE;TE_En…
chromosome_1	rtracklayer	sequence_feature	1137230	1137383	.	.	.	size=154;sizeclass=(100%2c400];expression=0;expressionClass=specific;TE_Copia=FALSE;threeprimeUTR=FALSE;TE_Mariner=FALSE;CDS=TRUE;MSAT=FALSE;TE_Order_LINE=FALSE;TE_P=FALSE;TE_TOC1=FALSE;rRNA=FALSE;mRNA=TRUE;miRNA=FALSE;TE_TOC2=FALSE;TE_Order_LTR=FALSE;TE_Novosib=FALSE;introns=FALSE;TE_RTE=FALSE;TE_Gypsy=FALSE;fiveprimeUTR=FALSE;irs=TRUE;transposons=FALSE;TE_DIRS=FALSE;TE_Class_RET=FALSE;TE_EnSpm=…
chromosome_1	rtracklayer	sequence_feature	1137384	1137646	.	.	.	size=263;sizeclass=(100%2c400];expression=4;expressionClass=inbetween;TE_Copia=FALSE;threeprimeUTR=FALSE;TE_Mariner=FALSE;CDS=TRUE;MSAT=FALSE;TE_Order_LINE=FALSE;TE_P=FALSE;TE_TOC1=FALSE;rRNA=FALSE;mRNA=TRUE;miRNA=FALSE;TE_TOC2=FALSE;TE_Order_LTR=FALSE;TE_Novosib=FALSE;introns=FALSE;TE_RTE=FALSE;TE_Gypsy=FALSE;fiveprimeUTR=FALSE;irs=TRUE;transposons=FALSE;TE_DIRS=FALSE;TE_Class_RET=FALSE;TE_EnSpm…
chromosome_1	rtracklayer	sequence_feature	1137647	1138054	.	.	.	size=408;sizeclass=(400%2c1.5e+03];expression=4;expressionClass=inbetween;TE_Copia=FALSE;threeprimeUTR=TRUE;TE_Mariner=FALSE;CDS=TRUE;MSAT=FALSE;TE_Order_LINE=FALSE;TE_P=FALSE;TE_TOC1=FALSE;rRNA=FALSE;mRNA=TRUE;miRNA=FALSE;TE_TOC2=FALSE;TE_Order_LTR=FALSE;TE_Novosib=FALSE;introns=TRUE;TE_RTE=FALSE;TE_Gypsy=FALSE;fiveprimeUTR=FALSE;irs=TRUE;transposons=FALSE;TE_DIRS=FALSE;TE_Class_RET=FALSE;TE_EnS…
chromosome_1	rtracklayer	sequence_feature	1138429	1138789	.	.	.	size=361;sizeclass=(100%2c400];expression=5;expressionClass=inbetween;TE_Copia=FALSE;threeprimeUTR=TRUE;TE_Mariner=FALSE;CDS=FALSE;MSAT=FALSE;TE_Order_LINE=FALSE;TE_P=FALSE;TE_TOC1=FALSE;rRNA=FALSE;mRNA=TRUE;miRNA=FALSE;TE_TOC2=FALSE;TE_Order_LTR=FALSE;TE_Novosib=FALSE;introns=TRUE;TE_RTE=FALSE;TE_Gypsy=FALSE;fiveprimeUTR=FALSE;irs=TRUE;transposons=FALSE;TE_DIRS=FALSE;TE_Class_RET=FALSE;TE_EnSpm=…
chromosome_1	rtracklayer	sequence_feature	1139705	1140241	.	.	.	size=537;sizeclass=(400%2c1.5e+03];expression=6;expressionClass=common;TE_Copia=FALSE;threeprimeUTR=FALSE;TE_Mariner=FALSE;CDS=TRUE;MSAT=FALSE;TE_Order_LINE=FALSE;TE_P=FALSE;TE_TOC1=FALSE;rRNA=FALSE;mRNA=TRUE;miRNA=FALSE;TE_TOC2=FALSE;TE_Order_LTR=FALSE;TE_Novosib=FALSE;introns=FALSE;TE_RTE=FALSE;TE_Gypsy=FALSE;fiveprimeUTR=FALSE;irs=TRUE;transposons=FALSE;TE_DIRS=FALSE;TE_Class_RET=FALSE;TE_EnSp…
chromosome_1	rtracklayer	sequence_feature	1140242	1141419	.	.	.	size=1178;sizeclass=(400%2c1.5e+03];expression=4;expressionClass=inbetween;TE_Copia=FALSE;threeprimeUTR=FALSE;TE_Mariner=FALSE;CDS=TRUE;MSAT=FALSE;TE_Order_LINE=TRUE;TE_P=FALSE;TE_TOC1=FALSE;rRNA=FALSE;mRNA=TRUE;miRNA=FALSE;TE_TOC2=FALSE;TE_Order_LTR=FALSE;TE_Novosib=FALSE;introns=TRUE;TE_RTE=FALSE;TE_Gypsy=FALSE;fiveprimeUTR=TRUE;irs=FALSE;transposons=TRUE;TE_DIRS=FALSE;TE_Class_RET=TRUE;TE_EnSp…
chromosome_1	rtracklayer	sequence_feature	1142541	1142977	.	.	.	size=437;sizeclass=(400%2c1.5e+03];expression=6;expressionClass=common;TE_Copia=FALSE;threeprimeUTR=FALSE;TE_Mariner=FALSE;CDS=FALSE;MSAT=FALSE;TE_Order_LINE=TRUE;TE_P=FALSE;TE_TOC1=FALSE;rRNA=FALSE;mRNA=FALSE;miRNA=FALSE;TE_TOC2=FALSE;TE_Order_LTR=FALSE;TE_Novosib=FALSE;introns=FALSE;TE_RTE=FALSE;TE_Gypsy=FALSE;fiveprimeUTR=FALSE;irs=FALSE;transposons=TRUE;TE_DIRS=FALSE;TE_Class_RET=TRUE;TE_EnSp…
chromosome_1	rtracklayer	sequence_feature	1142978	1143186	.	.	.	size=209;sizeclass=(100%2c400];expression=4;expressionClass=inbetween;TE_Copia=FALSE;threeprimeUTR=FALSE;TE_Mariner=FALSE;CDS=FALSE;MSAT=FALSE;TE_Order_LINE=TRUE;TE_P=FALSE;TE_TOC1=FALSE;rRNA=FALSE;mRNA=FALSE;miRNA=FALSE;TE_TOC2=FALSE;TE_Order_LTR=FALSE;TE_Novosib=FALSE;introns=FALSE;TE_RTE=FALSE;TE_Gypsy=FALSE;fiveprimeUTR=FALSE;irs=FALSE;transposons=TRUE;TE_DIRS=FALSE;TE_Class_RET=TRUE;TE_EnSpm…
chromosome_1	rtracklayer	sequence_feature	1143187	1145198	.	.	.	size=2012;sizeclass=(1.5e+03%2c3e+03];expression=6;expressionClass=common;TE_Copia=FALSE;threeprimeUTR=FALSE;TE_Mariner=FALSE;CDS=FALSE;MSAT=FALSE;TE_Order_LINE=TRUE;TE_P=FALSE;TE_TOC1=FALSE;rRNA=FALSE;mRNA=FALSE;miRNA=FALSE;TE_TOC2=FALSE;TE_Order_LTR=FALSE;TE_Novosib=FALSE;introns=FALSE;TE_RTE=FALSE;TE_Gypsy=FALSE;fiveprimeUTR=FALSE;irs=FALSE;transposons=TRUE;TE_DIRS=FALSE;TE_Class_RET=TRUE;TE_E…
chromosome_1	rtracklayer	sequence_feature	1145199	1145845	.	.	.	size=647;sizeclass=(400%2c1.5e+03];expression=4;expressionClass=inbetween;TE_Copia=FALSE;threeprimeUTR=FALSE;TE_Mariner=FALSE;CDS=FALSE;MSAT=FALSE;TE_Order_LINE=TRUE;TE_P=FALSE;TE_TOC1=FALSE;rRNA=FALSE;mRNA=FALSE;miRNA=FALSE;TE_TOC2=FALSE;TE_Order_LTR=FALSE;TE_Novosib=FALSE;introns=FALSE;TE_RTE=FALSE;TE_Gypsy=FALSE;fiveprimeUTR=FALSE;irs=FALSE;transposons=TRUE;TE_DIRS=FALSE;TE_Class_RET=TRUE;TE_E…
chromosome_1	rtracklayer	sequence_feature	1296203	1296726	.	.	.	size=524;sizeclass=(400%2c1.5e+03];expression=5;expressionClass=inbetween;TE_Copia=FALSE;threeprimeUTR=FALSE;TE_Mariner=FALSE;CDS=TRUE;MSAT=FALSE;TE_Order_LINE=TRUE;TE_P=FALSE;TE_TOC1=FALSE;rRNA=FALSE;mRNA=TRUE;miRNA=FALSE;TE_TOC2=FALSE;TE_Order_LTR=FALSE;TE_Novosib=FALSE;introns=TRUE;TE_RTE=FALSE;TE_Gypsy=FALSE;fiveprimeUTR=TRUE;irs=TRUE;transposons=TRUE;TE_DIRS=FALSE;TE_Class_RET=TRUE;TE_EnSpm=…
chromosome_1	rtracklayer	sequence_feature	1308170	1308612	.	.	.	size=443;sizeclass=(400%2c1.5e+03];expression=3;expressionClass=inbetween;TE_Copia=FALSE;threeprimeUTR=TRUE;TE_Mariner=FALSE;CDS=TRUE;MSAT=FALSE;TE_Order_LINE=TRUE;TE_P=FALSE;TE_TOC1=FALSE;rRNA=FALSE;mRNA=TRUE;miRNA=FALSE;TE_TOC2=FALSE;TE_Order_LTR=FALSE;TE_Novosib=FALSE;introns=FALSE;TE_RTE=FALSE;TE_Gypsy=FALSE;fiveprimeUTR=FALSE;irs=TRUE;transposons=TRUE;TE_DIRS=FALSE;TE_Class_RET=TRUE;TE_EnSpm…
chromosome_1	rtracklayer	sequence_feature	1308840	1309223	.	.	.	size=384;sizeclass=(100%2c400];expression=5;expressionClass=inbetween;TE_Copia=FALSE;threeprimeUTR=FALSE;TE_Mariner=FALSE;CDS=FALSE;MSAT=FALSE;TE_Order_LINE=FALSE;TE_P=FALSE;TE_TOC1=FALSE;rRNA=FALSE;mRNA=FALSE;miRNA=FALSE;TE_TOC2=FALSE;TE_Order_LTR=FALSE;TE_Novosib=FALSE;introns=FALSE;TE_RTE=FALSE;TE_Gypsy=FALSE;fiveprimeUTR=FALSE;irs=TRUE;transposons=FALSE;TE_DIRS=FALSE;TE_Class_RET=FALSE;TE_EnS…
chromosome_1	rtracklayer	sequence_feature	1309293	1309756	.	.	.	size=464;sizeclass=(400%2c1.5e+03];expression=12;expressionClass=common;TE_Copia=FALSE;threeprimeUTR=FALSE;TE_Mariner=FALSE;CDS=FALSE;MSAT=FALSE;TE_Order_LINE=TRUE;TE_P=FALSE;TE_TOC1=FALSE;rRNA=FALSE;mRNA=FALSE;miRNA=FALSE;TE_TOC2=FALSE;TE_Order_LTR=FALSE;TE_Novosib=FALSE;introns=FALSE;TE_RTE=FALSE;TE_Gypsy=FALSE;fiveprimeUTR=FALSE;irs=TRUE;transposons=TRUE;TE_DIRS=FALSE;TE_Class_RET=TRUE;TE_EnSp…
chromosome_1	rtracklayer	sequence_feature	1309757	1310060	.	.	.	size=304;sizeclass=(100%2c400];expression=3;expressionClass=inbetween;TE_Copia=FALSE;threeprimeUTR=FALSE;TE_Mariner=FALSE;CDS=FALSE;MSAT=FALSE;TE_Order_LINE=FALSE;TE_P=FALSE;TE_TOC1=FALSE;rRNA=FALSE;mRNA=FALSE;miRNA=FALSE;TE_TOC2=FALSE;TE_Order_LTR=FALSE;TE_Novosib=FALSE;introns=FALSE;TE_RTE=FALSE;TE_Gypsy=FALSE;fiveprimeUTR=FALSE;irs=TRUE;transposons=FALSE;TE_DIRS=FALSE;TE_Class_RET=FALSE;TE_EnS…
chromosome_1	rtracklayer	sequence_feature	1311399	1312290	.	.	.	size=892;sizeclass=(400%2c1.5e+03];expression=4;expressionClass=inbetween;TE_Copia=FALSE;threeprimeUTR=FALSE;TE_Mariner=FALSE;CDS=FALSE;MSAT=FALSE;TE_Order_LINE=TRUE;TE_P=FALSE;TE_TOC1=FALSE;rRNA=FALSE;mRNA=FALSE;miRNA=FALSE;TE_TOC2=FALSE;TE_Order_LTR=FALSE;TE_Novosib=FALSE;introns=FALSE;TE_RTE=FALSE;TE_Gypsy=FALSE;fiveprimeUTR=FALSE;irs=TRUE;transposons=TRUE;TE_DIRS=FALSE;TE_Class_RET=TRUE;TE_En…
chromosome_1	rtracklayer	sequence_feature	1312349	1312406	.	.	.	size=58;sizeclass=(0%2c100];expression=6;expressionClass=common;TE_Copia=FALSE;threeprimeUTR=FALSE;TE_Mariner=FALSE;CDS=FALSE;MSAT=FALSE;TE_Order_LINE=TRUE;TE_P=FALSE;TE_TOC1=FALSE;rRNA=FALSE;mRNA=FALSE;miRNA=FALSE;TE_TOC2=FALSE;TE_Order_LTR=FALSE;TE_Novosib=FALSE;introns=FALSE;TE_RTE=FALSE;TE_Gypsy=FALSE;fiveprimeUTR=FALSE;irs=TRUE;transposons=TRUE;TE_DIRS=FALSE;TE_Class_RET=TRUE;TE_EnSpm=FALSE;…
chromosome_1	rtracklayer	sequence_feature	1312407	1312462	.	.	.	size=56;sizeclass=(0%2c100];expression=6;expressionClass=common;TE_Copia=FALSE;threeprimeUTR=FALSE;TE_Mariner=FALSE;CDS=FALSE;MSAT=FALSE;TE_Order_LINE=TRUE;TE_P=FALSE;TE_TOC1=FALSE;rRNA=FALSE;mRNA=FALSE;miRNA=FALSE;TE_TOC2=FALSE;TE_Order_LTR=FALSE;TE_Novosib=FALSE;introns=FALSE;TE_RTE=FALSE;TE_Gypsy=FALSE;fiveprimeUTR=FALSE;irs=TRUE;transposons=TRUE;TE_DIRS=FALSE;TE_Class_RET=TRUE;TE_EnSpm=FALSE;…
chromosome_1	rtracklayer	sequence_feature	1312862	1313138	.	.	.	size=277;sizeclass=(100%2c400];expression=5;expressionClass=inbetween;TE_Copia=FALSE;threeprimeUTR=FALSE;TE_Mariner=FALSE;CDS=FALSE;MSAT=FALSE;TE_Order_LINE=TRUE;TE_P=FALSE;TE_TOC1=FALSE;rRNA=FALSE;mRNA=FALSE;miRNA=FALSE;TE_TOC2=FALSE;TE_Order_LTR=FALSE;TE_Novosib=FALSE;introns=FALSE;TE_RTE=FALSE;TE_Gypsy=FALSE;fiveprimeUTR=FALSE;irs=TRUE;transposons=TRUE;TE_DIRS=FALSE;TE_Class_RET=TRUE;TE_EnSpm=…
chromosome_1	rtracklayer	sequence_feature	1313139	1313982	.	.	.	size=844;sizeclass=(400%2c1.5e+03];expression=5;expressionClass=inbetween;TE_Copia=FALSE;threeprimeUTR=FALSE;TE_Mariner=FALSE;CDS=FALSE;MSAT=FALSE;TE_Order_LINE=TRUE;TE_P=FALSE;TE_TOC1=FALSE;rRNA=FALSE;mRNA=FALSE;miRNA=FALSE;TE_TOC2=FALSE;TE_Order_LTR=FALSE;TE_Novosib=FALSE;introns=FALSE;TE_RTE=FALSE;TE_Gypsy=FALSE;fiveprimeUTR=FALSE;irs=TRUE;transposons=TRUE;TE_DIRS=FALSE;TE_Class_RET=TRUE;TE_En…
chromosome_1	rtracklayer	sequence_feature	1313983	1314140	.	.	.	size=158;sizeclass=(100%2c400];expression=4;expressionClass=inbetween;TE_Copia=FALSE;threeprimeUTR=FALSE;TE_Mariner=FALSE;CDS=FALSE;MSAT=FALSE;TE_Order_LINE=FALSE;TE_P=FALSE;TE_TOC1=FALSE;rRNA=FALSE;mRNA=FALSE;miRNA=FALSE;TE_TOC2=FALSE;TE_Order_LTR=FALSE;TE_Novosib=FALSE;introns=FALSE;TE_RTE=FALSE;TE_Gypsy=FALSE;fiveprimeUTR=FALSE;irs=TRUE;transposons=FALSE;TE_DIRS=FALSE;TE_Class_RET=FALSE;TE_EnS…
chromosome_1	rtracklayer	sequence_feature	1314141	1314550	.	.	.	size=410;sizeclass=(400%2c1.5e+03];expression=9;expressionClass=common;TE_Copia=FALSE;threeprimeUTR=FALSE;TE_Mariner=FALSE;CDS=FALSE;MSAT=FALSE;TE_Order_LINE=FALSE;TE_P=FALSE;TE_TOC1=FALSE;rRNA=FALSE;mRNA=TRUE;miRNA=FALSE;TE_TOC2=FALSE;TE_Order_LTR=FALSE;TE_Novosib=FALSE;introns=FALSE;TE_RTE=FALSE;TE_Gypsy=FALSE;fiveprimeUTR=TRUE;irs=TRUE;transposons=TRUE;TE_DIRS=FALSE;TE_Class_RET=TRUE;TE_EnSpm=…
chromosome_1	rtracklayer	sequence_feature	1314764	1314805	.	.	.	size=42;sizeclass=(0%2c100];expression=6;expressionClass=common;TE_Copia=FALSE;threeprimeUTR=FALSE;TE_Mariner=FALSE;CDS=TRUE;MSAT=FALSE;TE_Order_LINE=TRUE;TE_P=FALSE;TE_TOC1=FALSE;rRNA=FALSE;mRNA=TRUE;miRNA=FALSE;TE_TOC2=FALSE;TE_Order_LTR=FALSE;TE_Novosib=FALSE;introns=FALSE;TE_RTE=FALSE;TE_Gypsy=FALSE;fiveprimeUTR=FALSE;irs=TRUE;transposons=TRUE;TE_DIRS=FALSE;TE_Class_RET=TRUE;TE_EnSpm=FALSE;an…
chromosome_1	rtracklayer	sequence_feature	1314806	1314946	.	.	.	size=141;sizeclass=(100%2c400];expression=3;expressionClass=inbetween;TE_Copia=FALSE;threeprimeUTR=FALSE;TE_Mariner=FALSE;CDS=TRUE;MSAT=FALSE;TE_Order_LINE=TRUE;TE_P=FALSE;TE_TOC1=FALSE;rRNA=FALSE;mRNA=TRUE;miRNA=FALSE;TE_TOC2=FALSE;TE_Order_LTR=FALSE;TE_Novosib=FALSE;introns=FALSE;TE_RTE=FALSE;TE_Gypsy=FALSE;fiveprimeUTR=FALSE;irs=TRUE;transposons=TRUE;TE_DIRS=FALSE;TE_Class_RET=TRUE;TE_EnSpm=FA…
chromosome_1	rtracklayer	sequence_feature	1314947	1315492	.	.	.	size=546;sizeclass=(400%2c1.5e+03];expression=3;expressionClass=inbetween;TE_Copia=FALSE;threeprimeUTR=FALSE;TE_Mariner=FALSE;CDS=TRUE;MSAT=FALSE;TE_Order_LINE=FALSE;TE_P=FALSE;TE_TOC1=FALSE;rRNA=FALSE;mRNA=TRUE;miRNA=FALSE;TE_TOC2=FALSE;TE_Order_LTR=FALSE;TE_Novosib=FALSE;introns=TRUE;TE_RTE=FALSE;TE_Gypsy=FALSE;fiveprimeUTR=FALSE;irs=FALSE;transposons=FALSE;TE_DIRS=FALSE;TE_Class_RET=FALSE;TE_E…
chromosome_1	rtracklayer	sequence_feature	1315493	1316829	.	.	.	size=1337;sizeclass=(400%2c1.5e+03];expression=5;expressionClass=inbetween;TE_Copia=FALSE;threeprimeUTR=FALSE;TE_Mariner=FALSE;CDS=TRUE;MSAT=FALSE;TE_Order_LINE=FALSE;TE_P=FALSE;TE_TOC1=FALSE;rRNA=FALSE;mRNA=TRUE;miRNA=FALSE;TE_TOC2=FALSE;TE_Order_LTR=FALSE;TE_Novosib=FALSE;introns=TRUE;TE_RTE=FALSE;TE_Gypsy=FALSE;fiveprimeUTR=FALSE;irs=TRUE;transposons=FALSE;TE_DIRS=FALSE;TE_Class_RET=FALSE;TE_E…
chromosome_1	rtracklayer	sequence_feature	1316830	1317928	.	.	.	size=1099;sizeclass=(400%2c1.5e+03];expression=5;expressionClass=inbetween;TE_Copia=FALSE;threeprimeUTR=FALSE;TE_Mariner=FALSE;CDS=TRUE;MSAT=FALSE;TE_Order_LINE=FALSE;TE_P=FALSE;TE_TOC1=FALSE;rRNA=FALSE;mRNA=TRUE;miRNA=FALSE;TE_TOC2=FALSE;TE_Order_LTR=FALSE;TE_Novosib=FALSE;introns=TRUE;TE_RTE=FALSE;TE_Gypsy=FALSE;fiveprimeUTR=FALSE;irs=TRUE;transposons=FALSE;TE_DIRS=FALSE;TE_Class_RET=FALSE;TE_E…
chromosome_1	rtracklayer	sequence_feature	1317929	1318281	.	.	.	size=353;sizeclass=(100%2c400];expression=3;expressionClass=inbetween;TE_Copia=FALSE;threeprimeUTR=FALSE;TE_Mariner=FALSE;CDS=TRUE;MSAT=FALSE;TE_Order_LINE=FALSE;TE_P=FALSE;TE_TOC1=FALSE;rRNA=FALSE;mRNA=TRUE;miRNA=FALSE;TE_TOC2=FALSE;TE_Order_LTR=FALSE;TE_Novosib=FALSE;introns=TRUE;TE_RTE=FALSE;TE_Gypsy=FALSE;fiveprimeUTR=FALSE;irs=FALSE;transposons=FALSE;TE_DIRS=FALSE;TE_Class_RET=FALSE;TE_EnSpm…
chromosome_1	rtracklayer	sequence_feature	1318282	1318595	.	.	.	size=314;sizeclass=(100%2c400];expression=5;expressionClass=inbetween;TE_Copia=FALSE;threeprimeUTR=FALSE;TE_Mariner=FALSE;CDS=FALSE;MSAT=FALSE;TE_Order_LINE=FALSE;TE_P=FALSE;TE_TOC1=FALSE;rRNA=FALSE;mRNA=TRUE;miRNA=FALSE;TE_TOC2=FALSE;TE_Order_LTR=FALSE;TE_Novosib=FALSE;introns=TRUE;TE_RTE=FALSE;TE_Gypsy=FALSE;fiveprimeUTR=FALSE;irs=FALSE;transposons=FALSE;TE_DIRS=FALSE;TE_Class_RET=FALSE;TE_EnSp…
chromosome_1	rtracklayer	sequence_feature	1318596	1318705	.	.	.	size=110;sizeclass=(100%2c400];expression=4;expressionClass=inbetween;TE_Copia=FALSE;threeprimeUTR=FALSE;TE_Mariner=FALSE;CDS=TRUE;MSAT=FALSE;TE_Order_LINE=FALSE;TE_P=FALSE;TE_TOC1=FALSE;rRNA=FALSE;mRNA=TRUE;miRNA=FALSE;TE_TOC2=FALSE;TE_Order_LTR=FALSE;TE_Novosib=FALSE;introns=TRUE;TE_RTE=FALSE;TE_Gypsy=FALSE;fiveprimeUTR=FALSE;irs=FALSE;transposons=FALSE;TE_DIRS=FALSE;TE_Class_RET=FALSE;TE_EnSpm…
chromosome_1	rtracklayer	sequence_feature	1319170	1319656	.	.	.	size=487;sizeclass=(400%2c1.5e+03];expression=9;expressionClass=common;TE_Copia=FALSE;threeprimeUTR=TRUE;TE_Mariner=FALSE;CDS=FALSE;MSAT=FALSE;TE_Order_LINE=FALSE;TE_P=FALSE;TE_TOC1=FALSE;rRNA=FALSE;mRNA=TRUE;miRNA=FALSE;TE_TOC2=FALSE;TE_Order_LTR=FALSE;TE_Novosib=FALSE;introns=FALSE;TE_RTE=FALSE;TE_Gypsy=FALSE;fiveprimeUTR=FALSE;irs=TRUE;transposons=TRUE;TE_DIRS=FALSE;TE_Class_RET=TRUE;TE_EnSpm=…
chromosome_1	rtracklayer	sequence_feature	1319793	1320133	.	.	.	size=341;sizeclass=(100%2c400];expression=2;expressionClass=inbetween;TE_Copia=FALSE;threeprimeUTR=FALSE;TE_Mariner=FALSE;CDS=FALSE;MSAT=FALSE;TE_Order_LINE=TRUE;TE_P=FALSE;TE_TOC1=FALSE;rRNA=FALSE;mRNA=FALSE;miRNA=FALSE;TE_TOC2=FALSE;TE_Order_LTR=FALSE;TE_Novosib=FALSE;introns=FALSE;TE_RTE=FALSE;TE_Gypsy=FALSE;fiveprimeUTR=FALSE;irs=FALSE;transposons=TRUE;TE_DIRS=FALSE;TE_Class_RET=TRUE;TE_EnSpm…
chromosome_1	rtracklayer	sequence_feature	1320134	1320722	.	.	.	size=589;sizeclass=(400%2c1.5e+03];expression=4;expressionClass=inbetween;TE_Copia=FALSE;threeprimeUTR=FALSE;TE_Mariner=FALSE;CDS=FALSE;MSAT=FALSE;TE_Order_LINE=TRUE;TE_P=FALSE;TE_TOC1=FALSE;rRNA=FALSE;mRNA=FALSE;miRNA=FALSE;TE_TOC2=FALSE;TE_Order_LTR=FALSE;TE_Novosib=FALSE;introns=FALSE;TE_RTE=FALSE;TE_Gypsy=FALSE;fiveprimeUTR=FALSE;irs=FALSE;transposons=TRUE;TE_DIRS=FALSE;TE_Class_RET=TRUE;TE_E…
chromosome_1	rtracklayer	sequence_feature	1320927	1321043	.	.	.	size=117;sizeclass=(100%2c400];expression=5;expressionClass=inbetween;TE_Copia=FALSE;threeprimeUTR=FALSE;TE_Mariner=FALSE;CDS=FALSE;MSAT=FALSE;TE_Order_LINE=TRUE;TE_P=FALSE;TE_TOC1=FALSE;rRNA=FALSE;mRNA=FALSE;miRNA=FALSE;TE_TOC2=FALSE;TE_Order_LTR=FALSE;TE_Novosib=FALSE;introns=FALSE;TE_RTE=FALSE;TE_Gypsy=FALSE;fiveprimeUTR=FALSE;irs=FALSE;transposons=TRUE;TE_DIRS=FALSE;TE_Class_RET=TRUE;TE_EnSpm…
chromosome_1	rtracklayer	sequence_feature	1321044	1321683	.	.	.	size=640;sizeclass=(400%2c1.5e+03];expression=5;expressionClass=inbetween;TE_Copia=FALSE;threeprimeUTR=FALSE;TE_Mariner=FALSE;CDS=FALSE;MSAT=FALSE;TE_Order_LINE=TRUE;TE_P=FALSE;TE_TOC1=FALSE;rRNA=FALSE;mRNA=FALSE;miRNA=FALSE;TE_TOC2=FALSE;TE_Order_LTR=FALSE;TE_Novosib=FALSE;introns=FALSE;TE_RTE=FALSE;TE_Gypsy=FALSE;fiveprimeUTR=FALSE;irs=FALSE;transposons=TRUE;TE_DIRS=FALSE;TE_Class_RET=TRUE;TE_E…
chromosome_1	rtracklayer	sequence_feature	1321684	1322007	.	.	.	size=324;sizeclass=(100%2c400];expression=3;expressionClass=inbetween;TE_Copia=FALSE;threeprimeUTR=FALSE;TE_Mariner=FALSE;CDS=FALSE;MSAT=FALSE;TE_Order_LINE=TRUE;TE_P=FALSE;TE_TOC1=FALSE;rRNA=FALSE;mRNA=FALSE;miRNA=FALSE;TE_TOC2=FALSE;TE_Order_LTR=FALSE;TE_Novosib=FALSE;introns=FALSE;TE_RTE=FALSE;TE_Gypsy=FALSE;fiveprimeUTR=FALSE;irs=TRUE;transposons=TRUE;TE_DIRS=FALSE;TE_Class_RET=TRUE;TE_EnSpm=…
chromosome_1	rtracklayer	sequence_feature	1322399	1322547	.	.	.	size=149;sizeclass=(100%2c400];expression=6;expressionClass=common;TE_Copia=FALSE;threeprimeUTR=FALSE;TE_Mariner=FALSE;CDS=FALSE;MSAT=FALSE;TE_Order_LINE=FALSE;TE_P=FALSE;TE_TOC1=FALSE;rRNA=FALSE;mRNA=FALSE;miRNA=FALSE;TE_TOC2=FALSE;TE_Order_LTR=FALSE;TE_Novosib=FALSE;introns=FALSE;TE_RTE=FALSE;TE_Gypsy=FALSE;fiveprimeUTR=FALSE;irs=FALSE;transposons=FALSE;TE_DIRS=FALSE;TE_Class_RET=FALSE;TE_EnSpm…
chromosome_1	rtracklayer	sequence_feature	1323117	1323182	.	.	.	size=66;sizeclass=(0%2c100];expression=5;expressionClass=inbetween;TE_Copia=FALSE;threeprimeUTR=FALSE;TE_Mariner=FALSE;CDS=FALSE;MSAT=FALSE;TE_Order_LINE=FALSE;TE_P=FALSE;TE_TOC1=FALSE;rRNA=FALSE;mRNA=FALSE;miRNA=FALSE;TE_TOC2=FALSE;TE_Order_LTR=FALSE;TE_Novosib=FALSE;introns=FALSE;TE_RTE=FALSE;TE_Gypsy=FALSE;fiveprimeUTR=FALSE;irs=FALSE;transposons=FALSE;TE_DIRS=FALSE;TE_Class_RET=FALSE;TE_EnSpm…
chromosome_1	rtracklayer	sequence_feature	1323273	1323972	.	.	.	size=700;sizeclass=(400%2c1.5e+03];expression=5;expressionClass=inbetween;TE_Copia=FALSE;threeprimeUTR=FALSE;TE_Mariner=FALSE;CDS=FALSE;MSAT=FALSE;TE_Order_LINE=FALSE;TE_P=FALSE;TE_TOC1=FALSE;rRNA=FALSE;mRNA=FALSE;miRNA=FALSE;TE_TOC2=FALSE;TE_Order_LTR=FALSE;TE_Novosib=FALSE;introns=FALSE;TE_RTE=FALSE;TE_Gypsy=FALSE;fiveprimeUTR=FALSE;irs=TRUE;transposons=FALSE;TE_DIRS=FALSE;TE_Class_RET=FALSE;TE…
chromosome_1	rtracklayer	sequence_feature	1323973	1324033	.	.	.	size=61;sizeclass=(0%2c100];expression=6;expressionClass=common;TE_Copia=FALSE;threeprimeUTR=FALSE;TE_Mariner=FALSE;CDS=FALSE;MSAT=FALSE;TE_Order_LINE=FALSE;TE_P=FALSE;TE_TOC1=FALSE;rRNA=FALSE;mRNA=FALSE;miRNA=FALSE;TE_TOC2=FALSE;TE_Order_LTR=FALSE;TE_Novosib=FALSE;introns=FALSE;TE_RTE=FALSE;TE_Gypsy=FALSE;fiveprimeUTR=FALSE;irs=TRUE;transposons=FALSE;TE_DIRS=FALSE;TE_Class_RET=FALSE;TE_EnSpm=FAL…
chromosome_1	rtracklayer	sequence_feature	1324034	1324165	.	.	.	size=132;sizeclass=(100%2c400];expression=4;expressionClass=inbetween;TE_Copia=FALSE;threeprimeUTR=FALSE;TE_Mariner=FALSE;CDS=FALSE;MSAT=FALSE;TE_Order_LINE=FALSE;TE_P=FALSE;TE_TOC1=FALSE;rRNA=FALSE;mRNA=FALSE;miRNA=FALSE;TE_TOC2=FALSE;TE_Order_LTR=FALSE;TE_Novosib=FALSE;introns=FALSE;TE_RTE=FALSE;TE_Gypsy=FALSE;fiveprimeUTR=FALSE;irs=TRUE;transposons=FALSE;TE_DIRS=FALSE;TE_Class_RET=FALSE;TE_EnS…
chromosome_1	rtracklayer	sequence_feature	1324166	1324696	.	.	.	size=531;sizeclass=(400%2c1.5e+03];expression=3;expressionClass=inbetween;TE_Copia=FALSE;threeprimeUTR=FALSE;TE_Mariner=FALSE;CDS=FALSE;MSAT=FALSE;TE_Order_LINE=TRUE;TE_P=FALSE;TE_TOC1=FALSE;rRNA=FALSE;mRNA=FALSE;miRNA=FALSE;TE_TOC2=FALSE;TE_Order_LTR=FALSE;TE_Novosib=FALSE;introns=FALSE;TE_RTE=FALSE;TE_Gypsy=FALSE;fiveprimeUTR=FALSE;irs=TRUE;transposons=TRUE;TE_DIRS=FALSE;TE_Class_RET=TRUE;TE_En…
chromosome_1	rtracklayer	sequence_feature	1324831	1325211	.	.	.	size=381;sizeclass=(100%2c400];expression=5;expressionClass=inbetween;TE_Copia=FALSE;threeprimeUTR=FALSE;TE_Mariner=FALSE;CDS=FALSE;MSAT=FALSE;TE_Order_LINE=TRUE;TE_P=FALSE;TE_TOC1=FALSE;rRNA=FALSE;mRNA=FALSE;miRNA=FALSE;TE_TOC2=FALSE;TE_Order_LTR=FALSE;TE_Novosib=FALSE;introns=FALSE;TE_RTE=FALSE;TE_Gypsy=FALSE;fiveprimeUTR=FALSE;irs=TRUE;transposons=TRUE;TE_DIRS=FALSE;TE_Class_RET=TRUE;TE_EnSpm=…
chromosome_1	rtracklayer	sequence_feature	1325549	1325615	.	.	.	size=67;sizeclass=(0%2c100];expression=5;expressionClass=inbetween;TE_Copia=FALSE;threeprimeUTR=FALSE;TE_Mariner=FALSE;CDS=FALSE;MSAT=FALSE;TE_Order_LINE=TRUE;TE_P=FALSE;TE_TOC1=FALSE;rRNA=FALSE;mRNA=FALSE;miRNA=FALSE;TE_TOC2=FALSE;TE_Order_LTR=FALSE;TE_Novosib=FALSE;introns=FALSE;TE_RTE=FALSE;TE_Gypsy=FALSE;fiveprimeUTR=FALSE;irs=TRUE;transposons=TRUE;TE_DIRS=FALSE;TE_Class_RET=TRUE;TE_EnSpm=FAL…
chromosome_1	rtracklayer	sequence_feature	1325616	1326133	.	.	.	size=518;sizeclass=(400%2c1.5e+03];expression=4;expressionClass=inbetween;TE_Copia=FALSE;threeprimeUTR=FALSE;TE_Mariner=FALSE;CDS=FALSE;MSAT=FALSE;TE_Order_LINE=TRUE;TE_P=FALSE;TE_TOC1=FALSE;rRNA=FALSE;mRNA=FALSE;miRNA=FALSE;TE_TOC2=FALSE;TE_Order_LTR=FALSE;TE_Novosib=FALSE;introns=FALSE;TE_RTE=FALSE;TE_Gypsy=FALSE;fiveprimeUTR=FALSE;irs=TRUE;transposons=TRUE;TE_DIRS=FALSE;TE_Class_RET=TRUE;TE_En…
chromosome_1	rtracklayer	sequence_feature	1326161	1326328	.	.	.	size=168;sizeclass=(100%2c400];expression=4;expressionClass=inbetween;TE_Copia=FALSE;threeprimeUTR=FALSE;TE_Mariner=FALSE;CDS=FALSE;MSAT=FALSE;TE_Order_LINE=TRUE;TE_P=FALSE;TE_TOC1=FALSE;rRNA=FALSE;mRNA=FALSE;miRNA=FALSE;TE_TOC2=FALSE;TE_Order_LTR=FALSE;TE_Novosib=FALSE;introns=FALSE;TE_RTE=FALSE;TE_Gypsy=FALSE;fiveprimeUTR=FALSE;irs=TRUE;transposons=TRUE;TE_DIRS=FALSE;TE_Class_RET=TRUE;TE_EnSpm=…
chromosome_1	rtracklayer	sequence_feature	1326363	1326516	.	.	.	size=154;sizeclass=(100%2c400];expression=3;expressionClass=inbetween;TE_Copia=FALSE;threeprimeUTR=FALSE;TE_Mariner=FALSE;CDS=FALSE;MSAT=FALSE;TE_Order_LINE=TRUE;TE_P=FALSE;TE_TOC1=FALSE;rRNA=FALSE;mRNA=FALSE;miRNA=FALSE;TE_TOC2=FALSE;TE_Order_LTR=FALSE;TE_Novosib=FALSE;introns=FALSE;TE_RTE=FALSE;TE_Gypsy=FALSE;fiveprimeUTR=FALSE;irs=TRUE;transposons=TRUE;TE_DIRS=FALSE;TE_Class_RET=TRUE;TE_EnSpm=…
chromosome_1	rtracklayer	sequence_feature	1326521	1327412	.	.	.	size=892;sizeclass=(400%2c1.5e+03];expression=6;expressionClass=common;TE_Copia=FALSE;threeprimeUTR=FALSE;TE_Mariner=FALSE;CDS=FALSE;MSAT=FALSE;TE_Order_LINE=TRUE;TE_P=FALSE;TE_TOC1=FALSE;rRNA=FALSE;mRNA=FALSE;miRNA=FALSE;TE_TOC2=FALSE;TE_Order_LTR=FALSE;TE_Novosib=FALSE;introns=FALSE;TE_RTE=FALSE;TE_Gypsy=FALSE;fiveprimeUTR=FALSE;irs=TRUE;transposons=TRUE;TE_DIRS=FALSE;TE_Class_RET=TRUE;TE_EnSpm…
chromosome_1	rtracklayer	sequence_feature	1331060	1331254	.	.	.	size=195;sizeclass=(100%2c400];expression=5;expressionClass=inbetween;TE_Copia=FALSE;threeprimeUTR=FALSE;TE_Mariner=FALSE;CDS=FALSE;MSAT=FALSE;TE_Order_LINE=TRUE;TE_P=FALSE;TE_TOC1=FALSE;rRNA=FALSE;mRNA=FALSE;miRNA=FALSE;TE_TOC2=FALSE;TE_Order_LTR=FALSE;TE_Novosib=FALSE;introns=FALSE;TE_RTE=FALSE;TE_Gypsy=FALSE;fiveprimeUTR=FALSE;irs=FALSE;transposons=TRUE;TE_DIRS=FALSE;TE_Class_RET=TRUE;TE_EnSpm…
chromosome_1	rtracklayer	sequence_feature	1331255	1332280	.	.	.	size=1026;sizeclass=(400%2c1.5e+03];expression=9;expressionClass=common;TE_Copia=FALSE;threeprimeUTR=FALSE;TE_Mariner=FALSE;CDS=FALSE;MSAT=FALSE;TE_Order_LINE=TRUE;TE_P=FALSE;TE_TOC1=FALSE;rRNA=FALSE;mRNA=TRUE;miRNA=FALSE;TE_TOC2=FALSE;TE_Order_LTR=FALSE;TE_Novosib=FALSE;introns=TRUE;TE_RTE=FALSE;TE_Gypsy=FALSE;fiveprimeUTR=TRUE;irs=TRUE;transposons=TRUE;TE_DIRS=FALSE;TE_Class_RET=TRUE;TE_EnSpm=F…
chromosome_1	rtracklayer	sequence_feature	1332371	1334056	.	.	.	size=1686;sizeclass=(1.5e+03%2c3e+03];expression=6;expressionClass=common;TE_Copia=FALSE;threeprimeUTR=FALSE;TE_Mariner=FALSE;CDS=TRUE;MSAT=FALSE;TE_Order_LINE=FALSE;TE_P=FALSE;TE_TOC1=FALSE;rRNA=FALSE;mRNA=TRUE;miRNA=FALSE;TE_TOC2=FALSE;TE_Order_LTR=FALSE;TE_Novosib=FALSE;introns=TRUE;TE_RTE=FALSE;TE_Gypsy=FALSE;fiveprimeUTR=TRUE;irs=TRUE;transposons=FALSE;TE_DIRS=FALSE;TE_Class_RET=FALSE;TE_EnS…
chromosome_1	rtracklayer	sequence_feature	1334057	1334316	.	.	.	size=260;sizeclass=(100%2c400];expression=4;expressionClass=inbetween;TE_Copia=FALSE;threeprimeUTR=FALSE;TE_Mariner=FALSE;CDS=FALSE;MSAT=FALSE;TE_Order_LINE=FALSE;TE_P=FALSE;TE_TOC1=FALSE;rRNA=FALSE;mRNA=TRUE;miRNA=FALSE;TE_TOC2=FALSE;TE_Order_LTR=FALSE;TE_Novosib=FALSE;introns=TRUE;TE_RTE=FALSE;TE_Gypsy=FALSE;fiveprimeUTR=FALSE;irs=TRUE;transposons=FALSE;TE_DIRS=FALSE;TE_Class_RET=FALSE;TE_EnSpm…
chromosome_1	rtracklayer	sequence_feature	1334370	1334589	.	.	.	size=220;sizeclass=(100%2c400];expression=4;expressionClass=inbetween;TE_Copia=FALSE;threeprimeUTR=FALSE;TE_Mariner=FALSE;CDS=FALSE;MSAT=FALSE;TE_Order_LINE=FALSE;TE_P=FALSE;TE_TOC1=FALSE;rRNA=FALSE;mRNA=TRUE;miRNA=FALSE;TE_TOC2=FALSE;TE_Order_LTR=FALSE;TE_Novosib=FALSE;introns=TRUE;TE_RTE=FALSE;TE_Gypsy=FALSE;fiveprimeUTR=FALSE;irs=TRUE;transposons=FALSE;TE_DIRS=FALSE;TE_Class_RET=FALSE;TE_EnSpm…
chromosome_1	rtracklayer	sequence_feature	1334590	1334708	.	.	.	size=119;sizeclass=(100%2c400];expression=5;expressionClass=inbetween;TE_Copia=FALSE;threeprimeUTR=FALSE;TE_Mariner=FALSE;CDS=FALSE;MSAT=FALSE;TE_Order_LINE=FALSE;TE_P=FALSE;TE_TOC1=FALSE;rRNA=FALSE;mRNA=TRUE;miRNA=FALSE;TE_TOC2=FALSE;TE_Order_LTR=FALSE;TE_Novosib=FALSE;introns=TRUE;TE_RTE=FALSE;TE_Gypsy=FALSE;fiveprimeUTR=FALSE;irs=TRUE;transposons=FALSE;TE_DIRS=FALSE;TE_Class_RET=FALSE;TE_EnSpm…
chromosome_1	rtracklayer	sequence_feature	1334935	1335209	.	.	.	size=275;sizeclass=(100%2c400];expression=3;expressionClass=inbetween;TE_Copia=FALSE;threeprimeUTR=FALSE;TE_Mariner=FALSE;CDS=TRUE;MSAT=FALSE;TE_Order_LINE=FALSE;TE_P=FALSE;TE_TOC1=FALSE;rRNA=FALSE;mRNA=TRUE;miRNA=FALSE;TE_TOC2=FALSE;TE_Order_LTR=FALSE;TE_Novosib=FALSE;introns=TRUE;TE_RTE=FALSE;TE_Gypsy=FALSE;fiveprimeUTR=FALSE;irs=TRUE;transposons=FALSE;TE_DIRS=FALSE;TE_Class_RET=FALSE;TE_EnSpm=…
chromosome_1	rtracklayer	sequence_feature	1339958	1340167	.	.	.	size=210;sizeclass=(100%2c400];expression=5;expressionClass=inbetween;TE_Copia=FALSE;threeprimeUTR=FALSE;TE_Mariner=FALSE;CDS=FALSE;MSAT=FALSE;TE_Order_LINE=FALSE;TE_P=FALSE;TE_TOC1=FALSE;rRNA=FALSE;mRNA=TRUE;miRNA=FALSE;TE_TOC2=FALSE;TE_Order_LTR=FALSE;TE_Novosib=FALSE;introns=FALSE;TE_RTE=FALSE;TE_Gypsy=FALSE;fiveprimeUTR=TRUE;irs=TRUE;transposons=FALSE;TE_DIRS=FALSE;TE_Class_RET=FALSE;TE_EnSpm…
chromosome_1	rtracklayer	sequence_feature	1340737	1340821	.	.	.	size=85;sizeclass=(0%2c100];expression=12;expressionClass=common;TE_Copia=FALSE;threeprimeUTR=FALSE;TE_Mariner=FALSE;CDS=FALSE;MSAT=FALSE;TE_Order_LINE=FALSE;TE_P=FALSE;TE_TOC1=FALSE;rRNA=FALSE;mRNA=FALSE;miRNA=FALSE;TE_TOC2=FALSE;TE_Order_LTR=FALSE;TE_Novosib=FALSE;introns=FALSE;TE_RTE=FALSE;TE_Gypsy=FALSE;fiveprimeUTR=FALSE;irs=TRUE;transposons=FALSE;TE_DIRS=FALSE;TE_Class_RET=FALSE;TE_EnSpm=FA…
chromosome_1	rtracklayer	sequence_feature	1341029	1341309	.	.	.	size=281;sizeclass=(100%2c400];expression=0;expressionClass=specific;TE_Copia=FALSE;threeprimeUTR=FALSE;TE_Mariner=FALSE;CDS=FALSE;MSAT=FALSE;TE_Order_LINE=FALSE;TE_P=FALSE;TE_TOC1=FALSE;rRNA=FALSE;mRNA=FALSE;miRNA=FALSE;TE_TOC2=FALSE;TE_Order_LTR=FALSE;TE_Novosib=FALSE;introns=FALSE;TE_RTE=FALSE;TE_Gypsy=FALSE;fiveprimeUTR=FALSE;irs=TRUE;transposons=FALSE;TE_DIRS=FALSE;TE_Class_RET=FALSE;TE_EnSp…
chromosome_1	rtracklayer	sequence_feature	1341310	1341485	.	.	.	size=176;sizeclass=(100%2c400];expression=3;expressionClass=inbetween;TE_Copia=FALSE;threeprimeUTR=FALSE;TE_Mariner=FALSE;CDS=FALSE;MSAT=FALSE;TE_Order_LINE=TRUE;TE_P=FALSE;TE_TOC1=FALSE;rRNA=FALSE;mRNA=FALSE;miRNA=FALSE;TE_TOC2=FALSE;TE_Order_LTR=FALSE;TE_Novosib=FALSE;introns=FALSE;TE_RTE=FALSE;TE_Gypsy=FALSE;fiveprimeUTR=FALSE;irs=TRUE;transposons=TRUE;TE_DIRS=FALSE;TE_Class_RET=TRUE;TE_EnSpm=…
chromosome_1	rtracklayer	sequence_feature	1341933	1342235	.	.	.	size=303;sizeclass=(100%2c400];expression=3;expressionClass=inbetween;TE_Copia=FALSE;threeprimeUTR=FALSE;TE_Mariner=FALSE;CDS=FALSE;MSAT=FALSE;TE_Order_LINE=TRUE;TE_P=FALSE;TE_TOC1=FALSE;rRNA=FALSE;mRNA=FALSE;miRNA=FALSE;TE_TOC2=FALSE;TE_Order_LTR=FALSE;TE_Novosib=FALSE;introns=FALSE;TE_RTE=FALSE;TE_Gypsy=FALSE;fiveprimeUTR=FALSE;irs=TRUE;transposons=TRUE;TE_DIRS=FALSE;TE_Class_RET=TRUE;TE_EnSpm=…
chromosome_1	rtracklayer	sequence_feature	1342690	1342821	.	.	.	size=132;sizeclass=(100%2c400];expression=6;expressionClass=common;TE_Copia=FALSE;threeprimeUTR=FALSE;TE_Mariner=FALSE;CDS=FALSE;MSAT=FALSE;TE_Order_LINE=TRUE;TE_P=FALSE;TE_TOC1=FALSE;rRNA=FALSE;mRNA=FALSE;miRNA=FALSE;TE_TOC2=FALSE;TE_Order_LTR=FALSE;TE_Novosib=FALSE;introns=FALSE;TE_RTE=FALSE;TE_Gypsy=FALSE;fiveprimeUTR=FALSE;irs=TRUE;transposons=TRUE;TE_DIRS=FALSE;TE_Class_RET=TRUE;TE_EnSpm=FAL…
chromosome_1	rtracklayer	sequence_feature	1342822	1343127	.	.	.	size=306;sizeclass=(100%2c400];expression=6;expressionClass=common;TE_Copia=FALSE;threeprimeUTR=FALSE;TE_Mariner=FALSE;CDS=FALSE;MSAT=FALSE;TE_Order_LINE=TRUE;TE_P=FALSE;TE_TOC1=FALSE;rRNA=FALSE;mRNA=FALSE;miRNA=FALSE;TE_TOC2=FALSE;TE_Order_LTR=FALSE;TE_Novosib=FALSE;introns=FALSE;TE_RTE=FALSE;TE_Gypsy=FALSE;fiveprimeUTR=FALSE;irs=TRUE;transposons=TRUE;TE_DIRS=FALSE;TE_Class_RET=TRUE;TE_EnSpm=FAL…
chromosome_1	rtracklayer	sequence_feature	1343128	1343248	.	.	.	size=121;sizeclass=(100%2c400];expression=4;expressionClass=inbetween;TE_Copia=FALSE;threeprimeUTR=FALSE;TE_Mariner=FALSE;CDS=FALSE;MSAT=FALSE;TE_Order_LINE=TRUE;TE_P=FALSE;TE_TOC1=FALSE;rRNA=FALSE;mRNA=FALSE;miRNA=FALSE;TE_TOC2=FALSE;TE_Order_LTR=FALSE;TE_Novosib=FALSE;introns=FALSE;TE_RTE=FALSE;TE_Gypsy=FALSE;fiveprimeUTR=FALSE;irs=FALSE;transposons=TRUE;TE_DIRS=FALSE;TE_Class_RET=TRUE;TE_EnSpm…
chromosome_1	rtracklayer	sequence_feature	1343249	1343430	.	.	.	size=182;sizeclass=(100%2c400];expression=4;expressionClass=inbetween;TE_Copia=FALSE;threeprimeUTR=FALSE;TE_Mariner=FALSE;CDS=FALSE;MSAT=FALSE;TE_Order_LINE=TRUE;TE_P=FALSE;TE_TOC1=FALSE;rRNA=FALSE;mRNA=FALSE;miRNA=FALSE;TE_TOC2=FALSE;TE_Order_LTR=FALSE;TE_Novosib=FALSE;introns=FALSE;TE_RTE=FALSE;TE_Gypsy=FALSE;fiveprimeUTR=FALSE;irs=FALSE;transposons=TRUE;TE_DIRS=FALSE;TE_Class_RET=TRUE;TE_EnSpm…
chromosome_1	rtracklayer	sequence_feature	1343431	1344349	.	.	.	size=919;sizeclass=(400%2c1.5e+03];expression=5;expressionClass=inbetween;TE_Copia=FALSE;threeprimeUTR=FALSE;TE_Mariner=FALSE;CDS=FALSE;MSAT=FALSE;TE_Order_LINE=TRUE;TE_P=FALSE;TE_TOC1=FALSE;rRNA=FALSE;mRNA=FALSE;miRNA=FALSE;TE_TOC2=FALSE;TE_Order_LTR=FALSE;TE_Novosib=FALSE;introns=FALSE;TE_RTE=FALSE;TE_Gypsy=FALSE;fiveprimeUTR=FALSE;irs=FALSE;transposons=TRUE;TE_DIRS=FALSE;TE_Class_RET=TRUE;TE_E…
chromosome_1	rtracklayer	sequence_feature	1348184	1349034	.	.	.	size=851;sizeclass=(400%2c1.5e+03];expression=8;expressionClass=common;TE_Copia=FALSE;threeprimeUTR=FALSE;TE_Mariner=FALSE;CDS=FALSE;MSAT=FALSE;TE_Order_LINE=TRUE;TE_P=FALSE;TE_TOC1=FALSE;rRNA=FALSE;mRNA=TRUE;miRNA=FALSE;TE_TOC2=FALSE;TE_Order_LTR=FALSE;TE_Novosib=FALSE;introns=FALSE;TE_RTE=FALSE;TE_Gypsy=FALSE;fiveprimeUTR=TRUE;irs=TRUE;transposons=TRUE;TE_DIRS=FALSE;TE_Class_RET=TRUE;TE_EnSpm=F…
chromosome_1	rtracklayer	sequence_feature	1349035	1349115	.	.	.	size=81;sizeclass=(0%2c100];expression=5;expressionClass=inbetween;TE_Copia=FALSE;threeprimeUTR=FALSE;TE_Mariner=FALSE;CDS=FALSE;MSAT=FALSE;TE_Order_LINE=TRUE;TE_P=FALSE;TE_TOC1=FALSE;rRNA=FALSE;mRNA=FALSE;miRNA=FALSE;TE_TOC2=FALSE;TE_Order_LTR=FALSE;TE_Novosib=FALSE;introns=FALSE;TE_RTE=FALSE;TE_Gypsy=FALSE;fiveprimeUTR=FALSE;irs=TRUE;transposons=TRUE;TE_DIRS=FALSE;TE_Class_RET=TRUE;TE_EnSpm=FAL…
chromosome_1	rtracklayer	sequence_feature	1349367	1349626	.	.	.	size=260;sizeclass=(100%2c400];expression=5;expressionClass=inbetween;TE_Copia=FALSE;threeprimeUTR=FALSE;TE_Mariner=FALSE;CDS=FALSE;MSAT=FALSE;TE_Order_LINE=TRUE;TE_P=FALSE;TE_TOC1=FALSE;rRNA=FALSE;mRNA=FALSE;miRNA=FALSE;TE_TOC2=FALSE;TE_Order_LTR=FALSE;TE_Novosib=FALSE;introns=FALSE;TE_RTE=FALSE;TE_Gypsy=FALSE;fiveprimeUTR=FALSE;irs=TRUE;transposons=TRUE;TE_DIRS=FALSE;TE_Class_RET=TRUE;TE_EnSpm=…
chromosome_1	rtracklayer	sequence_feature	1349627	1349893	.	.	.	size=267;sizeclass=(100%2c400];expression=5;expressionClass=inbetween;TE_Copia=FALSE;threeprimeUTR=FALSE;TE_Mariner=FALSE;CDS=FALSE;MSAT=FALSE;TE_Order_LINE=TRUE;TE_P=FALSE;TE_TOC1=FALSE;rRNA=FALSE;mRNA=FALSE;miRNA=FALSE;TE_TOC2=FALSE;TE_Order_LTR=FALSE;TE_Novosib=FALSE;introns=FALSE;TE_RTE=FALSE;TE_Gypsy=FALSE;fiveprimeUTR=FALSE;irs=TRUE;transposons=TRUE;TE_DIRS=FALSE;TE_Class_RET=TRUE;TE_EnSpm=…
chromosome_1	rtracklayer	sequence_feature	1350018	1350186	.	.	.	size=169;sizeclass=(100%2c400];expression=4;expressionClass=inbetween;TE_Copia=FALSE;threeprimeUTR=FALSE;TE_Mariner=FALSE;CDS=FALSE;MSAT=FALSE;TE_Order_LINE=TRUE;TE_P=FALSE;TE_TOC1=FALSE;rRNA=FALSE;mRNA=FALSE;miRNA=FALSE;TE_TOC2=FALSE;TE_Order_LTR=FALSE;TE_Novosib=FALSE;introns=FALSE;TE_RTE=FALSE;TE_Gypsy=FALSE;fiveprimeUTR=FALSE;irs=TRUE;transposons=TRUE;TE_DIRS=FALSE;TE_Class_RET=TRUE;TE_EnSpm=…
chromosome_1	rtracklayer	sequence_feature	1350580	1350802	.	.	.	size=223;sizeclass=(100%2c400];expression=4;expressionClass=inbetween;TE_Copia=FALSE;threeprimeUTR=FALSE;TE_Mariner=FALSE;CDS=FALSE;MSAT=FALSE;TE_Order_LINE=TRUE;TE_P=FALSE;TE_TOC1=FALSE;rRNA=FALSE;mRNA=FALSE;miRNA=FALSE;TE_TOC2=FALSE;TE_Order_LTR=FALSE;TE_Novosib=FALSE;introns=FALSE;TE_RTE=FALSE;TE_Gypsy=FALSE;fiveprimeUTR=FALSE;irs=TRUE;transposons=TRUE;TE_DIRS=FALSE;TE_Class_RET=TRUE;TE_EnSpm=…
chromosome_1	rtracklayer	sequence_feature	1350803	1351360	.	.	.	size=558;sizeclass=(400%2c1.5e+03];expression=6;expressionClass=common;TE_Copia=FALSE;threeprimeUTR=FALSE;TE_Mariner=FALSE;CDS=FALSE;MSAT=FALSE;TE_Order_LINE=TRUE;TE_P=FALSE;TE_TOC1=FALSE;rRNA=FALSE;mRNA=FALSE;miRNA=FALSE;TE_TOC2=FALSE;TE_Order_LTR=FALSE;TE_Novosib=FALSE;introns=FALSE;TE_RTE=FALSE;TE_Gypsy=FALSE;fiveprimeUTR=FALSE;irs=TRUE;transposons=TRUE;TE_DIRS=FALSE;TE_Class_RET=TRUE;TE_EnSpm…
chromosome_1	rtracklayer	sequence_feature	1351531	1351602	.	.	.	size=72;sizeclass=(0%2c100];expression=5;expressionClass=inbetween;TE_Copia=FALSE;threeprimeUTR=FALSE;TE_Mariner=FALSE;CDS=FALSE;MSAT=FALSE;TE_Order_LINE=FALSE;TE_P=FALSE;TE_TOC1=FALSE;rRNA=FALSE;mRNA=FALSE;miRNA=FALSE;TE_TOC2=FALSE;TE_Order_LTR=FALSE;TE_Novosib=FALSE;introns=FALSE;TE_RTE=FALSE;TE_Gypsy=FALSE;fiveprimeUTR=FALSE;irs=TRUE;transposons=FALSE;TE_DIRS=FALSE;TE_Class_RET=FALSE;TE_EnSpm=…
chromosome_1	rtracklayer	sequence_feature	1351902	1352132	.	.	.	size=231;sizeclass=(100%2c400];expression=2;expressionClass=inbetween;TE_Copia=FALSE;threeprimeUTR=FALSE;TE_Mariner=FALSE;CDS=FALSE;MSAT=FALSE;TE_Order_LINE=FALSE;TE_P=FALSE;TE_TOC1=FALSE;rRNA=FALSE;mRNA=FALSE;miRNA=FALSE;TE_TOC2=FALSE;TE_Order_LTR=FALSE;TE_Novosib=FALSE;introns=FALSE;TE_RTE=FALSE;TE_Gypsy=FALSE;fiveprimeUTR=FALSE;irs=TRUE;transposons=FALSE;TE_DIRS=FALSE;TE_Class_RET=FALSE;TE_EnS…
chromosome_1	rtracklayer	sequence_feature	1352197	1352463	.	.	.	size=267;sizeclass=(100%2c400];expression=4;expressionClass=inbetween;TE_Copia=FALSE;threeprimeUTR=FALSE;TE_Mariner=FALSE;CDS=FALSE;MSAT=FALSE;TE_Order_LINE=FALSE;TE_P=FALSE;TE_TOC1=FALSE;rRNA=FALSE;mRNA=FALSE;miRNA=FALSE;TE_TOC2=FALSE;TE_Order_LTR=FALSE;TE_Novosib=FALSE;introns=FALSE;TE_RTE=FALSE;TE_Gypsy=FALSE;fiveprimeUTR=FALSE;irs=FALSE;transposons=FALSE;TE_DIRS=FALSE;TE_Class_RET=FALSE;TE_En…
chromosome_1	rtracklayer	sequence_feature	1352464	1352823	.	.	.	size=360;sizeclass=(100%2c400];expression=6;expressionClass=common;TE_Copia=FALSE;threeprimeUTR=FALSE;TE_Mariner=FALSE;CDS=FALSE;MSAT=FALSE;TE_Order_LINE=FALSE;TE_P=FALSE;TE_TOC1=FALSE;rRNA=FALSE;mRNA=FALSE;miRNA=FALSE;TE_TOC2=FALSE;TE_Order_LTR=FALSE;TE_Novosib=FALSE;introns=FALSE;TE_RTE=FALSE;TE_Gypsy=FALSE;fiveprimeUTR=FALSE;irs=FALSE;transposons=FALSE;TE_DIRS=FALSE;TE_Class_RET=FALSE;TE_EnSpm…
chromosome_1	rtracklayer	sequence_feature	1353084	1353188	.	.	.	size=105;sizeclass=(100%2c400];expression=5;expressionClass=inbetween;TE_Copia=FALSE;threeprimeUTR=FALSE;TE_Mariner=FALSE;CDS=FALSE;MSAT=FALSE;TE_Order_LINE=TRUE;TE_P=FALSE;TE_TOC1=FALSE;rRNA=FALSE;mRNA=FALSE;miRNA=FALSE;TE_TOC2=FALSE;TE_Order_LTR=FALSE;TE_Novosib=FALSE;introns=FALSE;TE_RTE=FALSE;TE_Gypsy=FALSE;fiveprimeUTR=FALSE;irs=FALSE;transposons=TRUE;TE_DIRS=FALSE;TE_Class_RET=TRUE;TE_EnSpm…
chromosome_1	rtracklayer	sequence_feature	1353189	1353847	.	.	.	size=659;sizeclass=(400%2c1.5e+03];expression=4;expressionClass=inbetween;TE_Copia=FALSE;threeprimeUTR=FALSE;TE_Mariner=FALSE;CDS=FALSE;MSAT=FALSE;TE_Order_LINE=TRUE;TE_P=FALSE;TE_TOC1=FALSE;rRNA=FALSE;mRNA=FALSE;miRNA=FALSE;TE_TOC2=FALSE;TE_Order_LTR=FALSE;TE_Novosib=FALSE;introns=FALSE;TE_RTE=FALSE;TE_Gypsy=FALSE;fiveprimeUTR=FALSE;irs=FALSE;transposons=TRUE;TE_DIRS=FALSE;TE_Class_RET=TRUE;TE_E…
chromosome_1	rtracklayer	sequence_feature	1354114	1354540	.	.	.	size=427;sizeclass=(400%2c1.5e+03];expression=4;expressionClass=inbetween;TE_Copia=FALSE;threeprimeUTR=FALSE;TE_Mariner=FALSE;CDS=FALSE;MSAT=FALSE;TE_Order_LINE=TRUE;TE_P=FALSE;TE_TOC1=FALSE;rRNA=FALSE;mRNA=FALSE;miRNA=FALSE;TE_TOC2=FALSE;TE_Order_LTR=FALSE;TE_Novosib=FALSE;introns=FALSE;TE_RTE=FALSE;TE_Gypsy=FALSE;fiveprimeUTR=FALSE;irs=FALSE;transposons=TRUE;TE_DIRS=FALSE;TE_Class_RET=TRUE;TE_E…
chromosome_1	rtracklayer	sequence_feature	1354541	1354992	.	.	.	size=452;sizeclass=(400%2c1.5e+03];expression=5;expressionClass=inbetween;TE_Copia=FALSE;threeprimeUTR=FALSE;TE_Mariner=FALSE;CDS=FALSE;MSAT=FALSE;TE_Order_LINE=TRUE;TE_P=FALSE;TE_TOC1=FALSE;rRNA=FALSE;mRNA=FALSE;miRNA=FALSE;TE_TOC2=FALSE;TE_Order_LTR=FALSE;TE_Novosib=FALSE;introns=FALSE;TE_RTE=FALSE;TE_Gypsy=FALSE;fiveprimeUTR=FALSE;irs=FALSE;transposons=TRUE;TE_DIRS=FALSE;TE_Class_RET=TRUE;TE_E…
chromosome_1	rtracklayer	sequence_feature	1358085	1358829	.	.	.	size=745;sizeclass=(400%2c1.5e+03];expression=5;expressionClass=inbetween;TE_Copia=FALSE;threeprimeUTR=FALSE;TE_Mariner=FALSE;CDS=FALSE;MSAT=FALSE;TE_Order_LINE=FALSE;TE_P=FALSE;TE_TOC1=FALSE;rRNA=FALSE;mRNA=TRUE;miRNA=FALSE;TE_TOC2=FALSE;TE_Order_LTR=FALSE;TE_Novosib=FALSE;introns=TRUE;TE_RTE=FALSE;TE_Gypsy=FALSE;fiveprimeUTR=FALSE;irs=TRUE;transposons=FALSE;TE_DIRS=FALSE;TE_Class_RET=FALSE;TE_E…
chromosome_1	rtracklayer	sequence_feature	1360702	1361721	.	.	.	size=1020;sizeclass=(400%2c1.5e+03];expression=3;expressionClass=inbetween;TE_Copia=FALSE;threeprimeUTR=FALSE;TE_Mariner=FALSE;CDS=TRUE;MSAT=FALSE;TE_Order_LINE=FALSE;TE_P=FALSE;TE_TOC1=FALSE;rRNA=FALSE;mRNA=TRUE;miRNA=FALSE;TE_TOC2=FALSE;TE_Order_LTR=FALSE;TE_Novosib=FALSE;introns=TRUE;TE_RTE=FALSE;TE_Gypsy=FALSE;fiveprimeUTR=FALSE;irs=FALSE;transposons=FALSE;TE_DIRS=FALSE;TE_Class_RET=FALSE;TE_…
chromosome_1	rtracklayer	sequence_feature	1411008	1411502	.	.	.	size=495;sizeclass=(400%2c1.5e+03];expression=2;expressionClass=inbetween;TE_Copia=FALSE;threeprimeUTR=FALSE;TE_Mariner=FALSE;CDS=TRUE;MSAT=FALSE;TE_Order_LINE=FALSE;TE_P=FALSE;TE_TOC1=FALSE;rRNA=FALSE;mRNA=TRUE;miRNA=FALSE;TE_TOC2=FALSE;TE_Order_LTR=FALSE;TE_Novosib=FALSE;introns=TRUE;TE_RTE=FALSE;TE_Gypsy=FALSE;fiveprimeUTR=TRUE;irs=FALSE;transposons=FALSE;TE_DIRS=FALSE;TE_Class_RET=FALSE;TE_En…
chromosome_1	rtracklayer	sequence_feature	1431005	1432266	.	.	.	size=1262;sizeclass=(400%2c1.5e+03];expression=15;expressionClass=common;TE_Copia=FALSE;threeprimeUTR=TRUE;TE_Mariner=FALSE;CDS=FALSE;MSAT=FALSE;TE_Order_LINE=FALSE;TE_P=FALSE;TE_TOC1=FALSE;rRNA=FALSE;mRNA=TRUE;miRNA=FALSE;TE_TOC2=FALSE;TE_Order_LTR=FALSE;TE_Novosib=FALSE;introns=FALSE;TE_RTE=FALSE;TE_Gypsy=FALSE;fiveprimeUTR=FALSE;irs=FALSE;transposons=FALSE;TE_DIRS=FALSE;TE_Class_RET=FALSE;TE_E…
chromosome_1	rtracklayer	sequence_feature	1458165	1459355	.	.	.	size=1191;sizeclass=(400%2c1.5e+03];expression=7;expressionClass=common;TE_Copia=FALSE;threeprimeUTR=TRUE;TE_Mariner=FALSE;CDS=TRUE;MSAT=FALSE;TE_Order_LINE=FALSE;TE_P=FALSE;TE_TOC1=FALSE;rRNA=FALSE;mRNA=TRUE;miRNA=FALSE;TE_TOC2=FALSE;TE_Order_LTR=TRUE;TE_Novosib=FALSE;introns=FALSE;TE_RTE=FALSE;TE_Gypsy=FALSE;fiveprimeUTR=FALSE;irs=FALSE;transposons=TRUE;TE_DIRS=FALSE;TE_Class_RET=TRUE;TE_EnSpm=…
chromosome_1	rtracklayer	sequence_feature	1461830	1462503	.	.	.	size=674;sizeclass=(400%2c1.5e+03];expression=11;expressionClass=common;TE_Copia=FALSE;threeprimeUTR=FALSE;TE_Mariner=FALSE;CDS=TRUE;MSAT=FALSE;TE_Order_LINE=FALSE;TE_P=FALSE;TE_TOC1=FALSE;rRNA=FALSE;mRNA=TRUE;miRNA=FALSE;TE_TOC2=FALSE;TE_Order_LTR=FALSE;TE_Novosib=FALSE;introns=TRUE;TE_RTE=FALSE;TE_Gypsy=FALSE;fiveprimeUTR=FALSE;irs=FALSE;transposons=FALSE;TE_DIRS=FALSE;TE_Class_RET=FALSE;TE_EnS…
chromosome_1	rtracklayer	sequence_feature	1535241	1535313	.	.	.	size=73;sizeclass=(0%2c100];expression=10;expressionClass=common;TE_Copia=FALSE;threeprimeUTR=FALSE;TE_Mariner=FALSE;CDS=FALSE;MSAT=FALSE;TE_Order_LINE=FALSE;TE_P=FALSE;TE_TOC1=FALSE;rRNA=FALSE;mRNA=TRUE;miRNA=FALSE;TE_TOC2=FALSE;TE_Order_LTR=TRUE;TE_Novosib=FALSE;introns=TRUE;TE_RTE=FALSE;TE_Gypsy=FALSE;fiveprimeUTR=FALSE;irs=FALSE;transposons=TRUE;TE_DIRS=FALSE;TE_Class_RET=TRUE;TE_EnSpm=FALSE;…
chromosome_1	rtracklayer	sequence_feature	1681861	1682147	.	.	.	size=287;sizeclass=(100%2c400];expression=7;expressionClass=common;TE_Copia=FALSE;threeprimeUTR=FALSE;TE_Mariner=FALSE;CDS=TRUE;MSAT=FALSE;TE_Order_LINE=FALSE;TE_P=FALSE;TE_TOC1=FALSE;rRNA=FALSE;mRNA=TRUE;miRNA=FALSE;TE_TOC2=FALSE;TE_Order_LTR=FALSE;TE_Novosib=FALSE;introns=FALSE;TE_RTE=FALSE;TE_Gypsy=FALSE;fiveprimeUTR=FALSE;irs=FALSE;transposons=FALSE;TE_DIRS=FALSE;TE_Class_RET=FALSE;TE_EnSpm=F…
chromosome_1	rtracklayer	sequence_feature	1695567	1695871	.	.	.	size=305;sizeclass=(100%2c400];expression=12;expressionClass=common;TE_Copia=FALSE;threeprimeUTR=FALSE;TE_Mariner=FALSE;CDS=TRUE;MSAT=FALSE;TE_Order_LINE=FALSE;TE_P=FALSE;TE_TOC1=FALSE;rRNA=FALSE;mRNA=TRUE;miRNA=FALSE;TE_TOC2=FALSE;TE_Order_LTR=FALSE;TE_Novosib=FALSE;introns=FALSE;TE_RTE=FALSE;TE_Gypsy=FALSE;fiveprimeUTR=TRUE;irs=FALSE;transposons=FALSE;TE_DIRS=FALSE;TE_Class_RET=FALSE;TE_EnSpm=F…
chromosome_1	rtracklayer	sequence_feature	1715998	1716217	.	.	.	size=220;sizeclass=(100%2c400];expression=0;expressionClass=specific;TE_Copia=FALSE;threeprimeUTR=FALSE;TE_Mariner=FALSE;CDS=FALSE;MSAT=FALSE;TE_Order_LINE=FALSE;TE_P=FALSE;TE_TOC1=FALSE;rRNA=FALSE;mRNA=TRUE;miRNA=FALSE;TE_TOC2=FALSE;TE_Order_LTR=FALSE;TE_Novosib=FALSE;introns=TRUE;TE_RTE=FALSE;TE_Gypsy=FALSE;fiveprimeUTR=FALSE;irs=FALSE;transposons=FALSE;TE_DIRS=FALSE;TE_Class_RET=FALSE;TE_EnSpm…
chromosome_1	rtracklayer	sequence_feature	1738418	1738442	.	.	.	size=25;sizeclass=(0%2c100];expression=3;expressionClass=inbetween;TE_Copia=FALSE;threeprimeUTR=FALSE;TE_Mariner=FALSE;CDS=FALSE;MSAT=FALSE;TE_Order_LINE=FALSE;TE_P=FALSE;TE_TOC1=FALSE;rRNA=FALSE;mRNA=TRUE;miRNA=FALSE;TE_TOC2=FALSE;TE_Order_LTR=FALSE;TE_Novosib=FALSE;introns=TRUE;TE_RTE=FALSE;TE_Gypsy=FALSE;fiveprimeUTR=FALSE;irs=FALSE;transposons=FALSE;TE_DIRS=FALSE;TE_Class_RET=FALSE;TE_EnSpm=F…
chromosome_1	rtracklayer	sequence_feature	1776718	1777349	.	.	.	size=632;sizeclass=(400%2c1.5e+03];expression=15;expressionClass=common;TE_Copia=FALSE;threeprimeUTR=TRUE;TE_Mariner=FALSE;CDS=FALSE;MSAT=FALSE;TE_Order_LINE=FALSE;TE_P=FALSE;TE_TOC1=FALSE;rRNA=FALSE;mRNA=TRUE;miRNA=FALSE;TE_TOC2=FALSE;TE_Order_LTR=FALSE;TE_Novosib=FALSE;introns=FALSE;TE_RTE=FALSE;TE_Gypsy=FALSE;fiveprimeUTR=FALSE;irs=FALSE;transposons=FALSE;TE_DIRS=FALSE;TE_Class_RET=FALSE;TE_En…
chromosome_1	rtracklayer	sequence_feature	1792491	1792670	.	.	.	size=180;sizeclass=(100%2c400];expression=1;expressionClass=specific;TE_Copia=FALSE;threeprimeUTR=FALSE;TE_Mariner=FALSE;CDS=TRUE;MSAT=FALSE;TE_Order_LINE=FALSE;TE_P=FALSE;TE_TOC1=FALSE;rRNA=FALSE;mRNA=TRUE;miRNA=FALSE;TE_TOC2=FALSE;TE_Order_LTR=FALSE;TE_Novosib=FALSE;introns=TRUE;TE_RTE=FALSE;TE_Gypsy=FALSE;fiveprimeUTR=FALSE;irs=FALSE;transposons=FALSE;TE_DIRS=FALSE;TE_Class_RET=FALSE;TE_EnSpm=…
chromosome_1	rtracklayer	sequence_feature	1936796	1941254	.	.	.	size=4459;sizeclass=(3e+03%2cInf];expression=0;expressionClass=specific;TE_Copia=FALSE;threeprimeUTR=FALSE;TE_Mariner=FALSE;CDS=FALSE;MSAT=FALSE;TE_Order_LINE=FALSE;TE_P=FALSE;TE_TOC1=FALSE;rRNA=FALSE;mRNA=FALSE;miRNA=FALSE;TE_TOC2=FALSE;TE_Order_LTR=FALSE;TE_Novosib=FALSE;introns=FALSE;TE_RTE=FALSE;TE_Gypsy=FALSE;fiveprimeUTR=FALSE;irs=FALSE;transposons=FALSE;TE_DIRS=FALSE;TE_Class_RET=FALSE;TE_…
chromosome_1	rtracklayer	sequence_feature	1944148	1944480	.	.	.	size=333;sizeclass=(100%2c400];expression=15;expressionClass=common;TE_Copia=FALSE;threeprimeUTR=TRUE;TE_Mariner=FALSE;CDS=FALSE;MSAT=FALSE;TE_Order_LINE=FALSE;TE_P=FALSE;TE_TOC1=FALSE;rRNA=FALSE;mRNA=TRUE;miRNA=FALSE;TE_TOC2=FALSE;TE_Order_LTR=FALSE;TE_Novosib=FALSE;introns=FALSE;TE_RTE=FALSE;TE_Gypsy=FALSE;fiveprimeUTR=FALSE;irs=FALSE;transposons=FALSE;TE_DIRS=FALSE;TE_Class_RET=FALSE;TE_EnSpm=…
chromosome_1	rtracklayer	sequence_feature	1957186	1958033	.	.	.	size=848;sizeclass=(400%2c1.5e+03];expression=14;expressionClass=common;TE_Copia=FALSE;threeprimeUTR=FALSE;TE_Mariner=FALSE;CDS=FALSE;MSAT=FALSE;TE_Order_LINE=FALSE;TE_P=FALSE;TE_TOC1=FALSE;rRNA=FALSE;mRNA=TRUE;miRNA=FALSE;TE_TOC2=FALSE;TE_Order_LTR=FALSE;TE_Novosib=FALSE;introns=TRUE;TE_RTE=FALSE;TE_Gypsy=FALSE;fiveprimeUTR=FALSE;irs=TRUE;transposons=FALSE;TE_DIRS=FALSE;TE_Class_RET=FALSE;TE_EnS…
chromosome_1	rtracklayer	sequence_feature	2039430	2040991	.	.	.	size=1562;sizeclass=(1.5e+03%2c3e+03];expression=2;expressionClass=inbetween;TE_Copia=FALSE;threeprimeUTR=TRUE;TE_Mariner=FALSE;CDS=TRUE;MSAT=FALSE;TE_Order_LINE=FALSE;TE_P=FALSE;TE_TOC1=FALSE;rRNA=FALSE;mRNA=TRUE;miRNA=FALSE;TE_TOC2=FALSE;TE_Order_LTR=FALSE;TE_Novosib=FALSE;introns=TRUE;TE_RTE=FALSE;TE_Gypsy=FALSE;fiveprimeUTR=FALSE;irs=FALSE;transposons=FALSE;TE_DIRS=FALSE;TE_Class_RET=FALSE;TE…
chromosome_1	rtracklayer	sequence_feature	2041141	2041375	.	.	.	size=235;sizeclass=(100%2c400];expression=2;expressionClass=inbetween;TE_Copia=FALSE;threeprimeUTR=FALSE;TE_Mariner=FALSE;CDS=TRUE;MSAT=FALSE;TE_Order_LINE=FALSE;TE_P=FALSE;TE_TOC1=FALSE;rRNA=FALSE;mRNA=TRUE;miRNA=FALSE;TE_TOC2=FALSE;TE_Order_LTR=FALSE;TE_Novosib=FALSE;introns=TRUE;TE_RTE=FALSE;TE_Gypsy=FALSE;fiveprimeUTR=FALSE;irs=FALSE;transposons=FALSE;TE_DIRS=FALSE;TE_Class_RET=FALSE;TE_EnSpm…
chromosome_1	rtracklayer	sequence_feature	2041487	2041959	.	.	.	size=473;sizeclass=(400%2c1.5e+03];expression=2;expressionClass=inbetween;TE_Copia=FALSE;threeprimeUTR=FALSE;TE_Mariner=FALSE;CDS=TRUE;MSAT=FALSE;TE_Order_LINE=FALSE;TE_P=FALSE;TE_TOC1=FALSE;rRNA=FALSE;mRNA=TRUE;miRNA=FALSE;TE_TOC2=FALSE;TE_Order_LTR=FALSE;TE_Novosib=FALSE;introns=TRUE;TE_RTE=FALSE;TE_Gypsy=FALSE;fiveprimeUTR=FALSE;irs=FALSE;transposons=FALSE;TE_DIRS=FALSE;TE_Class_RET=FALSE;TE_E…
chromosome_1	rtracklayer	sequence_feature	2057577	2058824	.	.	.	size=1248;sizeclass=(400%2c1.5e+03];expression=2;expressionClass=inbetween;TE_Copia=FALSE;threeprimeUTR=TRUE;TE_Mariner=FALSE;CDS=TRUE;MSAT=FALSE;TE_Order_LINE=FALSE;TE_P=FALSE;TE_TOC1=FALSE;rRNA=FALSE;mRNA=TRUE;miRNA=FALSE;TE_TOC2=FALSE;TE_Order_LTR=FALSE;TE_Novosib=FALSE;introns=TRUE;TE_RTE=FALSE;TE_Gypsy=FALSE;fiveprimeUTR=TRUE;irs=FALSE;transposons=FALSE;TE_DIRS=FALSE;TE_Class_RET=FALSE;TE_En…
chromosome_1	rtracklayer	sequence_feature	2125260	2125518	.	.	.	size=259;sizeclass=(100%2c400];expression=13;expressionClass=common;TE_Copia=FALSE;threeprimeUTR=FALSE;TE_Mariner=FALSE;CDS=TRUE;MSAT=FALSE;TE_Order_LINE=FALSE;TE_P=FALSE;TE_TOC1=FALSE;rRNA=FALSE;mRNA=TRUE;miRNA=FALSE;TE_TOC2=FALSE;TE_Order_LTR=FALSE;TE_Novosib=FALSE;introns=TRUE;TE_RTE=FALSE;TE_Gypsy=FALSE;fiveprimeUTR=FALSE;irs=TRUE;transposons=FALSE;TE_DIRS=FALSE;TE_Class_RET=FALSE;TE_EnSpm=FA…
chromosome_1	rtracklayer	sequence_feature	2125622	2126542	.	.	.	size=921;sizeclass=(400%2c1.5e+03];expression=11;expressionClass=common;TE_Copia=FALSE;threeprimeUTR=TRUE;TE_Mariner=FALSE;CDS=TRUE;MSAT=FALSE;TE_Order_LINE=FALSE;TE_P=FALSE;TE_TOC1=FALSE;rRNA=FALSE;mRNA=TRUE;miRNA=FALSE;TE_TOC2=FALSE;TE_Order_LTR=FALSE;TE_Novosib=FALSE;introns=TRUE;TE_RTE=FALSE;TE_Gypsy=FALSE;fiveprimeUTR=FALSE;irs=FALSE;transposons=FALSE;TE_DIRS=FALSE;TE_Class_RET=FALSE;TE_EnSp…
chromosome_1	rtracklayer	sequence_feature	2153210	2153526	.	.	.	size=317;sizeclass=(100%2c400];expression=0;expressionClass=specific;TE_Copia=FALSE;threeprimeUTR=FALSE;TE_Mariner=FALSE;CDS=FALSE;MSAT=FALSE;TE_Order_LINE=FALSE;TE_P=FALSE;TE_TOC1=FALSE;rRNA=FALSE;mRNA=TRUE;miRNA=FALSE;TE_TOC2=FALSE;TE_Order_LTR=FALSE;TE_Novosib=FALSE;introns=TRUE;TE_RTE=FALSE;TE_Gypsy=FALSE;fiveprimeUTR=FALSE;irs=FALSE;transposons=FALSE;TE_DIRS=FALSE;TE_Class_RET=FALSE;TE_EnSpm…
chromosome_1	rtracklayer	sequence_feature	2222585	2222687	.	.	.	size=103;sizeclass=(100%2c400];expression=16;expressionClass=common;TE_Copia=FALSE;threeprimeUTR=FALSE;TE_Mariner=FALSE;CDS=FALSE;MSAT=FALSE;TE_Order_LINE=FALSE;TE_P=FALSE;TE_TOC1=FALSE;rRNA=FALSE;mRNA=TRUE;miRNA=FALSE;TE_TOC2=FALSE;TE_Order_LTR=FALSE;TE_Novosib=FALSE;introns=TRUE;TE_RTE=FALSE;TE_Gypsy=FALSE;fiveprimeUTR=FALSE;irs=FALSE;transposons=FALSE;TE_DIRS=FALSE;TE_Class_RET=FALSE;TE_EnSpm=…
chromosome_1	rtracklayer	sequence_feature	2243235	2243944	.	.	.	size=710;sizeclass=(400%2c1.5e+03];expression=1;expressionClass=specific;TE_Copia=FALSE;threeprimeUTR=FALSE;TE_Mariner=FALSE;CDS=FALSE;MSAT=FALSE;TE_Order_LINE=TRUE;TE_P=FALSE;TE_TOC1=FALSE;rRNA=FALSE;mRNA=FALSE;miRNA=FALSE;TE_TOC2=FALSE;TE_Order_LTR=FALSE;TE_Novosib=FALSE;introns=FALSE;TE_RTE=FALSE;TE_Gypsy=FALSE;fiveprimeUTR=FALSE;irs=FALSE;transposons=TRUE;TE_DIRS=FALSE;TE_Class_RET=TRUE;TE_En…
chromosome_1	rtracklayer	sequence_feature	2251615	2252312	.	.	.	size=698;sizeclass=(400%2c1.5e+03];expression=10;expressionClass=common;TE_Copia=FALSE;threeprimeUTR=FALSE;TE_Mariner=FALSE;CDS=TRUE;MSAT=FALSE;TE_Order_LINE=FALSE;TE_P=FALSE;TE_TOC1=FALSE;rRNA=FALSE;mRNA=TRUE;miRNA=FALSE;TE_TOC2=FALSE;TE_Order_LTR=FALSE;TE_Novosib=FALSE;introns=TRUE;TE_RTE=FALSE;TE_Gypsy=FALSE;fiveprimeUTR=FALSE;irs=FALSE;transposons=FALSE;TE_DIRS=FALSE;TE_Class_RET=FALSE;TE_EnS…
chromosome_1	rtracklayer	sequence_feature	2255344	2255602	.	.	.	size=259;sizeclass=(100%2c400];expression=16;expressionClass=common;TE_Copia=FALSE;threeprimeUTR=FALSE;TE_Mariner=FALSE;CDS=FALSE;MSAT=FALSE;TE_Order_LINE=FALSE;TE_P=FALSE;TE_TOC1=FALSE;rRNA=FALSE;mRNA=TRUE;miRNA=FALSE;TE_TOC2=FALSE;TE_Order_LTR=FALSE;TE_Novosib=FALSE;introns=TRUE;TE_RTE=FALSE;TE_Gypsy=FALSE;fiveprimeUTR=FALSE;irs=FALSE;transposons=FALSE;TE_DIRS=FALSE;TE_Class_RET=FALSE;TE_EnSpm=…
chromosome_1	rtracklayer	sequence_feature	2293592	2293693	.	.	.	size=102;sizeclass=(100%2c400];expression=6;expressionClass=common;TE_Copia=FALSE;threeprimeUTR=FALSE;TE_Mariner=FALSE;CDS=FALSE;MSAT=FALSE;TE_Order_LINE=FALSE;TE_P=FALSE;TE_TOC1=FALSE;rRNA=FALSE;mRNA=FALSE;miRNA=FALSE;TE_TOC2=FALSE;TE_Order_LTR=TRUE;TE_Novosib=FALSE;introns=FALSE;TE_RTE=FALSE;TE_Gypsy=FALSE;fiveprimeUTR=FALSE;irs=FALSE;transposons=TRUE;TE_DIRS=FALSE;TE_Class_RET=TRUE;TE_EnSpm=FA…
chromosome_1	rtracklayer	sequence_feature	2342047	2342804	.	.	.	size=758;sizeclass=(400%2c1.5e+03];expression=0;expressionClass=specific;TE_Copia=FALSE;threeprimeUTR=TRUE;TE_Mariner=FALSE;CDS=TRUE;MSAT=FALSE;TE_Order_LINE=FALSE;TE_P=FALSE;TE_TOC1=FALSE;rRNA=FALSE;mRNA=TRUE;miRNA=FALSE;TE_TOC2=FALSE;TE_Order_LTR=FALSE;TE_Novosib=FALSE;introns=TRUE;TE_RTE=FALSE;TE_Gypsy=FALSE;fiveprimeUTR=FALSE;irs=FALSE;transposons=FALSE;TE_DIRS=FALSE;TE_Class_RET=FALSE;TE_EnS…
chromosome_1	rtracklayer	sequence_feature	2366420	2366982	.	.	.	size=563;sizeclass=(400%2c1.5e+03];expression=10;expressionClass=common;TE_Copia=FALSE;threeprimeUTR=TRUE;TE_Mariner=FALSE;CDS=TRUE;MSAT=FALSE;TE_Order_LINE=FALSE;TE_P=FALSE;TE_TOC1=FALSE;rRNA=FALSE;mRNA=TRUE;miRNA=FALSE;TE_TOC2=FALSE;TE_Order_LTR=TRUE;TE_Novosib=FALSE;introns=FALSE;TE_RTE=FALSE;TE_Gypsy=FALSE;fiveprimeUTR=FALSE;irs=FALSE;transposons=TRUE;TE_DIRS=FALSE;TE_Class_RET=TRUE;TE_EnSpm=…
chromosome_1	rtracklayer	sequence_feature	2448039	2448644	.	.	.	size=606;sizeclass=(400%2c1.5e+03];expression=0;expressionClass=specific;TE_Copia=FALSE;threeprimeUTR=FALSE;TE_Mariner=FALSE;CDS=TRUE;MSAT=FALSE;TE_Order_LINE=FALSE;TE_P=FALSE;TE_TOC1=FALSE;rRNA=FALSE;mRNA=TRUE;miRNA=FALSE;TE_TOC2=FALSE;TE_Order_LTR=FALSE;TE_Novosib=FALSE;introns=TRUE;TE_RTE=FALSE;TE_Gypsy=FALSE;fiveprimeUTR=FALSE;irs=TRUE;transposons=FALSE;TE_DIRS=FALSE;TE_Class_RET=FALSE;TE_EnS…
chromosome_1	rtracklayer	sequence_feature	2500769	2500863	.	.	.	size=95;sizeclass=(0%2c100];expression=15;expressionClass=common;TE_Copia=FALSE;threeprimeUTR=FALSE;TE_Mariner=FALSE;CDS=TRUE;MSAT=FALSE;TE_Order_LINE=FALSE;TE_P=FALSE;TE_TOC1=FALSE;rRNA=FALSE;mRNA=TRUE;miRNA=FALSE;TE_TOC2=FALSE;TE_Order_LTR=FALSE;TE_Novosib=FALSE;introns=TRUE;TE_RTE=FALSE;TE_Gypsy=FALSE;fiveprimeUTR=FALSE;irs=FALSE;transposons=FALSE;TE_DIRS=FALSE;TE_Class_RET=FALSE;TE_EnSpm=FALS…
chromosome_1	rtracklayer	sequence_feature	2516351	2516635	.	.	.	size=285;sizeclass=(100%2c400];expression=5;expressionClass=inbetween;TE_Copia=FALSE;threeprimeUTR=FALSE;TE_Mariner=FALSE;CDS=FALSE;MSAT=FALSE;TE_Order_LINE=FALSE;TE_P=FALSE;TE_TOC1=FALSE;rRNA=FALSE;mRNA=TRUE;miRNA=FALSE;TE_TOC2=FALSE;TE_Order_LTR=FALSE;TE_Novosib=FALSE;introns=TRUE;TE_RTE=FALSE;TE_Gypsy=FALSE;fiveprimeUTR=FALSE;irs=FALSE;transposons=FALSE;TE_DIRS=FALSE;TE_Class_RET=FALSE;TE_EnSp…
chromosome_1	rtracklayer	sequence_feature	2589968	2591676	.	.	.	size=1709;sizeclass=(1.5e+03%2c3e+03];expression=8;expressionClass=common;TE_Copia=FALSE;threeprimeUTR=TRUE;TE_Mariner=FALSE;CDS=TRUE;MSAT=FALSE;TE_Order_LINE=FALSE;TE_P=FALSE;TE_TOC1=FALSE;rRNA=FALSE;mRNA=TRUE;miRNA=FALSE;TE_TOC2=FALSE;TE_Order_LTR=FALSE;TE_Novosib=FALSE;introns=TRUE;TE_RTE=FALSE;TE_Gypsy=FALSE;fiveprimeUTR=TRUE;irs=FALSE;transposons=FALSE;TE_DIRS=FALSE;TE_Class_RET=FALSE;TE_EnS…
chromosome_1	rtracklayer	sequence_feature	2654305	2654738	.	.	.	size=434;sizeclass=(400%2c1.5e+03];expression=15;expressionClass=common;TE_Copia=FALSE;threeprimeUTR=FALSE;TE_Mariner=FALSE;CDS=FALSE;MSAT=FALSE;TE_Order_LINE=FALSE;TE_P=FALSE;TE_TOC1=FALSE;rRNA=FALSE;mRNA=TRUE;miRNA=FALSE;TE_TOC2=FALSE;TE_Order_LTR=FALSE;TE_Novosib=FALSE;introns=TRUE;TE_RTE=FALSE;TE_Gypsy=FALSE;fiveprimeUTR=FALSE;irs=FALSE;transposons=FALSE;TE_DIRS=FALSE;TE_Class_RET=FALSE;TE_En…
chromosome_1	rtracklayer	sequence_feature	2656063	2656201	.	.	.	size=139;sizeclass=(100%2c400];expression=14;expressionClass=common;TE_Copia=FALSE;threeprimeUTR=FALSE;TE_Mariner=FALSE;CDS=FALSE;MSAT=FALSE;TE_Order_LINE=FALSE;TE_P=FALSE;TE_TOC1=FALSE;rRNA=FALSE;mRNA=TRUE;miRNA=FALSE;TE_TOC2=FALSE;TE_Order_LTR=FALSE;TE_Novosib=FALSE;introns=TRUE;TE_RTE=FALSE;TE_Gypsy=FALSE;fiveprimeUTR=FALSE;irs=FALSE;transposons=FALSE;TE_DIRS=FALSE;TE_Class_RET=FALSE;TE_EnSpm=…
chromosome_1	rtracklayer	sequence_feature	2656202	2656524	.	.	.	size=323;sizeclass=(100%2c400];expression=15;expressionClass=common;TE_Copia=FALSE;threeprimeUTR=FALSE;TE_Mariner=FALSE;CDS=FALSE;MSAT=FALSE;TE_Order_LINE=FALSE;TE_P=FALSE;TE_TOC1=FALSE;rRNA=FALSE;mRNA=TRUE;miRNA=FALSE;TE_TOC2=FALSE;TE_Order_LTR=FALSE;TE_Novosib=FALSE;introns=TRUE;TE_RTE=FALSE;TE_Gypsy=FALSE;fiveprimeUTR=FALSE;irs=FALSE;transposons=FALSE;TE_DIRS=FALSE;TE_Class_RET=FALSE;TE_EnSpm=…
chromosome_1	rtracklayer	sequence_feature	2656525	2656735	.	.	.	size=211;sizeclass=(100%2c400];expression=15;expressionClass=common;TE_Copia=FALSE;threeprimeUTR=FALSE;TE_Mariner=FALSE;CDS=FALSE;MSAT=FALSE;TE_Order_LINE=FALSE;TE_P=FALSE;TE_TOC1=FALSE;rRNA=FALSE;mRNA=TRUE;miRNA=FALSE;TE_TOC2=FALSE;TE_Order_LTR=FALSE;TE_Novosib=FALSE;introns=TRUE;TE_RTE=FALSE;TE_Gypsy=FALSE;fiveprimeUTR=FALSE;irs=FALSE;transposons=FALSE;TE_DIRS=FALSE;TE_Class_RET=FALSE;TE_EnSpm=…
chromosome_1	rtracklayer	sequence_feature	2664776	2665155	.	.	.	size=380;sizeclass=(100%2c400];expression=15;expressionClass=common;TE_Copia=FALSE;threeprimeUTR=FALSE;TE_Mariner=FALSE;CDS=FALSE;MSAT=FALSE;TE_Order_LINE=FALSE;TE_P=FALSE;TE_TOC1=FALSE;rRNA=FALSE;mRNA=TRUE;miRNA=FALSE;TE_TOC2=FALSE;TE_Order_LTR=FALSE;TE_Novosib=FALSE;introns=TRUE;TE_RTE=FALSE;TE_Gypsy=FALSE;fiveprimeUTR=FALSE;irs=FALSE;transposons=FALSE;TE_DIRS=FALSE;TE_Class_RET=FALSE;TE_EnSpm=…
chromosome_1	rtracklayer	sequence_feature	2666937	2667142	.	.	.	size=206;sizeclass=(100%2c400];expression=3;expressionClass=inbetween;TE_Copia=FALSE;threeprimeUTR=FALSE;TE_Mariner=FALSE;CDS=FALSE;MSAT=FALSE;TE_Order_LINE=FALSE;TE_P=FALSE;TE_TOC1=FALSE;rRNA=FALSE;mRNA=TRUE;miRNA=FALSE;TE_TOC2=FALSE;TE_Order_LTR=FALSE;TE_Novosib=FALSE;introns=TRUE;TE_RTE=FALSE;TE_Gypsy=FALSE;fiveprimeUTR=FALSE;irs=FALSE;transposons=FALSE;TE_DIRS=FALSE;TE_Class_RET=FALSE;TE_EnSp…
chromosome_1	rtracklayer	sequence_feature	2667143	2667316	.	.	.	size=174;sizeclass=(100%2c400];expression=15;expressionClass=common;TE_Copia=FALSE;threeprimeUTR=FALSE;TE_Mariner=FALSE;CDS=FALSE;MSAT=FALSE;TE_Order_LINE=FALSE;TE_P=FALSE;TE_TOC1=FALSE;rRNA=FALSE;mRNA=TRUE;miRNA=FALSE;TE_TOC2=FALSE;TE_Order_LTR=FALSE;TE_Novosib=FALSE;introns=TRUE;TE_RTE=FALSE;TE_Gypsy=FALSE;fiveprimeUTR=FALSE;irs=FALSE;transposons=FALSE;TE_DIRS=FALSE;TE_Class_RET=FALSE;TE_EnSpm=…
chromosome_1	rtracklayer	sequence_feature	2669089	2669211	.	.	.	size=123;sizeclass=(100%2c400];expression=15;expressionClass=common;TE_Copia=FALSE;threeprimeUTR=FALSE;TE_Mariner=FALSE;CDS=FALSE;MSAT=FALSE;TE_Order_LINE=FALSE;TE_P=FALSE;TE_TOC1=FALSE;rRNA=FALSE;mRNA=TRUE;miRNA=FALSE;TE_TOC2=FALSE;TE_Order_LTR=FALSE;TE_Novosib=FALSE;introns=TRUE;TE_RTE=FALSE;TE_Gypsy=FALSE;fiveprimeUTR=FALSE;irs=FALSE;transposons=FALSE;TE_DIRS=FALSE;TE_Class_RET=FALSE;TE_EnSpm=…
chromosome_1	rtracklayer	sequence_feature	2669212	2669507	.	.	.	size=296;sizeclass=(100%2c400];expression=15;expressionClass=common;TE_Copia=FALSE;threeprimeUTR=FALSE;TE_Mariner=FALSE;CDS=FALSE;MSAT=FALSE;TE_Order_LINE=FALSE;TE_P=FALSE;TE_TOC1=FALSE;rRNA=FALSE;mRNA=TRUE;miRNA=FALSE;TE_TOC2=FALSE;TE_Order_LTR=FALSE;TE_Novosib=FALSE;introns=TRUE;TE_RTE=FALSE;TE_Gypsy=FALSE;fiveprimeUTR=FALSE;irs=FALSE;transposons=FALSE;TE_DIRS=FALSE;TE_Class_RET=FALSE;TE_EnSpm=…
chromosome_1	rtracklayer	sequence_feature	2671288	2672235	.	.	.	size=948;sizeclass=(400%2c1.5e+03];expression=14;expressionClass=common;TE_Copia=FALSE;threeprimeUTR=TRUE;TE_Mariner=FALSE;CDS=TRUE;MSAT=FALSE;TE_Order_LINE=FALSE;TE_P=FALSE;TE_TOC1=FALSE;rRNA=FALSE;mRNA=TRUE;miRNA=FALSE;TE_TOC2=FALSE;TE_Order_LTR=FALSE;TE_Novosib=FALSE;introns=TRUE;TE_RTE=FALSE;TE_Gypsy=FALSE;fiveprimeUTR=FALSE;irs=FALSE;transposons=FALSE;TE_DIRS=FALSE;TE_Class_RET=FALSE;TE_EnSp…
chromosome_1	rtracklayer	sequence_feature	2716467	2719068	.	.	.	size=2602;sizeclass=(1.5e+03%2c3e+03];expression=1;expressionClass=specific;TE_Copia=FALSE;threeprimeUTR=TRUE;TE_Mariner=FALSE;CDS=TRUE;MSAT=FALSE;TE_Order_LINE=TRUE;TE_P=FALSE;TE_TOC1=FALSE;rRNA=FALSE;mRNA=TRUE;miRNA=FALSE;TE_TOC2=FALSE;TE_Order_LTR=FALSE;TE_Novosib=FALSE;introns=TRUE;TE_RTE=FALSE;TE_Gypsy=FALSE;fiveprimeUTR=FALSE;irs=FALSE;transposons=TRUE;TE_DIRS=FALSE;TE_Class_RET=TRUE;TE_EnS…
chromosome_1	rtracklayer	sequence_feature	2748858	2749503	.	.	.	size=646;sizeclass=(400%2c1.5e+03];expression=0;expressionClass=specific;TE_Copia=FALSE;threeprimeUTR=FALSE;TE_Mariner=FALSE;CDS=TRUE;MSAT=FALSE;TE_Order_LINE=FALSE;TE_P=FALSE;TE_TOC1=FALSE;rRNA=FALSE;mRNA=TRUE;miRNA=FALSE;TE_TOC2=FALSE;TE_Order_LTR=FALSE;TE_Novosib=FALSE;introns=TRUE;TE_RTE=FALSE;TE_Gypsy=FALSE;fiveprimeUTR=TRUE;irs=FALSE;transposons=FALSE;TE_DIRS=FALSE;TE_Class_RET=FALSE;TE_EnS…
chromosome_1	rtracklayer	sequence_feature	2758856	2759330	.	.	.	size=475;sizeclass=(400%2c1.5e+03];expression=0;expressionClass=specific;TE_Copia=FALSE;threeprimeUTR=TRUE;TE_Mariner=FALSE;CDS=FALSE;MSAT=FALSE;TE_Order_LINE=FALSE;TE_P=FALSE;TE_TOC1=FALSE;rRNA=FALSE;mRNA=TRUE;miRNA=FALSE;TE_TOC2=FALSE;TE_Order_LTR=FALSE;TE_Novosib=FALSE;introns=FALSE;TE_RTE=FALSE;TE_Gypsy=FALSE;fiveprimeUTR=FALSE;irs=FALSE;transposons=FALSE;TE_DIRS=FALSE;TE_Class_RET=FALSE;TE_E…
chromosome_1	rtracklayer	sequence_feature	2847561	2847651	.	.	.	size=91;sizeclass=(0%2c100];expression=0;expressionClass=specific;TE_Copia=FALSE;threeprimeUTR=FALSE;TE_Mariner=FALSE;CDS=TRUE;MSAT=FALSE;TE_Order_LINE=FALSE;TE_P=FALSE;TE_TOC1=FALSE;rRNA=FALSE;mRNA=TRUE;miRNA=FALSE;TE_TOC2=FALSE;TE_Order_LTR=FALSE;TE_Novosib=FALSE;introns=FALSE;TE_RTE=FALSE;TE_Gypsy=FALSE;fiveprimeUTR=FALSE;irs=FALSE;transposons=FALSE;TE_DIRS=FALSE;TE_Class_RET=FALSE;TE_EnSpm=FA…
chromosome_1	rtracklayer	sequence_feature	2917229	2917788	.	.	.	size=560;sizeclass=(400%2c1.5e+03];expression=15;expressionClass=common;TE_Copia=FALSE;threeprimeUTR=FALSE;TE_Mariner=FALSE;CDS=TRUE;MSAT=FALSE;TE_Order_LINE=FALSE;TE_P=FALSE;TE_TOC1=FALSE;rRNA=FALSE;mRNA=TRUE;miRNA=FALSE;TE_TOC2=FALSE;TE_Order_LTR=FALSE;TE_Novosib=FALSE;introns=TRUE;TE_RTE=FALSE;TE_Gypsy=FALSE;fiveprimeUTR=TRUE;irs=FALSE;transposons=FALSE;TE_DIRS=FALSE;TE_Class_RET=FALSE;TE_EnSp…
chromosome_1	rtracklayer	sequence_feature	2984043	2985133	.	.	.	size=1091;sizeclass=(400%2c1.5e+03];expression=3;expressionClass=inbetween;TE_Copia=FALSE;threeprimeUTR=FALSE;TE_Mariner=FALSE;CDS=FALSE;MSAT=FALSE;TE_Order_LINE=FALSE;TE_P=FALSE;TE_TOC1=FALSE;rRNA=FALSE;mRNA=FALSE;miRNA=FALSE;TE_TOC2=FALSE;TE_Order_LTR=FALSE;TE_Novosib=FALSE;introns=FALSE;TE_RTE=FALSE;TE_Gypsy=FALSE;fiveprimeUTR=FALSE;irs=FALSE;transposons=FALSE;TE_DIRS=FALSE;TE_Class_RET=FALSE;…
chromosome_1	rtracklayer	sequence_feature	3033800	3034862	.	.	.	size=1063;sizeclass=(400%2c1.5e+03];expression=1;expressionClass=specific;TE_Copia=FALSE;threeprimeUTR=TRUE;TE_Mariner=FALSE;CDS=FALSE;MSAT=FALSE;TE_Order_LINE=TRUE;TE_P=FALSE;TE_TOC1=FALSE;rRNA=FALSE;mRNA=TRUE;miRNA=FALSE;TE_TOC2=FALSE;TE_Order_LTR=FALSE;TE_Novosib=FALSE;introns=FALSE;TE_RTE=FALSE;TE_Gypsy=FALSE;fiveprimeUTR=FALSE;irs=FALSE;transposons=TRUE;TE_DIRS=FALSE;TE_Class_RET=TRUE;TE_EnS…
chromosome_1	rtracklayer	sequence_feature	3064904	3065286	.	.	.	size=383;sizeclass=(100%2c400];expression=16;expressionClass=common;TE_Copia=FALSE;threeprimeUTR=TRUE;TE_Mariner=FALSE;CDS=FALSE;MSAT=FALSE;TE_Order_LINE=FALSE;TE_P=FALSE;TE_TOC1=FALSE;rRNA=FALSE;mRNA=TRUE;miRNA=FALSE;TE_TOC2=FALSE;TE_Order_LTR=FALSE;TE_Novosib=FALSE;introns=FALSE;TE_RTE=FALSE;TE_Gypsy=FALSE;fiveprimeUTR=FALSE;irs=FALSE;transposons=TRUE;TE_DIRS=FALSE;TE_Class_RET=FALSE;TE_EnSpm=F…
chromosome_1	rtracklayer	sequence_feature	3088921	3089607	.	.	.	size=687;sizeclass=(400%2c1.5e+03];expression=16;expressionClass=common;TE_Copia=FALSE;threeprimeUTR=TRUE;TE_Mariner=FALSE;CDS=FALSE;MSAT=FALSE;TE_Order_LINE=FALSE;TE_P=FALSE;TE_TOC1=FALSE;rRNA=FALSE;mRNA=TRUE;miRNA=FALSE;TE_TOC2=FALSE;TE_Order_LTR=FALSE;TE_Novosib=FALSE;introns=FALSE;TE_RTE=FALSE;TE_Gypsy=FALSE;fiveprimeUTR=FALSE;irs=FALSE;transposons=FALSE;TE_DIRS=FALSE;TE_Class_RET=FALSE;TE_En…
chromosome_1	rtracklayer	sequence_feature	3117659	3118108	.	.	.	size=450;sizeclass=(400%2c1.5e+03];expression=0;expressionClass=specific;TE_Copia=FALSE;threeprimeUTR=FALSE;TE_Mariner=FALSE;CDS=FALSE;MSAT=FALSE;TE_Order_LINE=FALSE;TE_P=FALSE;TE_TOC1=FALSE;rRNA=FALSE;mRNA=FALSE;miRNA=FALSE;TE_TOC2=FALSE;TE_Order_LTR=FALSE;TE_Novosib=FALSE;introns=FALSE;TE_RTE=FALSE;TE_Gypsy=FALSE;fiveprimeUTR=FALSE;irs=FALSE;transposons=FALSE;TE_DIRS=FALSE;TE_Class_RET=FALSE;TE…
chromosome_1	rtracklayer	sequence_feature	3119318	3119453	.	.	.	size=136;sizeclass=(100%2c400];expression=3;expressionClass=inbetween;TE_Copia=FALSE;threeprimeUTR=FALSE;TE_Mariner=FALSE;CDS=FALSE;MSAT=FALSE;TE_Order_LINE=FALSE;TE_P=FALSE;TE_TOC1=FALSE;rRNA=FALSE;mRNA=FALSE;miRNA=FALSE;TE_TOC2=FALSE;TE_Order_LTR=FALSE;TE_Novosib=FALSE;introns=FALSE;TE_RTE=FALSE;TE_Gypsy=FALSE;fiveprimeUTR=FALSE;irs=FALSE;transposons=FALSE;TE_DIRS=FALSE;TE_Class_RET=FALSE;TE_En…
chromosome_1	rtracklayer	sequence_feature	3120450	3120750	.	.	.	size=301;sizeclass=(100%2c400];expression=8;expressionClass=common;TE_Copia=FALSE;threeprimeUTR=TRUE;TE_Mariner=FALSE;CDS=TRUE;MSAT=FALSE;TE_Order_LINE=FALSE;TE_P=FALSE;TE_TOC1=FALSE;rRNA=FALSE;mRNA=TRUE;miRNA=FALSE;TE_TOC2=FALSE;TE_Order_LTR=FALSE;TE_Novosib=FALSE;introns=FALSE;TE_RTE=FALSE;TE_Gypsy=FALSE;fiveprimeUTR=FALSE;irs=FALSE;transposons=FALSE;TE_DIRS=FALSE;TE_Class_RET=FALSE;TE_EnSpm=FA…
chromosome_1	rtracklayer	sequence_feature	3126059	3126646	.	.	.	size=588;sizeclass=(400%2c1.5e+03];expression=16;expressionClass=common;TE_Copia=FALSE;threeprimeUTR=FALSE;TE_Mariner=FALSE;CDS=FALSE;MSAT=FALSE;TE_Order_LINE=FALSE;TE_P=FALSE;TE_TOC1=FALSE;rRNA=FALSE;mRNA=FALSE;miRNA=FALSE;TE_TOC2=FALSE;TE_Order_LTR=FALSE;TE_Novosib=FALSE;introns=FALSE;TE_RTE=FALSE;TE_Gypsy=FALSE;fiveprimeUTR=FALSE;irs=FALSE;transposons=FALSE;TE_DIRS=FALSE;TE_Class_RET=FALSE;TE_…
chromosome_1	rtracklayer	sequence_feature	3166929	3167350	.	.	.	size=422;sizeclass=(400%2c1.5e+03];expression=0;expressionClass=specific;TE_Copia=FALSE;threeprimeUTR=FALSE;TE_Mariner=FALSE;CDS=FALSE;MSAT=FALSE;TE_Order_LINE=FALSE;TE_P=FALSE;TE_TOC1=FALSE;rRNA=FALSE;mRNA=FALSE;miRNA=FALSE;TE_TOC2=FALSE;TE_Order_LTR=FALSE;TE_Novosib=FALSE;introns=FALSE;TE_RTE=FALSE;TE_Gypsy=FALSE;fiveprimeUTR=FALSE;irs=TRUE;transposons=FALSE;TE_DIRS=FALSE;TE_Class_RET=FALSE;TE_…
chromosome_1	rtracklayer	sequence_feature	3167351	3167709	.	.	.	size=359;sizeclass=(100%2c400];expression=4;expressionClass=inbetween;TE_Copia=FALSE;threeprimeUTR=FALSE;TE_Mariner=FALSE;CDS=FALSE;MSAT=FALSE;TE_Order_LINE=FALSE;TE_P=FALSE;TE_TOC1=FALSE;rRNA=FALSE;mRNA=FALSE;miRNA=FALSE;TE_TOC2=FALSE;TE_Order_LTR=FALSE;TE_Novosib=FALSE;introns=FALSE;TE_RTE=FALSE;TE_Gypsy=FALSE;fiveprimeUTR=FALSE;irs=TRUE;transposons=FALSE;TE_DIRS=FALSE;TE_Class_RET=FALSE;TE_EnS…
chromosome_1	rtracklayer	sequence_feature	3168033	3168450	.	.	.	size=418;sizeclass=(400%2c1.5e+03];expression=1;expressionClass=specific;TE_Copia=FALSE;threeprimeUTR=FALSE;TE_Mariner=FALSE;CDS=FALSE;MSAT=FALSE;TE_Order_LINE=FALSE;TE_P=FALSE;TE_TOC1=FALSE;rRNA=FALSE;mRNA=FALSE;miRNA=FALSE;TE_TOC2=FALSE;TE_Order_LTR=FALSE;TE_Novosib=FALSE;introns=FALSE;TE_RTE=FALSE;TE_Gypsy=FALSE;fiveprimeUTR=FALSE;irs=FALSE;transposons=FALSE;TE_DIRS=FALSE;TE_Class_RET=FALSE;TE…
chromosome_1	rtracklayer	sequence_feature	3211539	3211950	.	.	.	size=412;sizeclass=(400%2c1.5e+03];expression=0;expressionClass=specific;TE_Copia=FALSE;threeprimeUTR=FALSE;TE_Mariner=FALSE;CDS=FALSE;MSAT=FALSE;TE_Order_LINE=FALSE;TE_P=FALSE;TE_TOC1=FALSE;rRNA=FALSE;mRNA=FALSE;miRNA=FALSE;TE_TOC2=FALSE;TE_Order_LTR=FALSE;TE_Novosib=FALSE;introns=FALSE;TE_RTE=FALSE;TE_Gypsy=FALSE;fiveprimeUTR=FALSE;irs=FALSE;transposons=TRUE;TE_DIRS=FALSE;TE_Class_RET=FALSE;TE_…
chromosome_1	rtracklayer	sequence_feature	3212184	3214643	.	.	.	size=2460;sizeclass=(1.5e+03%2c3e+03];expression=2;expressionClass=inbetween;TE_Copia=FALSE;threeprimeUTR=TRUE;TE_Mariner=FALSE;CDS=TRUE;MSAT=FALSE;TE_Order_LINE=FALSE;TE_P=FALSE;TE_TOC1=FALSE;rRNA=FALSE;mRNA=TRUE;miRNA=FALSE;TE_TOC2=FALSE;TE_Order_LTR=FALSE;TE_Novosib=FALSE;introns=FALSE;TE_RTE=FALSE;TE_Gypsy=FALSE;fiveprimeUTR=TRUE;irs=FALSE;transposons=FALSE;TE_DIRS=FALSE;TE_Class_RET=FALSE;TE…
chromosome_1	rtracklayer	sequence_feature	3221788	3223189	.	.	.	size=1402;sizeclass=(400%2c1.5e+03];expression=1;expressionClass=specific;TE_Copia=FALSE;threeprimeUTR=FALSE;TE_Mariner=FALSE;CDS=FALSE;MSAT=FALSE;TE_Order_LINE=FALSE;TE_P=FALSE;TE_TOC1=FALSE;rRNA=FALSE;mRNA=FALSE;miRNA=FALSE;TE_TOC2=FALSE;TE_Order_LTR=FALSE;TE_Novosib=FALSE;introns=FALSE;TE_RTE=FALSE;TE_Gypsy=FALSE;fiveprimeUTR=FALSE;irs=FALSE;transposons=FALSE;TE_DIRS=FALSE;TE_Class_RET=FALSE;T…
chromosome_1	rtracklayer	sequence_feature	3243433	3249459	.	.	.	size=6027;sizeclass=(3e+03%2cInf];expression=9;expressionClass=common;TE_Copia=FALSE;threeprimeUTR=FALSE;TE_Mariner=FALSE;CDS=TRUE;MSAT=FALSE;TE_Order_LINE=FALSE;TE_P=FALSE;TE_TOC1=FALSE;rRNA=FALSE;mRNA=TRUE;miRNA=FALSE;TE_TOC2=FALSE;TE_Order_LTR=FALSE;TE_Novosib=FALSE;introns=TRUE;TE_RTE=FALSE;TE_Gypsy=FALSE;fiveprimeUTR=TRUE;irs=FALSE;transposons=FALSE;TE_DIRS=FALSE;TE_Class_RET=FALSE;TE_EnSpm=…
chromosome_1	rtracklayer	sequence_feature	3277359	3278194	.	.	.	size=836;sizeclass=(400%2c1.5e+03];expression=0;expressionClass=specific;TE_Copia=FALSE;threeprimeUTR=FALSE;TE_Mariner=FALSE;CDS=TRUE;MSAT=FALSE;TE_Order_LINE=FALSE;TE_P=FALSE;TE_TOC1=FALSE;rRNA=FALSE;mRNA=TRUE;miRNA=FALSE;TE_TOC2=FALSE;TE_Order_LTR=FALSE;TE_Novosib=FALSE;introns=TRUE;TE_RTE=FALSE;TE_Gypsy=FALSE;fiveprimeUTR=TRUE;irs=TRUE;transposons=FALSE;TE_DIRS=FALSE;TE_Class_RET=FALSE;TE_EnSp…
chromosome_1	rtracklayer	sequence_feature	3370221	3370336	.	.	.	size=116;sizeclass=(100%2c400];expression=0;expressionClass=specific;TE_Copia=FALSE;threeprimeUTR=FALSE;TE_Mariner=FALSE;CDS=TRUE;MSAT=FALSE;TE_Order_LINE=FALSE;TE_P=FALSE;TE_TOC1=FALSE;rRNA=FALSE;mRNA=TRUE;miRNA=FALSE;TE_TOC2=FALSE;TE_Order_LTR=FALSE;TE_Novosib=FALSE;introns=FALSE;TE_RTE=FALSE;TE_Gypsy=FALSE;fiveprimeUTR=FALSE;irs=FALSE;transposons=FALSE;TE_DIRS=FALSE;TE_Class_RET=FALSE;TE_EnSpm…
chromosome_1	rtracklayer	sequence_feature	3374110	3374353	.	.	.	size=244;sizeclass=(100%2c400];expression=3;expressionClass=inbetween;TE_Copia=FALSE;threeprimeUTR=FALSE;TE_Mariner=FALSE;CDS=TRUE;MSAT=FALSE;TE_Order_LINE=FALSE;TE_P=FALSE;TE_TOC1=FALSE;rRNA=FALSE;mRNA=TRUE;miRNA=FALSE;TE_TOC2=FALSE;TE_Order_LTR=FALSE;TE_Novosib=FALSE;introns=FALSE;TE_RTE=FALSE;TE_Gypsy=FALSE;fiveprimeUTR=FALSE;irs=FALSE;transposons=FALSE;TE_DIRS=FALSE;TE_Class_RET=FALSE;TE_EnSp…
chromosome_1	rtracklayer	sequence_feature	3553552	3553906	.	.	.	size=355;sizeclass=(100%2c400];expression=4;expressionClass=inbetween;TE_Copia=FALSE;threeprimeUTR=TRUE;TE_Mariner=FALSE;CDS=FALSE;MSAT=FALSE;TE_Order_LINE=FALSE;TE_P=FALSE;TE_TOC1=FALSE;rRNA=FALSE;mRNA=TRUE;miRNA=FALSE;TE_TOC2=FALSE;TE_Order_LTR=TRUE;TE_Novosib=FALSE;introns=FALSE;TE_RTE=FALSE;TE_Gypsy=FALSE;fiveprimeUTR=FALSE;irs=FALSE;transposons=TRUE;TE_DIRS=FALSE;TE_Class_RET=TRUE;TE_EnSpm=F…
chromosome_1	rtracklayer	sequence_feature	3612563	3612773	.	.	.	size=211;sizeclass=(100%2c400];expression=0;expressionClass=specific;TE_Copia=FALSE;threeprimeUTR=FALSE;TE_Mariner=FALSE;CDS=TRUE;MSAT=FALSE;TE_Order_LINE=FALSE;TE_P=FALSE;TE_TOC1=FALSE;rRNA=FALSE;mRNA=TRUE;miRNA=FALSE;TE_TOC2=FALSE;TE_Order_LTR=FALSE;TE_Novosib=FALSE;introns=TRUE;TE_RTE=FALSE;TE_Gypsy=FALSE;fiveprimeUTR=FALSE;irs=TRUE;transposons=FALSE;TE_DIRS=FALSE;TE_Class_RET=FALSE;TE_EnSpm=F…
chromosome_1	rtracklayer	sequence_feature	3665409	3665838	.	.	.	size=430;sizeclass=(400%2c1.5e+03];expression=15;expressionClass=common;TE_Copia=FALSE;threeprimeUTR=FALSE;TE_Mariner=FALSE;CDS=FALSE;MSAT=FALSE;TE_Order_LINE=FALSE;TE_P=FALSE;TE_TOC1=FALSE;rRNA=FALSE;mRNA=TRUE;miRNA=FALSE;TE_TOC2=FALSE;TE_Order_LTR=FALSE;TE_Novosib=FALSE;introns=TRUE;TE_RTE=FALSE;TE_Gypsy=FALSE;fiveprimeUTR=FALSE;irs=TRUE;transposons=FALSE;TE_DIRS=FALSE;TE_Class_RET=FALSE;TE_EnS…
chromosome_1	rtracklayer	sequence_feature	3667105	3667262	.	.	.	size=158;sizeclass=(100%2c400];expression=16;expressionClass=common;TE_Copia=FALSE;threeprimeUTR=FALSE;TE_Mariner=FALSE;CDS=FALSE;MSAT=FALSE;TE_Order_LINE=FALSE;TE_P=FALSE;TE_TOC1=FALSE;rRNA=FALSE;mRNA=FALSE;miRNA=FALSE;TE_TOC2=FALSE;TE_Order_LTR=FALSE;TE_Novosib=FALSE;introns=FALSE;TE_RTE=FALSE;TE_Gypsy=FALSE;fiveprimeUTR=FALSE;irs=FALSE;transposons=FALSE;TE_DIRS=FALSE;TE_Class_RET=FALSE;TE_EnSp…
chromosome_1	rtracklayer	sequence_feature	3693211	3693566	.	.	.	size=356;sizeclass=(100%2c400];expression=0;expressionClass=specific;TE_Copia=FALSE;threeprimeUTR=FALSE;TE_Mariner=FALSE;CDS=TRUE;MSAT=FALSE;TE_Order_LINE=FALSE;TE_P=FALSE;TE_TOC1=FALSE;rRNA=FALSE;mRNA=TRUE;miRNA=FALSE;TE_TOC2=FALSE;TE_Order_LTR=FALSE;TE_Novosib=FALSE;introns=TRUE;TE_RTE=FALSE;TE_Gypsy=FALSE;fiveprimeUTR=FALSE;irs=FALSE;transposons=FALSE;TE_DIRS=FALSE;TE_Class_RET=FALSE;TE_EnSpm=…
chromosome_1	rtracklayer	sequence_feature	3721250	3721864	.	.	.	size=615;sizeclass=(400%2c1.5e+03];expression=1;expressionClass=specific;TE_Copia=FALSE;threeprimeUTR=TRUE;TE_Mariner=FALSE;CDS=TRUE;MSAT=FALSE;TE_Order_LINE=FALSE;TE_P=FALSE;TE_TOC1=FALSE;rRNA=FALSE;mRNA=TRUE;miRNA=FALSE;TE_TOC2=FALSE;TE_Order_LTR=FALSE;TE_Novosib=FALSE;introns=FALSE;TE_RTE=FALSE;TE_Gypsy=FALSE;fiveprimeUTR=FALSE;irs=FALSE;transposons=TRUE;TE_DIRS=FALSE;TE_Class_RET=FALSE;TE_EnS…
chromosome_1	rtracklayer	sequence_feature	3724941	3725466	.	.	.	size=526;sizeclass=(400%2c1.5e+03];expression=8;expressionClass=common;TE_Copia=FALSE;threeprimeUTR=TRUE;TE_Mariner=FALSE;CDS=TRUE;MSAT=FALSE;TE_Order_LINE=FALSE;TE_P=FALSE;TE_TOC1=FALSE;rRNA=FALSE;mRNA=TRUE;miRNA=TRUE;TE_TOC2=FALSE;TE_Order_LTR=FALSE;TE_Novosib=FALSE;introns=FALSE;TE_RTE=FALSE;TE_Gypsy=FALSE;fiveprimeUTR=FALSE;irs=TRUE;transposons=FALSE;TE_DIRS=FALSE;TE_Class_RET=FALSE;TE_EnSpm=…
chromosome_1	rtracklayer	sequence_feature	3804152	3805593	.	.	.	size=1442;sizeclass=(400%2c1.5e+03];expression=4;expressionClass=inbetween;TE_Copia=FALSE;threeprimeUTR=TRUE;TE_Mariner=FALSE;CDS=FALSE;MSAT=FALSE;TE_Order_LINE=FALSE;TE_P=FALSE;TE_TOC1=FALSE;rRNA=FALSE;mRNA=TRUE;miRNA=FALSE;TE_TOC2=FALSE;TE_Order_LTR=TRUE;TE_Novosib=FALSE;introns=FALSE;TE_RTE=FALSE;TE_Gypsy=FALSE;fiveprimeUTR=FALSE;irs=FALSE;transposons=TRUE;TE_DIRS=FALSE;TE_Class_RET=TRUE;TE_En…
chromosome_1	rtracklayer	sequence_feature	3950383	3950399	.	.	.	size=17;sizeclass=(0%2c100];expression=13;expressionClass=common;TE_Copia=FALSE;threeprimeUTR=FALSE;TE_Mariner=FALSE;CDS=FALSE;MSAT=FALSE;TE_Order_LINE=FALSE;TE_P=FALSE;TE_TOC1=FALSE;rRNA=FALSE;mRNA=TRUE;miRNA=FALSE;TE_TOC2=FALSE;TE_Order_LTR=FALSE;TE_Novosib=FALSE;introns=TRUE;TE_RTE=FALSE;TE_Gypsy=FALSE;fiveprimeUTR=FALSE;irs=FALSE;transposons=FALSE;TE_DIRS=FALSE;TE_Class_RET=FALSE;TE_EnSpm=FAL…
chromosome_1	rtracklayer	sequence_feature	4016089	4017068	.	.	.	size=980;sizeclass=(400%2c1.5e+03];expression=11;expressionClass=common;TE_Copia=FALSE;threeprimeUTR=TRUE;TE_Mariner=FALSE;CDS=TRUE;MSAT=FALSE;TE_Order_LINE=FALSE;TE_P=FALSE;TE_TOC1=FALSE;rRNA=FALSE;mRNA=TRUE;miRNA=FALSE;TE_TOC2=FALSE;TE_Order_LTR=FALSE;TE_Novosib=FALSE;introns=FALSE;TE_RTE=FALSE;TE_Gypsy=FALSE;fiveprimeUTR=FALSE;irs=FALSE;transposons=FALSE;TE_DIRS=FALSE;TE_Class_RET=FALSE;TE_EnS…
chromosome_1	rtracklayer	sequence_feature	4017069	4017341	.	.	.	size=273;sizeclass=(100%2c400];expression=0;expressionClass=specific;TE_Copia=FALSE;threeprimeUTR=FALSE;TE_Mariner=FALSE;CDS=TRUE;MSAT=FALSE;TE_Order_LINE=FALSE;TE_P=FALSE;TE_TOC1=FALSE;rRNA=FALSE;mRNA=TRUE;miRNA=FALSE;TE_TOC2=FALSE;TE_Order_LTR=FALSE;TE_Novosib=FALSE;introns=TRUE;TE_RTE=FALSE;TE_Gypsy=FALSE;fiveprimeUTR=FALSE;irs=FALSE;transposons=FALSE;TE_DIRS=FALSE;TE_Class_RET=FALSE;TE_EnSpm=…
chromosome_1	rtracklayer	sequence_feature	4084227	4084483	.	.	.	size=257;sizeclass=(100%2c400];expression=0;expressionClass=specific;TE_Copia=FALSE;threeprimeUTR=TRUE;TE_Mariner=FALSE;CDS=FALSE;MSAT=FALSE;TE_Order_LINE=FALSE;TE_P=FALSE;TE_TOC1=FALSE;rRNA=FALSE;mRNA=TRUE;miRNA=FALSE;TE_TOC2=FALSE;TE_Order_LTR=FALSE;TE_Novosib=FALSE;introns=FALSE;TE_RTE=FALSE;TE_Gypsy=FALSE;fiveprimeUTR=FALSE;irs=FALSE;transposons=FALSE;TE_DIRS=FALSE;TE_Class_RET=FALSE;TE_EnSpm…
chromosome_1	rtracklayer	sequence_feature	4084484	4085012	.	.	.	size=529;sizeclass=(400%2c1.5e+03];expression=0;expressionClass=specific;TE_Copia=FALSE;threeprimeUTR=TRUE;TE_Mariner=FALSE;CDS=TRUE;MSAT=FALSE;TE_Order_LINE=FALSE;TE_P=FALSE;TE_TOC1=FALSE;rRNA=FALSE;mRNA=TRUE;miRNA=FALSE;TE_TOC2=FALSE;TE_Order_LTR=FALSE;TE_Novosib=FALSE;introns=TRUE;TE_RTE=FALSE;TE_Gypsy=FALSE;fiveprimeUTR=FALSE;irs=FALSE;transposons=FALSE;TE_DIRS=FALSE;TE_Class_RET=FALSE;TE_EnS…
chromosome_1	rtracklayer	sequence_feature	4090726	4091074	.	.	.	size=349;sizeclass=(100%2c400];expression=0;expressionClass=specific;TE_Copia=FALSE;threeprimeUTR=TRUE;TE_Mariner=FALSE;CDS=FALSE;MSAT=FALSE;TE_Order_LINE=FALSE;TE_P=FALSE;TE_TOC1=FALSE;rRNA=FALSE;mRNA=TRUE;miRNA=FALSE;TE_TOC2=FALSE;TE_Order_LTR=FALSE;TE_Novosib=FALSE;introns=FALSE;TE_RTE=FALSE;TE_Gypsy=FALSE;fiveprimeUTR=FALSE;irs=FALSE;transposons=FALSE;TE_DIRS=FALSE;TE_Class_RET=FALSE;TE_EnSpm…
chromosome_1	rtracklayer	sequence_feature	4112765	4113031	.	.	.	size=267;sizeclass=(100%2c400];expression=2;expressionClass=inbetween;TE_Copia=FALSE;threeprimeUTR=FALSE;TE_Mariner=FALSE;CDS=TRUE;MSAT=FALSE;TE_Order_LINE=FALSE;TE_P=FALSE;TE_TOC1=FALSE;rRNA=FALSE;mRNA=TRUE;miRNA=FALSE;TE_TOC2=FALSE;TE_Order_LTR=FALSE;TE_Novosib=FALSE;introns=TRUE;TE_RTE=FALSE;TE_Gypsy=FALSE;fiveprimeUTR=FALSE;irs=FALSE;transposons=FALSE;TE_DIRS=FALSE;TE_Class_RET=FALSE;TE_EnSpm…
chromosome_1	rtracklayer	sequence_feature	4180039	4180259	.	.	.	size=221;sizeclass=(100%2c400];expression=1;expressionClass=specific;TE_Copia=FALSE;threeprimeUTR=FALSE;TE_Mariner=FALSE;CDS=TRUE;MSAT=FALSE;TE_Order_LINE=FALSE;TE_P=FALSE;TE_TOC1=FALSE;rRNA=FALSE;mRNA=TRUE;miRNA=FALSE;TE_TOC2=FALSE;TE_Order_LTR=FALSE;TE_Novosib=FALSE;introns=FALSE;TE_RTE=FALSE;TE_Gypsy=FALSE;fiveprimeUTR=FALSE;irs=FALSE;transposons=FALSE;TE_DIRS=FALSE;TE_Class_RET=FALSE;TE_EnSpm…
chromosome_1	rtracklayer	sequence_feature	4254232	4254495	.	.	.	size=264;sizeclass=(100%2c400];expression=8;expressionClass=common;TE_Copia=FALSE;threeprimeUTR=FALSE;TE_Mariner=FALSE;CDS=FALSE;MSAT=FALSE;TE_Order_LINE=FALSE;TE_P=FALSE;TE_TOC1=FALSE;rRNA=FALSE;mRNA=TRUE;miRNA=FALSE;TE_TOC2=FALSE;TE_Order_LTR=FALSE;TE_Novosib=FALSE;introns=TRUE;TE_RTE=FALSE;TE_Gypsy=FALSE;fiveprimeUTR=FALSE;irs=TRUE;transposons=FALSE;TE_DIRS=FALSE;TE_Class_RET=FALSE;TE_EnSpm=FA…
chromosome_1	rtracklayer	sequence_feature	4264477	4264881	.	.	.	size=405;sizeclass=(400%2c1.5e+03];expression=4;expressionClass=inbetween;TE_Copia=FALSE;threeprimeUTR=FALSE;TE_Mariner=FALSE;CDS=FALSE;MSAT=FALSE;TE_Order_LINE=FALSE;TE_P=FALSE;TE_TOC1=FALSE;rRNA=FALSE;mRNA=FALSE;miRNA=FALSE;TE_TOC2=FALSE;TE_Order_LTR=FALSE;TE_Novosib=FALSE;introns=FALSE;TE_RTE=FALSE;TE_Gypsy=FALSE;fiveprimeUTR=FALSE;irs=TRUE;transposons=FALSE;TE_DIRS=FALSE;TE_Class_RET=FALSE;TE…
chromosome_1	rtracklayer	sequence_feature	4300949	4301060	.	.	.	size=112;sizeclass=(100%2c400];expression=15;expressionClass=common;TE_Copia=FALSE;threeprimeUTR=FALSE;TE_Mariner=FALSE;CDS=FALSE;MSAT=FALSE;TE_Order_LINE=FALSE;TE_P=FALSE;TE_TOC1=FALSE;rRNA=FALSE;mRNA=FALSE;miRNA=FALSE;TE_TOC2=FALSE;TE_Order_LTR=FALSE;TE_Novosib=FALSE;introns=FALSE;TE_RTE=FALSE;TE_Gypsy=FALSE;fiveprimeUTR=FALSE;irs=FALSE;transposons=FALSE;TE_DIRS=FALSE;TE_Class_RET=FALSE;TE_EnSp…
chromosome_1	rtracklayer	sequence_feature	4303202	4304135	.	.	.	size=934;sizeclass=(400%2c1.5e+03];expression=14;expressionClass=common;TE_Copia=FALSE;threeprimeUTR=TRUE;TE_Mariner=FALSE;CDS=TRUE;MSAT=FALSE;TE_Order_LINE=FALSE;TE_P=FALSE;TE_TOC1=FALSE;rRNA=FALSE;mRNA=TRUE;miRNA=FALSE;TE_TOC2=FALSE;TE_Order_LTR=FALSE;TE_Novosib=FALSE;introns=TRUE;TE_RTE=FALSE;TE_Gypsy=FALSE;fiveprimeUTR=FALSE;irs=FALSE;transposons=FALSE;TE_DIRS=FALSE;TE_Class_RET=FALSE;TE_EnSp…
chromosome_1	rtracklayer	sequence_feature	4304531	4304769	.	.	.	size=239;sizeclass=(100%2c400];expression=15;expressionClass=common;TE_Copia=FALSE;threeprimeUTR=TRUE;TE_Mariner=FALSE;CDS=FALSE;MSAT=FALSE;TE_Order_LINE=FALSE;TE_P=FALSE;TE_TOC1=FALSE;rRNA=FALSE;mRNA=TRUE;miRNA=FALSE;TE_TOC2=FALSE;TE_Order_LTR=FALSE;TE_Novosib=FALSE;introns=FALSE;TE_RTE=FALSE;TE_Gypsy=FALSE;fiveprimeUTR=FALSE;irs=FALSE;transposons=FALSE;TE_DIRS=FALSE;TE_Class_RET=FALSE;TE_EnSpm=…
chromosome_1	rtracklayer	sequence_feature	4397186	4397928	.	.	.	size=743;sizeclass=(400%2c1.5e+03];expression=0;expressionClass=specific;TE_Copia=FALSE;threeprimeUTR=FALSE;TE_Mariner=FALSE;CDS=TRUE;MSAT=FALSE;TE_Order_LINE=FALSE;TE_P=FALSE;TE_TOC1=FALSE;rRNA=FALSE;mRNA=TRUE;miRNA=FALSE;TE_TOC2=FALSE;TE_Order_LTR=FALSE;TE_Novosib=FALSE;introns=TRUE;TE_RTE=FALSE;TE_Gypsy=FALSE;fiveprimeUTR=FALSE;irs=FALSE;transposons=FALSE;TE_DIRS=FALSE;TE_Class_RET=FALSE;TE_En…
chromosome_1	rtracklayer	sequence_feature	4416663	4418753	.	.	.	size=2091;sizeclass=(1.5e+03%2c3e+03];expression=0;expressionClass=specific;TE_Copia=FALSE;threeprimeUTR=TRUE;TE_Mariner=FALSE;CDS=TRUE;MSAT=FALSE;TE_Order_LINE=FALSE;TE_P=FALSE;TE_TOC1=FALSE;rRNA=FALSE;mRNA=TRUE;miRNA=FALSE;TE_TOC2=FALSE;TE_Order_LTR=FALSE;TE_Novosib=FALSE;introns=TRUE;TE_RTE=FALSE;TE_Gypsy=FALSE;fiveprimeUTR=FALSE;irs=FALSE;transposons=FALSE;TE_DIRS=FALSE;TE_Class_RET=FALSE;TE_…
chromosome_1	rtracklayer	sequence_feature	4515077	4515948	.	.	.	size=872;sizeclass=(400%2c1.5e+03];expression=5;expressionClass=inbetween;TE_Copia=FALSE;threeprimeUTR=TRUE;TE_Mariner=TRUE;CDS=FALSE;MSAT=FALSE;TE_Order_LINE=FALSE;TE_P=FALSE;TE_TOC1=FALSE;rRNA=FALSE;mRNA=TRUE;miRNA=FALSE;TE_TOC2=FALSE;TE_Order_LTR=FALSE;TE_Novosib=FALSE;introns=FALSE;TE_RTE=FALSE;TE_Gypsy=FALSE;fiveprimeUTR=FALSE;irs=FALSE;transposons=TRUE;TE_DIRS=FALSE;TE_Class_RET=FALSE;TE_En…
chromosome_1	rtracklayer	sequence_feature	4539383	4539890	.	.	.	size=508;sizeclass=(400%2c1.5e+03];expression=1;expressionClass=specific;TE_Copia=FALSE;threeprimeUTR=FALSE;TE_Mariner=FALSE;CDS=TRUE;MSAT=FALSE;TE_Order_LINE=FALSE;TE_P=FALSE;TE_TOC1=FALSE;rRNA=FALSE;mRNA=TRUE;miRNA=FALSE;TE_TOC2=FALSE;TE_Order_LTR=FALSE;TE_Novosib=FALSE;introns=FALSE;TE_RTE=FALSE;TE_Gypsy=FALSE;fiveprimeUTR=FALSE;irs=FALSE;transposons=FALSE;TE_DIRS=FALSE;TE_Class_RET=FALSE;TE_E…
chromosome_1	rtracklayer	sequence_feature	4561168	4561800	.	.	.	size=633;sizeclass=(400%2c1.5e+03];expression=0;expressionClass=specific;TE_Copia=FALSE;threeprimeUTR=FALSE;TE_Mariner=FALSE;CDS=TRUE;MSAT=FALSE;TE_Order_LINE=FALSE;TE_P=FALSE;TE_TOC1=FALSE;rRNA=FALSE;mRNA=TRUE;miRNA=FALSE;TE_TOC2=FALSE;TE_Order_LTR=FALSE;TE_Novosib=FALSE;introns=TRUE;TE_RTE=FALSE;TE_Gypsy=FALSE;fiveprimeUTR=FALSE;irs=FALSE;transposons=FALSE;TE_DIRS=FALSE;TE_Class_RET=FALSE;TE_En…
chromosome_1	rtracklayer	sequence_feature	4564096	4567217	.	.	.	size=3122;sizeclass=(3e+03%2cInf];expression=5;expressionClass=inbetween;TE_Copia=FALSE;threeprimeUTR=TRUE;TE_Mariner=FALSE;CDS=TRUE;MSAT=FALSE;TE_Order_LINE=FALSE;TE_P=FALSE;TE_TOC1=FALSE;rRNA=FALSE;mRNA=TRUE;miRNA=FALSE;TE_TOC2=FALSE;TE_Order_LTR=FALSE;TE_Novosib=FALSE;introns=FALSE;TE_RTE=FALSE;TE_Gypsy=FALSE;fiveprimeUTR=TRUE;irs=FALSE;transposons=FALSE;TE_DIRS=FALSE;TE_Class_RET=FALSE;TE_EnS…
chromosome_1	rtracklayer	sequence_feature	4598643	4599334	.	.	.	size=692;sizeclass=(400%2c1.5e+03];expression=9;expressionClass=common;TE_Copia=FALSE;threeprimeUTR=TRUE;TE_Mariner=FALSE;CDS=TRUE;MSAT=FALSE;TE_Order_LINE=FALSE;TE_P=FALSE;TE_TOC1=FALSE;rRNA=FALSE;mRNA=TRUE;miRNA=FALSE;TE_TOC2=FALSE;TE_Order_LTR=FALSE;TE_Novosib=FALSE;introns=TRUE;TE_RTE=FALSE;TE_Gypsy=FALSE;fiveprimeUTR=FALSE;irs=FALSE;transposons=FALSE;TE_DIRS=FALSE;TE_Class_RET=FALSE;TE_EnSpm…
chromosome_1	rtracklayer	sequence_feature	4631092	4631352	.	.	.	size=261;sizeclass=(100%2c400];expression=16;expressionClass=common;TE_Copia=FALSE;threeprimeUTR=TRUE;TE_Mariner=FALSE;CDS=FALSE;MSAT=FALSE;TE_Order_LINE=FALSE;TE_P=FALSE;TE_TOC1=FALSE;rRNA=FALSE;mRNA=TRUE;miRNA=FALSE;TE_TOC2=FALSE;TE_Order_LTR=FALSE;TE_Novosib=FALSE;introns=FALSE;TE_RTE=FALSE;TE_Gypsy=FALSE;fiveprimeUTR=FALSE;irs=TRUE;transposons=FALSE;TE_DIRS=FALSE;TE_Class_RET=FALSE;TE_EnSpm=F…
chromosome_1	rtracklayer	sequence_feature	4633120	4633329	.	.	.	size=210;sizeclass=(100%2c400];expression=12;expressionClass=common;TE_Copia=FALSE;threeprimeUTR=TRUE;TE_Mariner=FALSE;CDS=FALSE;MSAT=FALSE;TE_Order_LINE=FALSE;TE_P=FALSE;TE_TOC1=FALSE;rRNA=FALSE;mRNA=TRUE;miRNA=FALSE;TE_TOC2=FALSE;TE_Order_LTR=FALSE;TE_Novosib=FALSE;introns=FALSE;TE_RTE=FALSE;TE_Gypsy=FALSE;fiveprimeUTR=FALSE;irs=FALSE;transposons=FALSE;TE_DIRS=FALSE;TE_Class_RET=FALSE;TE_EnSpm=…
chromosome_1	rtracklayer	sequence_feature	4659938	4662638	.	.	.	size=2701;sizeclass=(1.5e+03%2c3e+03];expression=5;expressionClass=inbetween;TE_Copia=FALSE;threeprimeUTR=TRUE;TE_Mariner=FALSE;CDS=TRUE;MSAT=FALSE;TE_Order_LINE=TRUE;TE_P=FALSE;TE_TOC1=FALSE;rRNA=FALSE;mRNA=TRUE;miRNA=FALSE;TE_TOC2=FALSE;TE_Order_LTR=FALSE;TE_Novosib=FALSE;introns=TRUE;TE_RTE=FALSE;TE_Gypsy=FALSE;fiveprimeUTR=FALSE;irs=FALSE;transposons=TRUE;TE_DIRS=FALSE;TE_Class_RET=TRUE;TE_En…
chromosome_1	rtracklayer	sequence_feature	4682191	4683859	.	.	.	size=1669;sizeclass=(1.5e+03%2c3e+03];expression=1;expressionClass=specific;TE_Copia=FALSE;threeprimeUTR=FALSE;TE_Mariner=FALSE;CDS=FALSE;MSAT=FALSE;TE_Order_LINE=TRUE;TE_P=FALSE;TE_TOC1=FALSE;rRNA=FALSE;mRNA=FALSE;miRNA=FALSE;TE_TOC2=FALSE;TE_Order_LTR=FALSE;TE_Novosib=FALSE;introns=FALSE;TE_RTE=FALSE;TE_Gypsy=FALSE;fiveprimeUTR=FALSE;irs=FALSE;transposons=TRUE;TE_DIRS=FALSE;TE_Class_RET=TRUE;TE…
chromosome_1	rtracklayer	sequence_feature	4732235	4732608	.	.	.	size=374;sizeclass=(100%2c400];expression=0;expressionClass=specific;TE_Copia=FALSE;threeprimeUTR=FALSE;TE_Mariner=FALSE;CDS=TRUE;MSAT=FALSE;TE_Order_LINE=FALSE;TE_P=FALSE;TE_TOC1=FALSE;rRNA=FALSE;mRNA=TRUE;miRNA=FALSE;TE_TOC2=FALSE;TE_Order_LTR=FALSE;TE_Novosib=FALSE;introns=TRUE;TE_RTE=FALSE;TE_Gypsy=FALSE;fiveprimeUTR=FALSE;irs=FALSE;transposons=FALSE;TE_DIRS=FALSE;TE_Class_RET=FALSE;TE_EnSpm=…
chromosome_1	rtracklayer	sequence_feature	4732609	4733485	.	.	.	size=877;sizeclass=(400%2c1.5e+03];expression=0;expressionClass=specific;TE_Copia=FALSE;threeprimeUTR=FALSE;TE_Mariner=FALSE;CDS=TRUE;MSAT=FALSE;TE_Order_LINE=FALSE;TE_P=FALSE;TE_TOC1=FALSE;rRNA=FALSE;mRNA=TRUE;miRNA=FALSE;TE_TOC2=FALSE;TE_Order_LTR=FALSE;TE_Novosib=FALSE;introns=TRUE;TE_RTE=FALSE;TE_Gypsy=FALSE;fiveprimeUTR=FALSE;irs=FALSE;transposons=FALSE;TE_DIRS=FALSE;TE_Class_RET=FALSE;TE_En…
chromosome_1	rtracklayer	sequence_feature	4895392	4895729	.	.	.	size=338;sizeclass=(100%2c400];expression=0;expressionClass=specific;TE_Copia=FALSE;threeprimeUTR=FALSE;TE_Mariner=FALSE;CDS=TRUE;MSAT=FALSE;TE_Order_LINE=FALSE;TE_P=FALSE;TE_TOC1=FALSE;rRNA=FALSE;mRNA=TRUE;miRNA=FALSE;TE_TOC2=FALSE;TE_Order_LTR=FALSE;TE_Novosib=FALSE;introns=FALSE;TE_RTE=FALSE;TE_Gypsy=FALSE;fiveprimeUTR=FALSE;irs=TRUE;transposons=FALSE;TE_DIRS=FALSE;TE_Class_RET=FALSE;TE_EnSpm=…
chromosome_1	rtracklayer	sequence_feature	5042212	5042267	.	.	.	size=56;sizeclass=(0%2c100];expression=0;expressionClass=specific;TE_Copia=FALSE;threeprimeUTR=FALSE;TE_Mariner=FALSE;CDS=FALSE;MSAT=FALSE;TE_Order_LINE=FALSE;TE_P=FALSE;TE_TOC1=FALSE;rRNA=FALSE;mRNA=TRUE;miRNA=FALSE;TE_TOC2=FALSE;TE_Order_LTR=FALSE;TE_Novosib=FALSE;introns=TRUE;TE_RTE=FALSE;TE_Gypsy=FALSE;fiveprimeUTR=FALSE;irs=FALSE;transposons=FALSE;TE_DIRS=FALSE;TE_Class_RET=FALSE;TE_EnSpm=FA…
chromosome_1	rtracklayer	sequence_feature	5044685	5045042	.	.	.	size=358;sizeclass=(100%2c400];expression=2;expressionClass=inbetween;TE_Copia=FALSE;threeprimeUTR=FALSE;TE_Mariner=FALSE;CDS=FALSE;MSAT=FALSE;TE_Order_LINE=FALSE;TE_P=FALSE;TE_TOC1=FALSE;rRNA=FALSE;mRNA=TRUE;miRNA=FALSE;TE_TOC2=FALSE;TE_Order_LTR=FALSE;TE_Novosib=FALSE;introns=FALSE;TE_RTE=FALSE;TE_Gypsy=FALSE;fiveprimeUTR=TRUE;irs=FALSE;transposons=FALSE;TE_DIRS=FALSE;TE_Class_RET=FALSE;TE_EnSp…
chromosome_1	rtracklayer	sequence_feature	5053722	5054200	.	.	.	size=479;sizeclass=(400%2c1.5e+03];expression=6;expressionClass=common;TE_Copia=FALSE;threeprimeUTR=FALSE;TE_Mariner=FALSE;CDS=TRUE;MSAT=FALSE;TE_Order_LINE=FALSE;TE_P=FALSE;TE_TOC1=FALSE;rRNA=FALSE;mRNA=TRUE;miRNA=FALSE;TE_TOC2=FALSE;TE_Order_LTR=FALSE;TE_Novosib=FALSE;introns=TRUE;TE_RTE=FALSE;TE_Gypsy=FALSE;fiveprimeUTR=FALSE;irs=FALSE;transposons=FALSE;TE_DIRS=FALSE;TE_Class_RET=FALSE;TE_EnSp…
chromosome_1	rtracklayer	sequence_feature	5054201	5054624	.	.	.	size=424;sizeclass=(400%2c1.5e+03];expression=15;expressionClass=common;TE_Copia=FALSE;threeprimeUTR=FALSE;TE_Mariner=FALSE;CDS=FALSE;MSAT=FALSE;TE_Order_LINE=FALSE;TE_P=FALSE;TE_TOC1=FALSE;rRNA=FALSE;mRNA=TRUE;miRNA=FALSE;TE_TOC2=FALSE;TE_Order_LTR=FALSE;TE_Novosib=FALSE;introns=TRUE;TE_RTE=FALSE;TE_Gypsy=FALSE;fiveprimeUTR=FALSE;irs=FALSE;transposons=FALSE;TE_DIRS=FALSE;TE_Class_RET=FALSE;TE_En…
chromosome_1	rtracklayer	sequence_feature	5056078	5056906	.	.	.	size=829;sizeclass=(400%2c1.5e+03];expression=1;expressionClass=specific;TE_Copia=FALSE;threeprimeUTR=FALSE;TE_Mariner=FALSE;CDS=TRUE;MSAT=FALSE;TE_Order_LINE=FALSE;TE_P=FALSE;TE_TOC1=FALSE;rRNA=FALSE;mRNA=TRUE;miRNA=FALSE;TE_TOC2=FALSE;TE_Order_LTR=FALSE;TE_Novosib=FALSE;introns=TRUE;TE_RTE=FALSE;TE_Gypsy=FALSE;fiveprimeUTR=FALSE;irs=FALSE;transposons=FALSE;TE_DIRS=FALSE;TE_Class_RET=FALSE;TE_En…
chromosome_1	rtracklayer	sequence_feature	5057039	5057251	.	.	.	size=213;sizeclass=(100%2c400];expression=10;expressionClass=common;TE_Copia=FALSE;threeprimeUTR=FALSE;TE_Mariner=FALSE;CDS=FALSE;MSAT=FALSE;TE_Order_LINE=FALSE;TE_P=FALSE;TE_TOC1=FALSE;rRNA=FALSE;mRNA=TRUE;miRNA=FALSE;TE_TOC2=FALSE;TE_Order_LTR=FALSE;TE_Novosib=FALSE;introns=TRUE;TE_RTE=FALSE;TE_Gypsy=FALSE;fiveprimeUTR=FALSE;irs=FALSE;transposons=FALSE;TE_DIRS=FALSE;TE_Class_RET=FALSE;TE_EnSpm=…
chromosome_1	rtracklayer	sequence_feature	5066512	5066804	.	.	.	size=293;sizeclass=(100%2c400];expression=15;expressionClass=common;TE_Copia=FALSE;threeprimeUTR=FALSE;TE_Mariner=FALSE;CDS=FALSE;MSAT=FALSE;TE_Order_LINE=FALSE;TE_P=FALSE;TE_TOC1=FALSE;rRNA=FALSE;mRNA=TRUE;miRNA=FALSE;TE_TOC2=FALSE;TE_Order_LTR=FALSE;TE_Novosib=FALSE;introns=FALSE;TE_RTE=FALSE;TE_Gypsy=FALSE;fiveprimeUTR=TRUE;irs=TRUE;transposons=FALSE;TE_DIRS=FALSE;TE_Class_RET=FALSE;TE_EnSpm=F…
chromosome_1	rtracklayer	sequence_feature	5066905	5066993	.	.	.	size=89;sizeclass=(0%2c100];expression=8;expressionClass=common;TE_Copia=FALSE;threeprimeUTR=FALSE;TE_Mariner=FALSE;CDS=FALSE;MSAT=FALSE;TE_Order_LINE=FALSE;TE_P=FALSE;TE_TOC1=FALSE;rRNA=FALSE;mRNA=FALSE;miRNA=FALSE;TE_TOC2=FALSE;TE_Order_LTR=FALSE;TE_Novosib=FALSE;introns=FALSE;TE_RTE=FALSE;TE_Gypsy=FALSE;fiveprimeUTR=FALSE;irs=FALSE;transposons=FALSE;TE_DIRS=FALSE;TE_Class_RET=FALSE;TE_EnSpm=FA…
chromosome_1	rtracklayer	sequence_feature	5106323	5106506	.	.	.	size=184;sizeclass=(100%2c400];expression=9;expressionClass=common;TE_Copia=FALSE;threeprimeUTR=FALSE;TE_Mariner=FALSE;CDS=FALSE;MSAT=FALSE;TE_Order_LINE=FALSE;TE_P=FALSE;TE_TOC1=FALSE;rRNA=FALSE;mRNA=TRUE;miRNA=TRUE;TE_TOC2=FALSE;TE_Order_LTR=FALSE;TE_Novosib=FALSE;introns=TRUE;TE_RTE=FALSE;TE_Gypsy=FALSE;fiveprimeUTR=FALSE;irs=TRUE;transposons=FALSE;TE_DIRS=FALSE;TE_Class_RET=FALSE;TE_EnSpm=FAL…
chromosome_1	rtracklayer	sequence_feature	5149900	5150155	.	.	.	size=256;sizeclass=(100%2c400];expression=5;expressionClass=inbetween;TE_Copia=FALSE;threeprimeUTR=FALSE;TE_Mariner=FALSE;CDS=FALSE;MSAT=FALSE;TE_Order_LINE=FALSE;TE_P=FALSE;TE_TOC1=FALSE;rRNA=FALSE;mRNA=TRUE;miRNA=FALSE;TE_TOC2=FALSE;TE_Order_LTR=FALSE;TE_Novosib=FALSE;introns=TRUE;TE_RTE=FALSE;TE_Gypsy=FALSE;fiveprimeUTR=FALSE;irs=TRUE;transposons=FALSE;TE_DIRS=FALSE;TE_Class_RET=FALSE;TE_EnSpm…
chromosome_1	rtracklayer	sequence_feature	5150156	5150284	.	.	.	size=129;sizeclass=(100%2c400];expression=0;expressionClass=specific;TE_Copia=FALSE;threeprimeUTR=FALSE;TE_Mariner=FALSE;CDS=FALSE;MSAT=FALSE;TE_Order_LINE=FALSE;TE_P=FALSE;TE_TOC1=FALSE;rRNA=FALSE;mRNA=TRUE;miRNA=FALSE;TE_TOC2=FALSE;TE_Order_LTR=FALSE;TE_Novosib=FALSE;introns=TRUE;TE_RTE=FALSE;TE_Gypsy=FALSE;fiveprimeUTR=FALSE;irs=FALSE;transposons=FALSE;TE_DIRS=FALSE;TE_Class_RET=FALSE;TE_EnSpm…
chromosome_1	rtracklayer	sequence_feature	5449978	5451208	.	.	.	size=1231;sizeclass=(400%2c1.5e+03];expression=6;expressionClass=common;TE_Copia=FALSE;threeprimeUTR=FALSE;TE_Mariner=FALSE;CDS=TRUE;MSAT=FALSE;TE_Order_LINE=FALSE;TE_P=FALSE;TE_TOC1=FALSE;rRNA=FALSE;mRNA=TRUE;miRNA=FALSE;TE_TOC2=FALSE;TE_Order_LTR=FALSE;TE_Novosib=FALSE;introns=TRUE;TE_RTE=FALSE;TE_Gypsy=FALSE;fiveprimeUTR=TRUE;irs=TRUE;transposons=FALSE;TE_DIRS=FALSE;TE_Class_RET=FALSE;TE_EnSpm…
chromosome_1	rtracklayer	sequence_feature	5451400	5451662	.	.	.	size=263;sizeclass=(100%2c400];expression=0;expressionClass=specific;TE_Copia=FALSE;threeprimeUTR=FALSE;TE_Mariner=FALSE;CDS=TRUE;MSAT=FALSE;TE_Order_LINE=TRUE;TE_P=FALSE;TE_TOC1=FALSE;rRNA=FALSE;mRNA=TRUE;miRNA=FALSE;TE_TOC2=FALSE;TE_Order_LTR=FALSE;TE_Novosib=FALSE;introns=TRUE;TE_RTE=FALSE;TE_Gypsy=FALSE;fiveprimeUTR=FALSE;irs=FALSE;transposons=TRUE;TE_DIRS=FALSE;TE_Class_RET=TRUE;TE_EnSpm=FAL…
chromosome_1	rtracklayer	sequence_feature	5528990	5530575	.	.	.	size=1586;sizeclass=(1.5e+03%2c3e+03];expression=7;expressionClass=common;TE_Copia=FALSE;threeprimeUTR=TRUE;TE_Mariner=FALSE;CDS=TRUE;MSAT=FALSE;TE_Order_LINE=FALSE;TE_P=FALSE;TE_TOC1=FALSE;rRNA=FALSE;mRNA=TRUE;miRNA=FALSE;TE_TOC2=FALSE;TE_Order_LTR=FALSE;TE_Novosib=FALSE;introns=TRUE;TE_RTE=FALSE;TE_Gypsy=FALSE;fiveprimeUTR=FALSE;irs=FALSE;transposons=FALSE;TE_DIRS=FALSE;TE_Class_RET=FALSE;TE_En…
chromosome_1	rtracklayer	sequence_feature	5534366	5535245	.	.	.	size=880;sizeclass=(400%2c1.5e+03];expression=2;expressionClass=inbetween;TE_Copia=FALSE;threeprimeUTR=FALSE;TE_Mariner=FALSE;CDS=TRUE;MSAT=FALSE;TE_Order_LINE=FALSE;TE_P=FALSE;TE_TOC1=FALSE;rRNA=FALSE;mRNA=TRUE;miRNA=FALSE;TE_TOC2=FALSE;TE_Order_LTR=FALSE;TE_Novosib=FALSE;introns=TRUE;TE_RTE=FALSE;TE_Gypsy=FALSE;fiveprimeUTR=FALSE;irs=FALSE;transposons=FALSE;TE_DIRS=FALSE;TE_Class_RET=FALSE;TE_E…
chromosome_1	rtracklayer	sequence_feature	5535412	5536960	.	.	.	size=1549;sizeclass=(1.5e+03%2c3e+03];expression=2;expressionClass=inbetween;TE_Copia=FALSE;threeprimeUTR=TRUE;TE_Mariner=FALSE;CDS=TRUE;MSAT=FALSE;TE_Order_LINE=FALSE;TE_P=FALSE;TE_TOC1=FALSE;rRNA=FALSE;mRNA=TRUE;miRNA=FALSE;TE_TOC2=FALSE;TE_Order_LTR=FALSE;TE_Novosib=FALSE;introns=TRUE;TE_RTE=FALSE;TE_Gypsy=FALSE;fiveprimeUTR=FALSE;irs=FALSE;transposons=FALSE;TE_DIRS=FALSE;TE_Class_RET=FALSE;TE…
chromosome_1	rtracklayer	sequence_feature	5537706	5538279	.	.	.	size=574;sizeclass=(400%2c1.5e+03];expression=2;expressionClass=inbetween;TE_Copia=FALSE;threeprimeUTR=FALSE;TE_Mariner=FALSE;CDS=TRUE;MSAT=FALSE;TE_Order_LINE=FALSE;TE_P=FALSE;TE_TOC1=FALSE;rRNA=FALSE;mRNA=TRUE;miRNA=FALSE;TE_TOC2=FALSE;TE_Order_LTR=FALSE;TE_Novosib=FALSE;introns=TRUE;TE_RTE=FALSE;TE_Gypsy=FALSE;fiveprimeUTR=FALSE;irs=FALSE;transposons=FALSE;TE_DIRS=FALSE;TE_Class_RET=FALSE;TE_E…
chromosome_1	rtracklayer	sequence_feature	5626848	5627696	.	.	.	size=849;sizeclass=(400%2c1.5e+03];expression=2;expressionClass=inbetween;TE_Copia=FALSE;threeprimeUTR=FALSE;TE_Mariner=FALSE;CDS=TRUE;MSAT=FALSE;TE_Order_LINE=FALSE;TE_P=FALSE;TE_TOC1=FALSE;rRNA=FALSE;mRNA=TRUE;miRNA=FALSE;TE_TOC2=FALSE;TE_Order_LTR=FALSE;TE_Novosib=FALSE;introns=TRUE;TE_RTE=FALSE;TE_Gypsy=FALSE;fiveprimeUTR=TRUE;irs=FALSE;transposons=FALSE;TE_DIRS=FALSE;TE_Class_RET=FALSE;TE_En…
chromosome_1	rtracklayer	sequence_feature	5680195	5681847	.	.	.	size=1653;sizeclass=(1.5e+03%2c3e+03];expression=1;expressionClass=specific;TE_Copia=FALSE;threeprimeUTR=TRUE;TE_Mariner=FALSE;CDS=TRUE;MSAT=FALSE;TE_Order_LINE=FALSE;TE_P=FALSE;TE_TOC1=FALSE;rRNA=FALSE;mRNA=TRUE;miRNA=FALSE;TE_TOC2=FALSE;TE_Order_LTR=FALSE;TE_Novosib=FALSE;introns=FALSE;TE_RTE=FALSE;TE_Gypsy=FALSE;fiveprimeUTR=TRUE;irs=TRUE;transposons=TRUE;TE_DIRS=FALSE;TE_Class_RET=FALSE;TE_En…
chromosome_1	rtracklayer	sequence_feature	5689882	5690555	.	.	.	size=674;sizeclass=(400%2c1.5e+03];expression=7;expressionClass=common;TE_Copia=FALSE;threeprimeUTR=FALSE;TE_Mariner=FALSE;CDS=FALSE;MSAT=FALSE;TE_Order_LINE=FALSE;TE_P=FALSE;TE_TOC1=FALSE;rRNA=FALSE;mRNA=TRUE;miRNA=FALSE;TE_TOC2=FALSE;TE_Order_LTR=FALSE;TE_Novosib=FALSE;introns=FALSE;TE_RTE=FALSE;TE_Gypsy=FALSE;fiveprimeUTR=TRUE;irs=TRUE;transposons=FALSE;TE_DIRS=FALSE;TE_Class_RET=FALSE;TE_EnSp…
chromosome_1	rtracklayer	sequence_feature	5690556	5691415	.	.	.	size=860;sizeclass=(400%2c1.5e+03];expression=4;expressionClass=inbetween;TE_Copia=FALSE;threeprimeUTR=TRUE;TE_Mariner=FALSE;CDS=TRUE;MSAT=FALSE;TE_Order_LINE=FALSE;TE_P=FALSE;TE_TOC1=FALSE;rRNA=FALSE;mRNA=TRUE;miRNA=FALSE;TE_TOC2=FALSE;TE_Order_LTR=FALSE;TE_Novosib=FALSE;introns=FALSE;TE_RTE=FALSE;TE_Gypsy=FALSE;fiveprimeUTR=TRUE;irs=FALSE;transposons=FALSE;TE_DIRS=FALSE;TE_Class_RET=FALSE;TE_En…
chromosome_1	rtracklayer	sequence_feature	5831921	5832832	.	.	.	size=912;sizeclass=(400%2c1.5e+03];expression=4;expressionClass=inbetween;TE_Copia=FALSE;threeprimeUTR=FALSE;TE_Mariner=FALSE;CDS=FALSE;MSAT=FALSE;TE_Order_LINE=FALSE;TE_P=FALSE;TE_TOC1=FALSE;rRNA=FALSE;mRNA=FALSE;miRNA=FALSE;TE_TOC2=FALSE;TE_Order_LTR=FALSE;TE_Novosib=FALSE;introns=FALSE;TE_RTE=FALSE;TE_Gypsy=FALSE;fiveprimeUTR=FALSE;irs=TRUE;transposons=FALSE;TE_DIRS=FALSE;TE_Class_RET=FALSE;TE…
chromosome_1	rtracklayer	sequence_feature	5832979	5834165	.	.	.	size=1187;sizeclass=(400%2c1.5e+03];expression=3;expressionClass=inbetween;TE_Copia=FALSE;threeprimeUTR=TRUE;TE_Mariner=FALSE;CDS=TRUE;MSAT=FALSE;TE_Order_LINE=FALSE;TE_P=TRUE;TE_TOC1=FALSE;rRNA=FALSE;mRNA=TRUE;miRNA=FALSE;TE_TOC2=FALSE;TE_Order_LTR=FALSE;TE_Novosib=FALSE;introns=TRUE;TE_RTE=FALSE;TE_Gypsy=FALSE;fiveprimeUTR=FALSE;irs=TRUE;transposons=TRUE;TE_DIRS=FALSE;TE_Class_RET=FALSE;TE_EnSp…
chromosome_1	rtracklayer	sequence_feature	5834273	5834683	.	.	.	size=411;sizeclass=(400%2c1.5e+03];expression=1;expressionClass=specific;TE_Copia=FALSE;threeprimeUTR=FALSE;TE_Mariner=FALSE;CDS=TRUE;MSAT=FALSE;TE_Order_LINE=FALSE;TE_P=FALSE;TE_TOC1=FALSE;rRNA=FALSE;mRNA=TRUE;miRNA=FALSE;TE_TOC2=FALSE;TE_Order_LTR=FALSE;TE_Novosib=FALSE;introns=TRUE;TE_RTE=FALSE;TE_Gypsy=FALSE;fiveprimeUTR=TRUE;irs=FALSE;transposons=FALSE;TE_DIRS=FALSE;TE_Class_RET=FALSE;TE_EnS…
chromosome_1	rtracklayer	sequence_feature	5847341	5847976	.	.	.	size=636;sizeclass=(400%2c1.5e+03];expression=0;expressionClass=specific;TE_Copia=FALSE;threeprimeUTR=TRUE;TE_Mariner=TRUE;CDS=FALSE;MSAT=FALSE;TE_Order_LINE=FALSE;TE_P=FALSE;TE_TOC1=FALSE;rRNA=FALSE;mRNA=TRUE;miRNA=FALSE;TE_TOC2=FALSE;TE_Order_LTR=FALSE;TE_Novosib=FALSE;introns=FALSE;TE_RTE=FALSE;TE_Gypsy=FALSE;fiveprimeUTR=FALSE;irs=TRUE;transposons=TRUE;TE_DIRS=FALSE;TE_Class_RET=FALSE;TE_EnSp…
chromosome_1	rtracklayer	sequence_feature	5848053	5848361	.	.	.	size=309;sizeclass=(100%2c400];expression=6;expressionClass=common;TE_Copia=FALSE;threeprimeUTR=TRUE;TE_Mariner=TRUE;CDS=FALSE;MSAT=FALSE;TE_Order_LINE=FALSE;TE_P=FALSE;TE_TOC1=FALSE;rRNA=FALSE;mRNA=TRUE;miRNA=FALSE;TE_TOC2=FALSE;TE_Order_LTR=FALSE;TE_Novosib=FALSE;introns=FALSE;TE_RTE=FALSE;TE_Gypsy=FALSE;fiveprimeUTR=FALSE;irs=FALSE;transposons=TRUE;TE_DIRS=FALSE;TE_Class_RET=FALSE;TE_EnSpm=FAL…
chromosome_1	rtracklayer	sequence_feature	5907845	5908504	.	.	.	size=660;sizeclass=(400%2c1.5e+03];expression=8;expressionClass=common;TE_Copia=FALSE;threeprimeUTR=TRUE;TE_Mariner=FALSE;CDS=FALSE;MSAT=FALSE;TE_Order_LINE=FALSE;TE_P=FALSE;TE_TOC1=FALSE;rRNA=FALSE;mRNA=TRUE;miRNA=FALSE;TE_TOC2=FALSE;TE_Order_LTR=TRUE;TE_Novosib=FALSE;introns=FALSE;TE_RTE=FALSE;TE_Gypsy=FALSE;fiveprimeUTR=FALSE;irs=FALSE;transposons=TRUE;TE_DIRS=FALSE;TE_Class_RET=TRUE;TE_EnSpm=…
chromosome_1	rtracklayer	sequence_feature	5990947	5991495	.	.	.	size=549;sizeclass=(400%2c1.5e+03];expression=8;expressionClass=common;TE_Copia=FALSE;threeprimeUTR=FALSE;TE_Mariner=FALSE;CDS=TRUE;MSAT=FALSE;TE_Order_LINE=FALSE;TE_P=FALSE;TE_TOC1=FALSE;rRNA=FALSE;mRNA=TRUE;miRNA=FALSE;TE_TOC2=FALSE;TE_Order_LTR=TRUE;TE_Novosib=FALSE;introns=TRUE;TE_RTE=FALSE;TE_Gypsy=FALSE;fiveprimeUTR=FALSE;irs=FALSE;transposons=TRUE;TE_DIRS=FALSE;TE_Class_RET=TRUE;TE_EnSpm=F…
chromosome_1	rtracklayer	sequence_feature	6024603	6025398	.	.	.	size=796;sizeclass=(400%2c1.5e+03];expression=2;expressionClass=inbetween;TE_Copia=FALSE;threeprimeUTR=FALSE;TE_Mariner=FALSE;CDS=FALSE;MSAT=FALSE;TE_Order_LINE=FALSE;TE_P=FALSE;TE_TOC1=FALSE;rRNA=FALSE;mRNA=FALSE;miRNA=FALSE;TE_TOC2=FALSE;TE_Order_LTR=FALSE;TE_Novosib=FALSE;introns=FALSE;TE_RTE=FALSE;TE_Gypsy=FALSE;fiveprimeUTR=FALSE;irs=FALSE;transposons=FALSE;TE_DIRS=FALSE;TE_Class_RET=FALSE;T…
chromosome_1	rtracklayer	sequence_feature	6080090	6080928	.	.	.	size=839;sizeclass=(400%2c1.5e+03];expression=1;expressionClass=specific;TE_Copia=FALSE;threeprimeUTR=FALSE;TE_Mariner=FALSE;CDS=FALSE;MSAT=FALSE;TE_Order_LINE=TRUE;TE_P=FALSE;TE_TOC1=FALSE;rRNA=FALSE;mRNA=FALSE;miRNA=FALSE;TE_TOC2=FALSE;TE_Order_LTR=FALSE;TE_Novosib=FALSE;introns=FALSE;TE_RTE=FALSE;TE_Gypsy=FALSE;fiveprimeUTR=FALSE;irs=FALSE;transposons=TRUE;TE_DIRS=FALSE;TE_Class_RET=TRUE;TE_En…
chromosome_1	rtracklayer	sequence_feature	6080929	6083712	.	.	.	size=2784;sizeclass=(1.5e+03%2c3e+03];expression=0;expressionClass=specific;TE_Copia=FALSE;threeprimeUTR=TRUE;TE_Mariner=FALSE;CDS=TRUE;MSAT=FALSE;TE_Order_LINE=FALSE;TE_P=FALSE;TE_TOC1=FALSE;rRNA=FALSE;mRNA=TRUE;miRNA=FALSE;TE_TOC2=FALSE;TE_Order_LTR=FALSE;TE_Novosib=FALSE;introns=TRUE;TE_RTE=FALSE;TE_Gypsy=FALSE;fiveprimeUTR=FALSE;irs=FALSE;transposons=FALSE;TE_DIRS=FALSE;TE_Class_RET=FALSE;TE_…
chromosome_1	rtracklayer	sequence_feature	6150063	6150167	.	.	.	size=105;sizeclass=(100%2c400];expression=3;expressionClass=inbetween;TE_Copia=FALSE;threeprimeUTR=TRUE;TE_Mariner=FALSE;CDS=FALSE;MSAT=FALSE;TE_Order_LINE=FALSE;TE_P=FALSE;TE_TOC1=FALSE;rRNA=FALSE;mRNA=TRUE;miRNA=FALSE;TE_TOC2=FALSE;TE_Order_LTR=FALSE;TE_Novosib=FALSE;introns=TRUE;TE_RTE=FALSE;TE_Gypsy=FALSE;fiveprimeUTR=FALSE;irs=FALSE;transposons=FALSE;TE_DIRS=FALSE;TE_Class_RET=FALSE;TE_EnSpm…
chromosome_1	rtracklayer	sequence_feature	6258079	6264051	.	.	.	size=5973;sizeclass=(3e+03%2cInf];expression=9;expressionClass=common;TE_Copia=FALSE;threeprimeUTR=FALSE;TE_Mariner=FALSE;CDS=TRUE;MSAT=FALSE;TE_Order_LINE=FALSE;TE_P=FALSE;TE_TOC1=TRUE;rRNA=FALSE;mRNA=TRUE;miRNA=FALSE;TE_TOC2=FALSE;TE_Order_LTR=TRUE;TE_Novosib=FALSE;introns=TRUE;TE_RTE=FALSE;TE_Gypsy=FALSE;fiveprimeUTR=FALSE;irs=FALSE;transposons=TRUE;TE_DIRS=FALSE;TE_Class_RET=TRUE;TE_EnSpm=FAL…
chromosome_1	rtracklayer	sequence_feature	6264052	6268565	.	.	.	size=4514;sizeclass=(3e+03%2cInf];expression=0;expressionClass=specific;TE_Copia=FALSE;threeprimeUTR=TRUE;TE_Mariner=FALSE;CDS=TRUE;MSAT=FALSE;TE_Order_LINE=FALSE;TE_P=FALSE;TE_TOC1=FALSE;rRNA=FALSE;mRNA=TRUE;miRNA=FALSE;TE_TOC2=FALSE;TE_Order_LTR=FALSE;TE_Novosib=FALSE;introns=TRUE;TE_RTE=FALSE;TE_Gypsy=FALSE;fiveprimeUTR=FALSE;irs=FALSE;transposons=FALSE;TE_DIRS=FALSE;TE_Class_RET=FALSE;TE_EnSp…
chromosome_1	rtracklayer	sequence_feature	6289440	6289549	.	.	.	size=110;sizeclass=(100%2c400];expression=1;expressionClass=specific;TE_Copia=FALSE;threeprimeUTR=FALSE;TE_Mariner=FALSE;CDS=FALSE;MSAT=FALSE;TE_Order_LINE=FALSE;TE_P=FALSE;TE_TOC1=FALSE;rRNA=FALSE;mRNA=TRUE;miRNA=FALSE;TE_TOC2=FALSE;TE_Order_LTR=FALSE;TE_Novosib=FALSE;introns=TRUE;TE_RTE=FALSE;TE_Gypsy=FALSE;fiveprimeUTR=FALSE;irs=FALSE;transposons=FALSE;TE_DIRS=FALSE;TE_Class_RET=FALSE;TE_EnSpm…
chromosome_1	rtracklayer	sequence_feature	6304361	6304629	.	.	.	size=269;sizeclass=(100%2c400];expression=11;expressionClass=common;TE_Copia=FALSE;threeprimeUTR=FALSE;TE_Mariner=FALSE;CDS=FALSE;MSAT=FALSE;TE_Order_LINE=FALSE;TE_P=FALSE;TE_TOC1=FALSE;rRNA=FALSE;mRNA=TRUE;miRNA=FALSE;TE_TOC2=FALSE;TE_Order_LTR=FALSE;TE_Novosib=FALSE;introns=TRUE;TE_RTE=FALSE;TE_Gypsy=FALSE;fiveprimeUTR=FALSE;irs=FALSE;transposons=FALSE;TE_DIRS=FALSE;TE_Class_RET=FALSE;TE_EnSpm=…
chromosome_1	rtracklayer	sequence_feature	6334669	6335025	.	.	.	size=357;sizeclass=(100%2c400];expression=0;expressionClass=specific;TE_Copia=FALSE;threeprimeUTR=FALSE;TE_Mariner=FALSE;CDS=FALSE;MSAT=FALSE;TE_Order_LINE=FALSE;TE_P=FALSE;TE_TOC1=FALSE;rRNA=FALSE;mRNA=FALSE;miRNA=FALSE;TE_TOC2=FALSE;TE_Order_LTR=FALSE;TE_Novosib=FALSE;introns=FALSE;TE_RTE=FALSE;TE_Gypsy=FALSE;fiveprimeUTR=FALSE;irs=FALSE;transposons=FALSE;TE_DIRS=FALSE;TE_Class_RET=FALSE;TE_EnS…
chromosome_1	rtracklayer	sequence_feature	6368194	6369136	.	.	.	size=943;sizeclass=(400%2c1.5e+03];expression=8;expressionClass=common;TE_Copia=FALSE;threeprimeUTR=TRUE;TE_Mariner=FALSE;CDS=TRUE;MSAT=FALSE;TE_Order_LINE=FALSE;TE_P=FALSE;TE_TOC1=FALSE;rRNA=FALSE;mRNA=TRUE;miRNA=FALSE;TE_TOC2=FALSE;TE_Order_LTR=FALSE;TE_Novosib=FALSE;introns=TRUE;TE_RTE=FALSE;TE_Gypsy=FALSE;fiveprimeUTR=FALSE;irs=FALSE;transposons=FALSE;TE_DIRS=FALSE;TE_Class_RET=FALSE;TE_EnSpm…
chromosome_1	rtracklayer	sequence_feature	6389407	6391804	.	.	.	size=2398;sizeclass=(1.5e+03%2c3e+03];expression=0;expressionClass=specific;TE_Copia=FALSE;threeprimeUTR=TRUE;TE_Mariner=FALSE;CDS=TRUE;MSAT=FALSE;TE_Order_LINE=TRUE;TE_P=FALSE;TE_TOC1=FALSE;rRNA=FALSE;mRNA=TRUE;miRNA=FALSE;TE_TOC2=FALSE;TE_Order_LTR=FALSE;TE_Novosib=FALSE;introns=TRUE;TE_RTE=FALSE;TE_Gypsy=FALSE;fiveprimeUTR=FALSE;irs=FALSE;transposons=TRUE;TE_DIRS=FALSE;TE_Class_RET=TRUE;TE_EnS…
chromosome_1	rtracklayer	sequence_feature	6403243	6403891	.	.	.	size=649;sizeclass=(400%2c1.5e+03];expression=1;expressionClass=specific;TE_Copia=FALSE;threeprimeUTR=FALSE;TE_Mariner=FALSE;CDS=FALSE;MSAT=FALSE;TE_Order_LINE=FALSE;TE_P=FALSE;TE_TOC1=FALSE;rRNA=FALSE;mRNA=TRUE;miRNA=FALSE;TE_TOC2=FALSE;TE_Order_LTR=FALSE;TE_Novosib=FALSE;introns=TRUE;TE_RTE=FALSE;TE_Gypsy=FALSE;fiveprimeUTR=FALSE;irs=TRUE;transposons=FALSE;TE_DIRS=FALSE;TE_Class_RET=FALSE;TE_En…
chromosome_1	rtracklayer	sequence_feature	6435632	6442358	.	.	.	size=6727;sizeclass=(3e+03%2cInf];expression=9;expressionClass=common;TE_Copia=FALSE;threeprimeUTR=TRUE;TE_Mariner=FALSE;CDS=TRUE;MSAT=FALSE;TE_Order_LINE=FALSE;TE_P=FALSE;TE_TOC1=FALSE;rRNA=FALSE;mRNA=TRUE;miRNA=FALSE;TE_TOC2=FALSE;TE_Order_LTR=FALSE;TE_Novosib=FALSE;introns=FALSE;TE_RTE=FALSE;TE_Gypsy=FALSE;fiveprimeUTR=TRUE;irs=FALSE;transposons=TRUE;TE_DIRS=FALSE;TE_Class_RET=FALSE;TE_EnSpm=F…
chromosome_1	rtracklayer	sequence_feature	6448270	6448548	.	.	.	size=279;sizeclass=(100%2c400];expression=8;expressionClass=common;TE_Copia=FALSE;threeprimeUTR=FALSE;TE_Mariner=FALSE;CDS=FALSE;MSAT=FALSE;TE_Order_LINE=FALSE;TE_P=FALSE;TE_TOC1=FALSE;rRNA=FALSE;mRNA=FALSE;miRNA=FALSE;TE_TOC2=FALSE;TE_Order_LTR=FALSE;TE_Novosib=FALSE;introns=FALSE;TE_RTE=FALSE;TE_Gypsy=FALSE;fiveprimeUTR=FALSE;irs=FALSE;transposons=FALSE;TE_DIRS=FALSE;TE_Class_RET=FALSE;TE_EnSpm…
chromosome_1	rtracklayer	sequence_feature	6454197	6454682	.	.	.	size=486;sizeclass=(400%2c1.5e+03];expression=3;expressionClass=inbetween;TE_Copia=FALSE;threeprimeUTR=FALSE;TE_Mariner=FALSE;CDS=TRUE;MSAT=FALSE;TE_Order_LINE=FALSE;TE_P=FALSE;TE_TOC1=FALSE;rRNA=FALSE;mRNA=TRUE;miRNA=FALSE;TE_TOC2=FALSE;TE_Order_LTR=FALSE;TE_Novosib=FALSE;introns=FALSE;TE_RTE=FALSE;TE_Gypsy=FALSE;fiveprimeUTR=FALSE;irs=FALSE;transposons=FALSE;TE_DIRS=FALSE;TE_Class_RET=FALSE;TE_…
chromosome_1	rtracklayer	sequence_feature	6457475	6457913	.	.	.	size=439;sizeclass=(400%2c1.5e+03];expression=6;expressionClass=common;TE_Copia=FALSE;threeprimeUTR=TRUE;TE_Mariner=FALSE;CDS=TRUE;MSAT=FALSE;TE_Order_LINE=FALSE;TE_P=FALSE;TE_TOC1=FALSE;rRNA=FALSE;mRNA=TRUE;miRNA=FALSE;TE_TOC2=FALSE;TE_Order_LTR=FALSE;TE_Novosib=FALSE;introns=FALSE;TE_RTE=FALSE;TE_Gypsy=FALSE;fiveprimeUTR=FALSE;irs=FALSE;transposons=FALSE;TE_DIRS=FALSE;TE_Class_RET=FALSE;TE_EnSp…
chromosome_1	rtracklayer	sequence_feature	6480530	6480916	.	.	.	size=387;sizeclass=(100%2c400];expression=0;expressionClass=specific;TE_Copia=FALSE;threeprimeUTR=FALSE;TE_Mariner=FALSE;CDS=TRUE;MSAT=FALSE;TE_Order_LINE=FALSE;TE_P=FALSE;TE_TOC1=FALSE;rRNA=FALSE;mRNA=TRUE;miRNA=FALSE;TE_TOC2=FALSE;TE_Order_LTR=FALSE;TE_Novosib=FALSE;introns=TRUE;TE_RTE=FALSE;TE_Gypsy=FALSE;fiveprimeUTR=FALSE;irs=FALSE;transposons=FALSE;TE_DIRS=FALSE;TE_Class_RET=FALSE;TE_EnSpm=…
chromosome_1	rtracklayer	sequence_feature	6561093	6566759	.	.	.	size=5667;sizeclass=(3e+03%2cInf];expression=10;expressionClass=common;TE_Copia=FALSE;threeprimeUTR=FALSE;TE_Mariner=FALSE;CDS=FALSE;MSAT=FALSE;TE_Order_LINE=FALSE;TE_P=FALSE;TE_TOC1=TRUE;rRNA=FALSE;mRNA=FALSE;miRNA=FALSE;TE_TOC2=FALSE;TE_Order_LTR=TRUE;TE_Novosib=FALSE;introns=FALSE;TE_RTE=FALSE;TE_Gypsy=FALSE;fiveprimeUTR=FALSE;irs=FALSE;transposons=TRUE;TE_DIRS=FALSE;TE_Class_RET=TRUE;TE_EnSpm…
chromosome_1	rtracklayer	sequence_feature	6572567	6572742	.	.	.	size=176;sizeclass=(100%2c400];expression=16;expressionClass=common;TE_Copia=FALSE;threeprimeUTR=FALSE;TE_Mariner=FALSE;CDS=FALSE;MSAT=FALSE;TE_Order_LINE=FALSE;TE_P=FALSE;TE_TOC1=FALSE;rRNA=FALSE;mRNA=FALSE;miRNA=FALSE;TE_TOC2=FALSE;TE_Order_LTR=FALSE;TE_Novosib=FALSE;introns=FALSE;TE_RTE=FALSE;TE_Gypsy=FALSE;fiveprimeUTR=FALSE;irs=TRUE;transposons=FALSE;TE_DIRS=FALSE;TE_Class_RET=FALSE;TE_EnSpm…
chromosome_1	rtracklayer	sequence_feature	6573369	6573466	.	.	.	size=98;sizeclass=(0%2c100];expression=16;expressionClass=common;TE_Copia=FALSE;threeprimeUTR=FALSE;TE_Mariner=FALSE;CDS=FALSE;MSAT=FALSE;TE_Order_LINE=FALSE;TE_P=FALSE;TE_TOC1=FALSE;rRNA=FALSE;mRNA=FALSE;miRNA=FALSE;TE_TOC2=FALSE;TE_Order_LTR=FALSE;TE_Novosib=FALSE;introns=FALSE;TE_RTE=FALSE;TE_Gypsy=FALSE;fiveprimeUTR=FALSE;irs=TRUE;transposons=FALSE;TE_DIRS=FALSE;TE_Class_RET=FALSE;TE_EnSpm=FA…
chromosome_1	rtracklayer	sequence_feature	6575956	6576234	.	.	.	size=279;sizeclass=(100%2c400];expression=16;expressionClass=common;TE_Copia=FALSE;threeprimeUTR=FALSE;TE_Mariner=FALSE;CDS=FALSE;MSAT=FALSE;TE_Order_LINE=FALSE;TE_P=FALSE;TE_TOC1=FALSE;rRNA=FALSE;mRNA=FALSE;miRNA=FALSE;TE_TOC2=FALSE;TE_Order_LTR=FALSE;TE_Novosib=FALSE;introns=FALSE;TE_RTE=FALSE;TE_Gypsy=FALSE;fiveprimeUTR=FALSE;irs=FALSE;transposons=FALSE;TE_DIRS=FALSE;TE_Class_RET=FALSE;TE_EnSp…
chromosome_1	rtracklayer	sequence_feature	6618092	6619664	.	.	.	size=1573;sizeclass=(1.5e+03%2c3e+03];expression=13;expressionClass=common;TE_Copia=FALSE;threeprimeUTR=FALSE;TE_Mariner=FALSE;CDS=FALSE;MSAT=FALSE;TE_Order_LINE=FALSE;TE_P=FALSE;TE_TOC1=FALSE;rRNA=FALSE;mRNA=FALSE;miRNA=FALSE;TE_TOC2=FALSE;TE_Order_LTR=FALSE;TE_Novosib=FALSE;introns=FALSE;TE_RTE=FALSE;TE_Gypsy=FALSE;fiveprimeUTR=FALSE;irs=TRUE;transposons=FALSE;TE_DIRS=FALSE;TE_Class_RET=FALSE;T…
chromosome_1	rtracklayer	sequence_feature	6621009	6621295	.	.	.	size=287;sizeclass=(100%2c400];expression=1;expressionClass=specific;TE_Copia=FALSE;threeprimeUTR=FALSE;TE_Mariner=FALSE;CDS=FALSE;MSAT=FALSE;TE_Order_LINE=TRUE;TE_P=FALSE;TE_TOC1=FALSE;rRNA=FALSE;mRNA=FALSE;miRNA=FALSE;TE_TOC2=FALSE;TE_Order_LTR=FALSE;TE_Novosib=FALSE;introns=FALSE;TE_RTE=FALSE;TE_Gypsy=FALSE;fiveprimeUTR=FALSE;irs=FALSE;transposons=TRUE;TE_DIRS=FALSE;TE_Class_RET=TRUE;TE_EnSpm=…
chromosome_1	rtracklayer	sequence_feature	6621296	6622743	.	.	.	size=1448;sizeclass=(400%2c1.5e+03];expression=13;expressionClass=common;TE_Copia=FALSE;threeprimeUTR=FALSE;TE_Mariner=FALSE;CDS=FALSE;MSAT=FALSE;TE_Order_LINE=FALSE;TE_P=FALSE;TE_TOC1=FALSE;rRNA=FALSE;mRNA=FALSE;miRNA=FALSE;TE_TOC2=FALSE;TE_Order_LTR=FALSE;TE_Novosib=FALSE;introns=FALSE;TE_RTE=FALSE;TE_Gypsy=FALSE;fiveprimeUTR=FALSE;irs=TRUE;transposons=FALSE;TE_DIRS=FALSE;TE_Class_RET=FALSE;TE_…
chromosome_1	rtracklayer	sequence_feature	6669539	6669738	.	.	.	size=200;sizeclass=(100%2c400];expression=6;expressionClass=common;TE_Copia=FALSE;threeprimeUTR=FALSE;TE_Mariner=FALSE;CDS=TRUE;MSAT=FALSE;TE_Order_LINE=FALSE;TE_P=FALSE;TE_TOC1=FALSE;rRNA=FALSE;mRNA=TRUE;miRNA=FALSE;TE_TOC2=FALSE;TE_Order_LTR=FALSE;TE_Novosib=FALSE;introns=TRUE;TE_RTE=FALSE;TE_Gypsy=FALSE;fiveprimeUTR=FALSE;irs=FALSE;transposons=FALSE;TE_DIRS=FALSE;TE_Class_RET=FALSE;TE_EnSpm=FA…
chromosome_1	rtracklayer	sequence_feature	6709396	6709650	.	.	.	size=255;sizeclass=(100%2c400];expression=0;expressionClass=specific;TE_Copia=FALSE;threeprimeUTR=FALSE;TE_Mariner=FALSE;CDS=FALSE;MSAT=FALSE;TE_Order_LINE=FALSE;TE_P=FALSE;TE_TOC1=FALSE;rRNA=FALSE;mRNA=FALSE;miRNA=FALSE;TE_TOC2=FALSE;TE_Order_LTR=FALSE;TE_Novosib=FALSE;introns=FALSE;TE_RTE=FALSE;TE_Gypsy=FALSE;fiveprimeUTR=FALSE;irs=FALSE;transposons=FALSE;TE_DIRS=FALSE;TE_Class_RET=FALSE;TE_EnS…
chromosome_1	rtracklayer	sequence_feature	6710894	6711193	.	.	.	size=300;sizeclass=(100%2c400];expression=16;expressionClass=common;TE_Copia=FALSE;threeprimeUTR=FALSE;TE_Mariner=FALSE;CDS=FALSE;MSAT=FALSE;TE_Order_LINE=FALSE;TE_P=FALSE;TE_TOC1=FALSE;rRNA=FALSE;mRNA=FALSE;miRNA=FALSE;TE_TOC2=FALSE;TE_Order_LTR=FALSE;TE_Novosib=FALSE;introns=FALSE;TE_RTE=FALSE;TE_Gypsy=FALSE;fiveprimeUTR=FALSE;irs=TRUE;transposons=FALSE;TE_DIRS=FALSE;TE_Class_RET=FALSE;TE_EnSpm…
chromosome_1	rtracklayer	sequence_feature	6852996	6855549	.	.	.	size=2554;sizeclass=(1.5e+03%2c3e+03];expression=0;expressionClass=specific;TE_Copia=FALSE;threeprimeUTR=TRUE;TE_Mariner=FALSE;CDS=TRUE;MSAT=FALSE;TE_Order_LINE=FALSE;TE_P=FALSE;TE_TOC1=FALSE;rRNA=FALSE;mRNA=TRUE;miRNA=FALSE;TE_TOC2=FALSE;TE_Order_LTR=FALSE;TE_Novosib=FALSE;introns=TRUE;TE_RTE=FALSE;TE_Gypsy=FALSE;fiveprimeUTR=TRUE;irs=FALSE;transposons=TRUE;TE_DIRS=FALSE;TE_Class_RET=FALSE;TE_En…
chromosome_1	rtracklayer	sequence_feature	6955852	6956612	.	.	.	size=761;sizeclass=(400%2c1.5e+03];expression=8;expressionClass=common;TE_Copia=FALSE;threeprimeUTR=TRUE;TE_Mariner=FALSE;CDS=TRUE;MSAT=FALSE;TE_Order_LINE=FALSE;TE_P=FALSE;TE_TOC1=FALSE;rRNA=FALSE;mRNA=TRUE;miRNA=FALSE;TE_TOC2=FALSE;TE_Order_LTR=FALSE;TE_Novosib=FALSE;introns=TRUE;TE_RTE=FALSE;TE_Gypsy=FALSE;fiveprimeUTR=FALSE;irs=TRUE;transposons=FALSE;TE_DIRS=FALSE;TE_Class_RET=FALSE;TE_EnSpm=…
chromosome_1	rtracklayer	sequence_feature	6959339	6960051	.	.	.	size=713;sizeclass=(400%2c1.5e+03];expression=9;expressionClass=common;TE_Copia=FALSE;threeprimeUTR=TRUE;TE_Mariner=FALSE;CDS=TRUE;MSAT=FALSE;TE_Order_LINE=FALSE;TE_P=FALSE;TE_TOC1=FALSE;rRNA=FALSE;mRNA=TRUE;miRNA=FALSE;TE_TOC2=FALSE;TE_Order_LTR=FALSE;TE_Novosib=FALSE;introns=TRUE;TE_RTE=FALSE;TE_Gypsy=FALSE;fiveprimeUTR=FALSE;irs=FALSE;transposons=FALSE;TE_DIRS=FALSE;TE_Class_RET=FALSE;TE_EnSpm…
chromosome_1	rtracklayer	sequence_feature	6962409	6963262	.	.	.	size=854;sizeclass=(400%2c1.5e+03];expression=0;expressionClass=specific;TE_Copia=FALSE;threeprimeUTR=FALSE;TE_Mariner=FALSE;CDS=FALSE;MSAT=FALSE;TE_Order_LINE=FALSE;TE_P=FALSE;TE_TOC1=FALSE;rRNA=FALSE;mRNA=FALSE;miRNA=FALSE;TE_TOC2=FALSE;TE_Order_LTR=FALSE;TE_Novosib=FALSE;introns=FALSE;TE_RTE=FALSE;TE_Gypsy=FALSE;fiveprimeUTR=FALSE;irs=TRUE;transposons=FALSE;TE_DIRS=FALSE;TE_Class_RET=FALSE;TE_…
chromosome_1	rtracklayer	sequence_feature	6964285	6965956	.	.	.	size=1672;sizeclass=(1.5e+03%2c3e+03];expression=15;expressionClass=common;TE_Copia=FALSE;threeprimeUTR=FALSE;TE_Mariner=FALSE;CDS=FALSE;MSAT=FALSE;TE_Order_LINE=FALSE;TE_P=FALSE;TE_TOC1=FALSE;rRNA=FALSE;mRNA=FALSE;miRNA=FALSE;TE_TOC2=FALSE;TE_Order_LTR=FALSE;TE_Novosib=FALSE;introns=FALSE;TE_RTE=FALSE;TE_Gypsy=FALSE;fiveprimeUTR=FALSE;irs=TRUE;transposons=FALSE;TE_DIRS=FALSE;TE_Class_RET=FALSE;T…
chromosome_1	rtracklayer	sequence_feature	6966957	6967991	.	.	.	size=1035;sizeclass=(400%2c1.5e+03];expression=10;expressionClass=common;TE_Copia=FALSE;threeprimeUTR=FALSE;TE_Mariner=FALSE;CDS=FALSE;MSAT=FALSE;TE_Order_LINE=FALSE;TE_P=FALSE;TE_TOC1=FALSE;rRNA=FALSE;mRNA=FALSE;miRNA=FALSE;TE_TOC2=FALSE;TE_Order_LTR=FALSE;TE_Novosib=FALSE;introns=FALSE;TE_RTE=FALSE;TE_Gypsy=FALSE;fiveprimeUTR=FALSE;irs=FALSE;transposons=FALSE;TE_DIRS=FALSE;TE_Class_RET=FALSE;TE…
chromosome_1	rtracklayer	sequence_feature	6971119	6971646	.	.	.	size=528;sizeclass=(400%2c1.5e+03];expression=0;expressionClass=specific;TE_Copia=FALSE;threeprimeUTR=TRUE;TE_Mariner=FALSE;CDS=FALSE;MSAT=FALSE;TE_Order_LINE=FALSE;TE_P=FALSE;TE_TOC1=FALSE;rRNA=FALSE;mRNA=TRUE;miRNA=FALSE;TE_TOC2=FALSE;TE_Order_LTR=FALSE;TE_Novosib=FALSE;introns=FALSE;TE_RTE=FALSE;TE_Gypsy=FALSE;fiveprimeUTR=FALSE;irs=FALSE;transposons=FALSE;TE_DIRS=FALSE;TE_Class_RET=FALSE;TE_E…
chromosome_1	rtracklayer	sequence_feature	6995270	6996220	.	.	.	size=951;sizeclass=(400%2c1.5e+03];expression=0;expressionClass=specific;TE_Copia=FALSE;threeprimeUTR=FALSE;TE_Mariner=FALSE;CDS=TRUE;MSAT=FALSE;TE_Order_LINE=FALSE;TE_P=FALSE;TE_TOC1=FALSE;rRNA=FALSE;mRNA=TRUE;miRNA=FALSE;TE_TOC2=FALSE;TE_Order_LTR=FALSE;TE_Novosib=FALSE;introns=TRUE;TE_RTE=FALSE;TE_Gypsy=FALSE;fiveprimeUTR=TRUE;irs=FALSE;transposons=FALSE;TE_DIRS=FALSE;TE_Class_RET=FALSE;TE_EnS…
chromosome_1	rtracklayer	sequence_feature	7033768	7033940	.	.	.	size=173;sizeclass=(100%2c400];expression=16;expressionClass=common;TE_Copia=FALSE;threeprimeUTR=FALSE;TE_Mariner=FALSE;CDS=TRUE;MSAT=FALSE;TE_Order_LINE=FALSE;TE_P=FALSE;TE_TOC1=FALSE;rRNA=FALSE;mRNA=TRUE;miRNA=FALSE;TE_TOC2=FALSE;TE_Order_LTR=FALSE;TE_Novosib=FALSE;introns=TRUE;TE_RTE=FALSE;TE_Gypsy=FALSE;fiveprimeUTR=FALSE;irs=FALSE;transposons=FALSE;TE_DIRS=FALSE;TE_Class_RET=FALSE;TE_EnSpm=F…
chromosome_1	rtracklayer	sequence_feature	7044933	7045598	.	.	.	size=666;sizeclass=(400%2c1.5e+03];expression=2;expressionClass=inbetween;TE_Copia=FALSE;threeprimeUTR=FALSE;TE_Mariner=FALSE;CDS=FALSE;MSAT=FALSE;TE_Order_LINE=TRUE;TE_P=FALSE;TE_TOC1=FALSE;rRNA=FALSE;mRNA=FALSE;miRNA=FALSE;TE_TOC2=FALSE;TE_Order_LTR=FALSE;TE_Novosib=TRUE;introns=FALSE;TE_RTE=FALSE;TE_Gypsy=FALSE;fiveprimeUTR=FALSE;irs=FALSE;transposons=TRUE;TE_DIRS=FALSE;TE_Class_RET=TRUE;TE_En…
chromosome_1	rtracklayer	sequence_feature	7054974	7055888	.	.	.	size=915;sizeclass=(400%2c1.5e+03];expression=2;expressionClass=inbetween;TE_Copia=FALSE;threeprimeUTR=FALSE;TE_Mariner=FALSE;CDS=FALSE;MSAT=FALSE;TE_Order_LINE=FALSE;TE_P=FALSE;TE_TOC1=FALSE;rRNA=FALSE;mRNA=FALSE;miRNA=FALSE;TE_TOC2=FALSE;TE_Order_LTR=FALSE;TE_Novosib=FALSE;introns=FALSE;TE_RTE=FALSE;TE_Gypsy=FALSE;fiveprimeUTR=FALSE;irs=FALSE;transposons=TRUE;TE_DIRS=FALSE;TE_Class_RET=FALSE;TE…
chromosome_1	rtracklayer	sequence_feature	7059072	7059710	.	.	.	size=639;sizeclass=(400%2c1.5e+03];expression=0;expressionClass=specific;TE_Copia=FALSE;threeprimeUTR=FALSE;TE_Mariner=FALSE;CDS=TRUE;MSAT=FALSE;TE_Order_LINE=FALSE;TE_P=FALSE;TE_TOC1=FALSE;rRNA=FALSE;mRNA=TRUE;miRNA=FALSE;TE_TOC2=FALSE;TE_Order_LTR=FALSE;TE_Novosib=FALSE;introns=TRUE;TE_RTE=FALSE;TE_Gypsy=FALSE;fiveprimeUTR=FALSE;irs=FALSE;transposons=FALSE;TE_DIRS=FALSE;TE_Class_RET=FALSE;TE_En…
chromosome_1	rtracklayer	sequence_feature	7070502	7070893	.	.	.	size=392;sizeclass=(100%2c400];expression=4;expressionClass=inbetween;TE_Copia=FALSE;threeprimeUTR=TRUE;TE_Mariner=FALSE;CDS=FALSE;MSAT=FALSE;TE_Order_LINE=FALSE;TE_P=FALSE;TE_TOC1=FALSE;rRNA=FALSE;mRNA=TRUE;miRNA=TRUE;TE_TOC2=FALSE;TE_Order_LTR=FALSE;TE_Novosib=FALSE;introns=FALSE;TE_RTE=FALSE;TE_Gypsy=FALSE;fiveprimeUTR=FALSE;irs=FALSE;transposons=FALSE;TE_DIRS=FALSE;TE_Class_RET=FALSE;TE_EnSpm…
chromosome_1	rtracklayer	sequence_feature	7122273	7123650	.	.	.	size=1378;sizeclass=(400%2c1.5e+03];expression=1;expressionClass=specific;TE_Copia=FALSE;threeprimeUTR=TRUE;TE_Mariner=FALSE;CDS=TRUE;MSAT=FALSE;TE_Order_LINE=FALSE;TE_P=FALSE;TE_TOC1=FALSE;rRNA=FALSE;mRNA=TRUE;miRNA=FALSE;TE_TOC2=FALSE;TE_Order_LTR=FALSE;TE_Novosib=FALSE;introns=TRUE;TE_RTE=FALSE;TE_Gypsy=FALSE;fiveprimeUTR=FALSE;irs=FALSE;transposons=FALSE;TE_DIRS=FALSE;TE_Class_RET=FALSE;TE_En…
chromosome_1	rtracklayer	sequence_feature	7142713	7144445	.	.	.	size=1733;sizeclass=(1.5e+03%2c3e+03];expression=1;expressionClass=specific;TE_Copia=FALSE;threeprimeUTR=TRUE;TE_Mariner=FALSE;CDS=TRUE;MSAT=FALSE;TE_Order_LINE=FALSE;TE_P=FALSE;TE_TOC1=FALSE;rRNA=FALSE;mRNA=TRUE;miRNA=FALSE;TE_TOC2=FALSE;TE_Order_LTR=FALSE;TE_Novosib=FALSE;introns=TRUE;TE_RTE=FALSE;TE_Gypsy=FALSE;fiveprimeUTR=FALSE;irs=FALSE;transposons=TRUE;TE_DIRS=FALSE;TE_Class_RET=FALSE;TE_E…
chromosome_1	rtracklayer	sequence_feature	7184436	7185103	.	.	.	size=668;sizeclass=(400%2c1.5e+03];expression=16;expressionClass=common;TE_Copia=FALSE;threeprimeUTR=FALSE;TE_Mariner=FALSE;CDS=FALSE;MSAT=FALSE;TE_Order_LINE=FALSE;TE_P=FALSE;TE_TOC1=FALSE;rRNA=FALSE;mRNA=FALSE;miRNA=FALSE;TE_TOC2=FALSE;TE_Order_LTR=FALSE;TE_Novosib=FALSE;introns=FALSE;TE_RTE=FALSE;TE_Gypsy=FALSE;fiveprimeUTR=FALSE;irs=FALSE;transposons=FALSE;TE_DIRS=FALSE;TE_Class_RET=FALSE;TE_…
chromosome_1	rtracklayer	sequence_feature	7188672	7189208	.	.	.	size=537;sizeclass=(400%2c1.5e+03];expression=11;expressionClass=common;TE_Copia=FALSE;threeprimeUTR=FALSE;TE_Mariner=FALSE;CDS=FALSE;MSAT=FALSE;TE_Order_LINE=FALSE;TE_P=FALSE;TE_TOC1=FALSE;rRNA=FALSE;mRNA=FALSE;miRNA=FALSE;TE_TOC2=FALSE;TE_Order_LTR=FALSE;TE_Novosib=FALSE;introns=FALSE;TE_RTE=FALSE;TE_Gypsy=FALSE;fiveprimeUTR=FALSE;irs=FALSE;transposons=FALSE;TE_DIRS=FALSE;TE_Class_RET=FALSE;TE_…
chromosome_1	rtracklayer	sequence_feature	7189930	7190423	.	.	.	size=494;sizeclass=(400%2c1.5e+03];expression=10;expressionClass=common;TE_Copia=FALSE;threeprimeUTR=FALSE;TE_Mariner=FALSE;CDS=FALSE;MSAT=FALSE;TE_Order_LINE=FALSE;TE_P=FALSE;TE_TOC1=FALSE;rRNA=FALSE;mRNA=FALSE;miRNA=FALSE;TE_TOC2=FALSE;TE_Order_LTR=FALSE;TE_Novosib=FALSE;introns=FALSE;TE_RTE=FALSE;TE_Gypsy=FALSE;fiveprimeUTR=FALSE;irs=TRUE;transposons=FALSE;TE_DIRS=FALSE;TE_Class_RET=FALSE;TE_E…
chromosome_1	rtracklayer	sequence_feature	7190424	7190998	.	.	.	size=575;sizeclass=(400%2c1.5e+03];expression=1;expressionClass=specific;TE_Copia=FALSE;threeprimeUTR=FALSE;TE_Mariner=FALSE;CDS=FALSE;MSAT=FALSE;TE_Order_LINE=FALSE;TE_P=FALSE;TE_TOC1=FALSE;rRNA=FALSE;mRNA=FALSE;miRNA=FALSE;TE_TOC2=FALSE;TE_Order_LTR=FALSE;TE_Novosib=FALSE;introns=FALSE;TE_RTE=FALSE;TE_Gypsy=FALSE;fiveprimeUTR=FALSE;irs=TRUE;transposons=FALSE;TE_DIRS=FALSE;TE_Class_RET=FALSE;TE_…
chromosome_1	rtracklayer	sequence_feature	7219730	7220698	.	.	.	size=969;sizeclass=(400%2c1.5e+03];expression=0;expressionClass=specific;TE_Copia=FALSE;threeprimeUTR=FALSE;TE_Mariner=FALSE;CDS=TRUE;MSAT=FALSE;TE_Order_LINE=FALSE;TE_P=FALSE;TE_TOC1=FALSE;rRNA=FALSE;mRNA=TRUE;miRNA=FALSE;TE_TOC2=FALSE;TE_Order_LTR=FALSE;TE_Novosib=FALSE;introns=TRUE;TE_RTE=FALSE;TE_Gypsy=FALSE;fiveprimeUTR=TRUE;irs=FALSE;transposons=FALSE;TE_DIRS=FALSE;TE_Class_RET=FALSE;TE_EnS…
chromosome_1	rtracklayer	sequence_feature	7267074	7267591	.	.	.	size=518;sizeclass=(400%2c1.5e+03];expression=9;expressionClass=common;TE_Copia=FALSE;threeprimeUTR=FALSE;TE_Mariner=FALSE;CDS=FALSE;MSAT=FALSE;TE_Order_LINE=FALSE;TE_P=FALSE;TE_TOC1=FALSE;rRNA=FALSE;mRNA=FALSE;miRNA=FALSE;TE_TOC2=FALSE;TE_Order_LTR=FALSE;TE_Novosib=FALSE;introns=FALSE;TE_RTE=FALSE;TE_Gypsy=FALSE;fiveprimeUTR=FALSE;irs=FALSE;transposons=FALSE;TE_DIRS=FALSE;TE_Class_RET=FALSE;TE_E…
chromosome_1	rtracklayer	sequence_feature	7383019	7383466	.	.	.	size=448;sizeclass=(400%2c1.5e+03];expression=5;expressionClass=inbetween;TE_Copia=FALSE;threeprimeUTR=FALSE;TE_Mariner=FALSE;CDS=TRUE;MSAT=FALSE;TE_Order_LINE=FALSE;TE_P=FALSE;TE_TOC1=FALSE;rRNA=FALSE;mRNA=TRUE;miRNA=FALSE;TE_TOC2=FALSE;TE_Order_LTR=FALSE;TE_Novosib=FALSE;introns=TRUE;TE_RTE=FALSE;TE_Gypsy=FALSE;fiveprimeUTR=TRUE;irs=TRUE;transposons=FALSE;TE_DIRS=FALSE;TE_Class_RET=FALSE;TE_EnS…
chromosome_1	rtracklayer	sequence_feature	7383467	7383666	.	.	.	size=200;sizeclass=(100%2c400];expression=6;expressionClass=common;TE_Copia=FALSE;threeprimeUTR=FALSE;TE_Mariner=FALSE;CDS=FALSE;MSAT=FALSE;TE_Order_LINE=FALSE;TE_P=FALSE;TE_TOC1=FALSE;rRNA=FALSE;mRNA=TRUE;miRNA=FALSE;TE_TOC2=FALSE;TE_Order_LTR=FALSE;TE_Novosib=FALSE;introns=TRUE;TE_RTE=FALSE;TE_Gypsy=FALSE;fiveprimeUTR=FALSE;irs=FALSE;transposons=FALSE;TE_DIRS=FALSE;TE_Class_RET=FALSE;TE_EnSpm=F…
chromosome_1	rtracklayer	sequence_feature	7384890	7385618	.	.	.	size=729;sizeclass=(400%2c1.5e+03];expression=4;expressionClass=inbetween;TE_Copia=FALSE;threeprimeUTR=TRUE;TE_Mariner=TRUE;CDS=FALSE;MSAT=FALSE;TE_Order_LINE=FALSE;TE_P=FALSE;TE_TOC1=FALSE;rRNA=FALSE;mRNA=TRUE;miRNA=FALSE;TE_TOC2=FALSE;TE_Order_LTR=FALSE;TE_Novosib=FALSE;introns=FALSE;TE_RTE=FALSE;TE_Gypsy=FALSE;fiveprimeUTR=FALSE;irs=TRUE;transposons=TRUE;TE_DIRS=FALSE;TE_Class_RET=FALSE;TE_EnS…
chromosome_1	rtracklayer	sequence_feature	7465996	7466017	.	.	.	size=22;sizeclass=(0%2c100];expression=2;expressionClass=inbetween;TE_Copia=FALSE;threeprimeUTR=FALSE;TE_Mariner=FALSE;CDS=FALSE;MSAT=FALSE;TE_Order_LINE=FALSE;TE_P=FALSE;TE_TOC1=FALSE;rRNA=FALSE;mRNA=FALSE;miRNA=FALSE;TE_TOC2=FALSE;TE_Order_LTR=FALSE;TE_Novosib=FALSE;introns=FALSE;TE_RTE=FALSE;TE_Gypsy=FALSE;fiveprimeUTR=FALSE;irs=FALSE;transposons=FALSE;TE_DIRS=FALSE;TE_Class_RET=FALSE;TE_EnSpm…
chromosome_1	rtracklayer	sequence_feature	7484478	7484734	.	.	.	size=257;sizeclass=(100%2c400];expression=5;expressionClass=inbetween;TE_Copia=FALSE;threeprimeUTR=FALSE;TE_Mariner=FALSE;CDS=TRUE;MSAT=FALSE;TE_Order_LINE=FALSE;TE_P=FALSE;TE_TOC1=FALSE;rRNA=FALSE;mRNA=TRUE;miRNA=FALSE;TE_TOC2=FALSE;TE_Order_LTR=FALSE;TE_Novosib=FALSE;introns=FALSE;TE_RTE=FALSE;TE_Gypsy=FALSE;fiveprimeUTR=FALSE;irs=FALSE;transposons=FALSE;TE_DIRS=FALSE;TE_Class_RET=FALSE;TE_EnSp…
chromosome_1	rtracklayer	sequence_feature	7525717	7527520	.	.	.	size=1804;sizeclass=(1.5e+03%2c3e+03];expression=1;expressionClass=specific;TE_Copia=FALSE;threeprimeUTR=TRUE;TE_Mariner=FALSE;CDS=TRUE;MSAT=FALSE;TE_Order_LINE=TRUE;TE_P=FALSE;TE_TOC1=FALSE;rRNA=FALSE;mRNA=TRUE;miRNA=FALSE;TE_TOC2=FALSE;TE_Order_LTR=FALSE;TE_Novosib=FALSE;introns=FALSE;TE_RTE=FALSE;TE_Gypsy=FALSE;fiveprimeUTR=TRUE;irs=FALSE;transposons=TRUE;TE_DIRS=FALSE;TE_Class_RET=TRUE;TE_EnS…
chromosome_1	rtracklayer	sequence_feature	7547356	7549138	.	.	.	size=1783;sizeclass=(1.5e+03%2c3e+03];expression=1;expressionClass=specific;TE_Copia=FALSE;threeprimeUTR=TRUE;TE_Mariner=FALSE;CDS=TRUE;MSAT=FALSE;TE_Order_LINE=FALSE;TE_P=FALSE;TE_TOC1=FALSE;rRNA=FALSE;mRNA=TRUE;miRNA=FALSE;TE_TOC2=FALSE;TE_Order_LTR=FALSE;TE_Novosib=FALSE;introns=TRUE;TE_RTE=FALSE;TE_Gypsy=FALSE;fiveprimeUTR=FALSE;irs=FALSE;transposons=FALSE;TE_DIRS=FALSE;TE_Class_RET=FALSE;TE_…
chromosome_1	rtracklayer	sequence_feature	7553868	7554699	.	.	.	size=832;sizeclass=(400%2c1.5e+03];expression=8;expressionClass=common;TE_Copia=FALSE;threeprimeUTR=FALSE;TE_Mariner=FALSE;CDS=TRUE;MSAT=FALSE;TE_Order_LINE=FALSE;TE_P=FALSE;TE_TOC1=FALSE;rRNA=FALSE;mRNA=TRUE;miRNA=FALSE;TE_TOC2=FALSE;TE_Order_LTR=FALSE;TE_Novosib=FALSE;introns=FALSE;TE_RTE=FALSE;TE_Gypsy=FALSE;fiveprimeUTR=TRUE;irs=FALSE;transposons=TRUE;TE_DIRS=FALSE;TE_Class_RET=FALSE;TE_EnSpm…
chromosome_1	rtracklayer	sequence_feature	7582453	7582577	.	.	.	size=125;sizeclass=(100%2c400];expression=1;expressionClass=specific;TE_Copia=FALSE;threeprimeUTR=FALSE;TE_Mariner=FALSE;CDS=TRUE;MSAT=FALSE;TE_Order_LINE=FALSE;TE_P=FALSE;TE_TOC1=FALSE;rRNA=FALSE;mRNA=TRUE;miRNA=FALSE;TE_TOC2=FALSE;TE_Order_LTR=FALSE;TE_Novosib=FALSE;introns=FALSE;TE_RTE=FALSE;TE_Gypsy=FALSE;fiveprimeUTR=FALSE;irs=FALSE;transposons=FALSE;TE_DIRS=FALSE;TE_Class_RET=FALSE;TE_EnSpm…
chromosome_1	rtracklayer	sequence_feature	7637075	7637394	.	.	.	size=320;sizeclass=(100%2c400];expression=3;expressionClass=inbetween;TE_Copia=FALSE;threeprimeUTR=TRUE;TE_Mariner=FALSE;CDS=TRUE;MSAT=FALSE;TE_Order_LINE=FALSE;TE_P=FALSE;TE_TOC1=FALSE;rRNA=FALSE;mRNA=TRUE;miRNA=FALSE;TE_TOC2=FALSE;TE_Order_LTR=FALSE;TE_Novosib=FALSE;introns=FALSE;TE_RTE=FALSE;TE_Gypsy=FALSE;fiveprimeUTR=FALSE;irs=TRUE;transposons=FALSE;TE_DIRS=FALSE;TE_Class_RET=FALSE;TE_EnSpm=…
chromosome_1	rtracklayer	sequence_feature	7637496	7637867	.	.	.	size=372;sizeclass=(100%2c400];expression=3;expressionClass=inbetween;TE_Copia=FALSE;threeprimeUTR=TRUE;TE_Mariner=FALSE;CDS=FALSE;MSAT=FALSE;TE_Order_LINE=FALSE;TE_P=FALSE;TE_TOC1=FALSE;rRNA=FALSE;mRNA=TRUE;miRNA=FALSE;TE_TOC2=FALSE;TE_Order_LTR=FALSE;TE_Novosib=FALSE;introns=FALSE;TE_RTE=FALSE;TE_Gypsy=FALSE;fiveprimeUTR=FALSE;irs=FALSE;transposons=FALSE;TE_DIRS=FALSE;TE_Class_RET=FALSE;TE_EnSp…
chromosome_1	rtracklayer	sequence_feature	7640899	7641565	.	.	.	size=667;sizeclass=(400%2c1.5e+03];expression=3;expressionClass=inbetween;TE_Copia=FALSE;threeprimeUTR=TRUE;TE_Mariner=FALSE;CDS=FALSE;MSAT=FALSE;TE_Order_LINE=FALSE;TE_P=FALSE;TE_TOC1=FALSE;rRNA=FALSE;mRNA=TRUE;miRNA=FALSE;TE_TOC2=FALSE;TE_Order_LTR=FALSE;TE_Novosib=FALSE;introns=TRUE;TE_RTE=FALSE;TE_Gypsy=FALSE;fiveprimeUTR=FALSE;irs=FALSE;transposons=FALSE;TE_DIRS=FALSE;TE_Class_RET=FALSE;TE_E…
chromosome_1	rtracklayer	sequence_feature	7659687	7659924	.	.	.	size=238;sizeclass=(100%2c400];expression=0;expressionClass=specific;TE_Copia=FALSE;threeprimeUTR=FALSE;TE_Mariner=FALSE;CDS=TRUE;MSAT=FALSE;TE_Order_LINE=FALSE;TE_P=FALSE;TE_TOC1=FALSE;rRNA=FALSE;mRNA=TRUE;miRNA=FALSE;TE_TOC2=FALSE;TE_Order_LTR=FALSE;TE_Novosib=FALSE;introns=TRUE;TE_RTE=FALSE;TE_Gypsy=FALSE;fiveprimeUTR=FALSE;irs=FALSE;transposons=FALSE;TE_DIRS=FALSE;TE_Class_RET=FALSE;TE_EnSpm=…
chromosome_1	rtracklayer	sequence_feature	7711893	7712261	.	.	.	size=369;sizeclass=(100%2c400];expression=0;expressionClass=specific;TE_Copia=FALSE;threeprimeUTR=FALSE;TE_Mariner=FALSE;CDS=TRUE;MSAT=FALSE;TE_Order_LINE=FALSE;TE_P=FALSE;TE_TOC1=FALSE;rRNA=FALSE;mRNA=TRUE;miRNA=FALSE;TE_TOC2=FALSE;TE_Order_LTR=FALSE;TE_Novosib=FALSE;introns=TRUE;TE_RTE=FALSE;TE_Gypsy=FALSE;fiveprimeUTR=FALSE;irs=FALSE;transposons=FALSE;TE_DIRS=FALSE;TE_Class_RET=FALSE;TE_EnSpm=…
chromosome_1	rtracklayer	sequence_feature	7831306	7833014	.	.	.	size=1709;sizeclass=(1.5e+03%2c3e+03];expression=6;expressionClass=common;TE_Copia=FALSE;threeprimeUTR=TRUE;TE_Mariner=FALSE;CDS=TRUE;MSAT=FALSE;TE_Order_LINE=FALSE;TE_P=FALSE;TE_TOC1=FALSE;rRNA=FALSE;mRNA=TRUE;miRNA=FALSE;TE_TOC2=FALSE;TE_Order_LTR=FALSE;TE_Novosib=FALSE;introns=FALSE;TE_RTE=FALSE;TE_Gypsy=FALSE;fiveprimeUTR=FALSE;irs=FALSE;transposons=FALSE;TE_DIRS=FALSE;TE_Class_RET=FALSE;TE_E…
chromosome_1	rtracklayer	sequence_feature	7853672	7854169	.	.	.	size=498;sizeclass=(400%2c1.5e+03];expression=0;expressionClass=specific;TE_Copia=FALSE;threeprimeUTR=FALSE;TE_Mariner=FALSE;CDS=TRUE;MSAT=FALSE;TE_Order_LINE=FALSE;TE_P=FALSE;TE_TOC1=FALSE;rRNA=FALSE;mRNA=TRUE;miRNA=FALSE;TE_TOC2=FALSE;TE_Order_LTR=FALSE;TE_Novosib=FALSE;introns=TRUE;TE_RTE=FALSE;TE_Gypsy=FALSE;fiveprimeUTR=FALSE;irs=TRUE;transposons=FALSE;TE_DIRS=FALSE;TE_Class_RET=FALSE;TE_EnS…
chromosome_1	rtracklayer	sequence_feature	7855960	7856725	.	.	.	size=766;sizeclass=(400%2c1.5e+03];expression=0;expressionClass=specific;TE_Copia=FALSE;threeprimeUTR=TRUE;TE_Mariner=FALSE;CDS=FALSE;MSAT=FALSE;TE_Order_LINE=FALSE;TE_P=FALSE;TE_TOC1=FALSE;rRNA=FALSE;mRNA=TRUE;miRNA=FALSE;TE_TOC2=FALSE;TE_Order_LTR=FALSE;TE_Novosib=FALSE;introns=FALSE;TE_RTE=FALSE;TE_Gypsy=FALSE;fiveprimeUTR=FALSE;irs=FALSE;transposons=FALSE;TE_DIRS=FALSE;TE_Class_RET=FALSE;TE_E…
chromosome_1	rtracklayer	sequence_feature	7857874	7858470	.	.	.	size=597;sizeclass=(400%2c1.5e+03];expression=1;expressionClass=specific;TE_Copia=FALSE;threeprimeUTR=FALSE;TE_Mariner=FALSE;CDS=TRUE;MSAT=FALSE;TE_Order_LINE=FALSE;TE_P=FALSE;TE_TOC1=FALSE;rRNA=FALSE;mRNA=TRUE;miRNA=FALSE;TE_TOC2=FALSE;TE_Order_LTR=FALSE;TE_Novosib=FALSE;introns=TRUE;TE_RTE=FALSE;TE_Gypsy=FALSE;fiveprimeUTR=FALSE;irs=TRUE;transposons=FALSE;TE_DIRS=FALSE;TE_Class_RET=FALSE;TE_EnS…
chromosome_1	rtracklayer	sequence_feature	7858471	7858812	.	.	.	size=342;sizeclass=(100%2c400];expression=3;expressionClass=inbetween;TE_Copia=FALSE;threeprimeUTR=FALSE;TE_Mariner=FALSE;CDS=TRUE;MSAT=FALSE;TE_Order_LINE=FALSE;TE_P=FALSE;TE_TOC1=FALSE;rRNA=FALSE;mRNA=TRUE;miRNA=FALSE;TE_TOC2=FALSE;TE_Order_LTR=FALSE;TE_Novosib=FALSE;introns=TRUE;TE_RTE=FALSE;TE_Gypsy=FALSE;fiveprimeUTR=FALSE;irs=TRUE;transposons=FALSE;TE_DIRS=FALSE;TE_Class_RET=FALSE;TE_EnSpm=…
chromosome_1	rtracklayer	sequence_feature	7860856	7861218	.	.	.	size=363;sizeclass=(100%2c400];expression=0;expressionClass=specific;TE_Copia=FALSE;threeprimeUTR=TRUE;TE_Mariner=FALSE;CDS=FALSE;MSAT=FALSE;TE_Order_LINE=FALSE;TE_P=FALSE;TE_TOC1=FALSE;rRNA=FALSE;mRNA=TRUE;miRNA=FALSE;TE_TOC2=FALSE;TE_Order_LTR=FALSE;TE_Novosib=FALSE;introns=FALSE;TE_RTE=FALSE;TE_Gypsy=FALSE;fiveprimeUTR=FALSE;irs=FALSE;transposons=FALSE;TE_DIRS=FALSE;TE_Class_RET=FALSE;TE_EnSpm…
chromosome_1	rtracklayer	sequence_feature	7863111	7863586	.	.	.	size=476;sizeclass=(400%2c1.5e+03];expression=0;expressionClass=specific;TE_Copia=FALSE;threeprimeUTR=FALSE;TE_Mariner=FALSE;CDS=TRUE;MSAT=FALSE;TE_Order_LINE=FALSE;TE_P=FALSE;TE_TOC1=FALSE;rRNA=FALSE;mRNA=TRUE;miRNA=FALSE;TE_TOC2=FALSE;TE_Order_LTR=FALSE;TE_Novosib=FALSE;introns=TRUE;TE_RTE=FALSE;TE_Gypsy=FALSE;fiveprimeUTR=FALSE;irs=FALSE;transposons=FALSE;TE_DIRS=FALSE;TE_Class_RET=FALSE;TE_En…
chromosome_1	rtracklayer	sequence_feature	7865391	7865868	.	.	.	size=478;sizeclass=(400%2c1.5e+03];expression=0;expressionClass=specific;TE_Copia=FALSE;threeprimeUTR=TRUE;TE_Mariner=FALSE;CDS=FALSE;MSAT=FALSE;TE_Order_LINE=FALSE;TE_P=FALSE;TE_TOC1=FALSE;rRNA=FALSE;mRNA=TRUE;miRNA=FALSE;TE_TOC2=FALSE;TE_Order_LTR=FALSE;TE_Novosib=FALSE;introns=FALSE;TE_RTE=FALSE;TE_Gypsy=FALSE;fiveprimeUTR=FALSE;irs=TRUE;transposons=FALSE;TE_DIRS=FALSE;TE_Class_RET=FALSE;TE_En…
chromosome_1	rtracklayer	sequence_feature	7867857	7868539	.	.	.	size=683;sizeclass=(400%2c1.5e+03];expression=0;expressionClass=specific;TE_Copia=FALSE;threeprimeUTR=FALSE;TE_Mariner=FALSE;CDS=TRUE;MSAT=FALSE;TE_Order_LINE=FALSE;TE_P=FALSE;TE_TOC1=FALSE;rRNA=FALSE;mRNA=TRUE;miRNA=FALSE;TE_TOC2=FALSE;TE_Order_LTR=FALSE;TE_Novosib=FALSE;introns=TRUE;TE_RTE=FALSE;TE_Gypsy=FALSE;fiveprimeUTR=FALSE;irs=FALSE;transposons=FALSE;TE_DIRS=FALSE;TE_Class_RET=FALSE;TE_En…
chromosome_1	rtracklayer	sequence_feature	7895281	7895417	.	.	.	size=137;sizeclass=(100%2c400];expression=16;expressionClass=common;TE_Copia=FALSE;threeprimeUTR=FALSE;TE_Mariner=FALSE;CDS=FALSE;MSAT=FALSE;TE_Order_LINE=FALSE;TE_P=FALSE;TE_TOC1=FALSE;rRNA=FALSE;mRNA=TRUE;miRNA=FALSE;TE_TOC2=FALSE;TE_Order_LTR=FALSE;TE_Novosib=FALSE;introns=TRUE;TE_RTE=FALSE;TE_Gypsy=FALSE;fiveprimeUTR=FALSE;irs=FALSE;transposons=FALSE;TE_DIRS=FALSE;TE_Class_RET=FALSE;TE_EnSpm=…
chromosome_1	rtracklayer	sequence_feature	7936793	7937337	.	.	.	size=545;sizeclass=(400%2c1.5e+03];expression=9;expressionClass=common;TE_Copia=FALSE;threeprimeUTR=TRUE;TE_Mariner=FALSE;CDS=FALSE;MSAT=FALSE;TE_Order_LINE=TRUE;TE_P=FALSE;TE_TOC1=FALSE;rRNA=FALSE;mRNA=TRUE;miRNA=FALSE;TE_TOC2=FALSE;TE_Order_LTR=FALSE;TE_Novosib=FALSE;introns=FALSE;TE_RTE=FALSE;TE_Gypsy=FALSE;fiveprimeUTR=FALSE;irs=FALSE;transposons=TRUE;TE_DIRS=FALSE;TE_Class_RET=TRUE;TE_EnSpm=…
chromosome_1	rtracklayer	sequence_feature	7953339	7953726	.	.	.	size=388;sizeclass=(100%2c400];expression=0;expressionClass=specific;TE_Copia=FALSE;threeprimeUTR=FALSE;TE_Mariner=FALSE;CDS=FALSE;MSAT=FALSE;TE_Order_LINE=FALSE;TE_P=FALSE;TE_TOC1=FALSE;rRNA=FALSE;mRNA=FALSE;miRNA=FALSE;TE_TOC2=FALSE;TE_Order_LTR=FALSE;TE_Novosib=FALSE;introns=FALSE;TE_RTE=FALSE;TE_Gypsy=FALSE;fiveprimeUTR=FALSE;irs=FALSE;transposons=FALSE;TE_DIRS=FALSE;TE_Class_RET=FALSE;TE_EnS…
chromosome_1	rtracklayer	sequence_feature	7954172	7956066	.	.	.	size=1895;sizeclass=(1.5e+03%2c3e+03];expression=11;expressionClass=common;TE_Copia=FALSE;threeprimeUTR=TRUE;TE_Mariner=FALSE;CDS=TRUE;MSAT=FALSE;TE_Order_LINE=FALSE;TE_P=FALSE;TE_TOC1=FALSE;rRNA=FALSE;mRNA=TRUE;miRNA=FALSE;TE_TOC2=FALSE;TE_Order_LTR=FALSE;TE_Novosib=FALSE;introns=TRUE;TE_RTE=FALSE;TE_Gypsy=FALSE;fiveprimeUTR=FALSE;irs=FALSE;transposons=FALSE;TE_DIRS=FALSE;TE_Class_RET=FALSE;TE_E…
chromosome_1	rtracklayer	sequence_feature	7956067	7956471	.	.	.	size=405;sizeclass=(400%2c1.5e+03];expression=2;expressionClass=inbetween;TE_Copia=FALSE;threeprimeUTR=FALSE;TE_Mariner=FALSE;CDS=TRUE;MSAT=FALSE;TE_Order_LINE=FALSE;TE_P=FALSE;TE_TOC1=FALSE;rRNA=FALSE;mRNA=TRUE;miRNA=FALSE;TE_TOC2=FALSE;TE_Order_LTR=FALSE;TE_Novosib=FALSE;introns=TRUE;TE_RTE=FALSE;TE_Gypsy=FALSE;fiveprimeUTR=TRUE;irs=FALSE;transposons=FALSE;TE_DIRS=FALSE;TE_Class_RET=FALSE;TE_En…
chromosome_1	rtracklayer	sequence_feature	7959182	7959502	.	.	.	size=321;sizeclass=(100%2c400];expression=3;expressionClass=inbetween;TE_Copia=FALSE;threeprimeUTR=TRUE;TE_Mariner=FALSE;CDS=FALSE;MSAT=FALSE;TE_Order_LINE=FALSE;TE_P=FALSE;TE_TOC1=FALSE;rRNA=FALSE;mRNA=TRUE;miRNA=FALSE;TE_TOC2=FALSE;TE_Order_LTR=FALSE;TE_Novosib=FALSE;introns=FALSE;TE_RTE=FALSE;TE_Gypsy=FALSE;fiveprimeUTR=FALSE;irs=FALSE;transposons=FALSE;TE_DIRS=FALSE;TE_Class_RET=FALSE;TE_EnSp…
chromosome_1	rtracklayer	sequence_feature	8028692	8028908	.	.	.	size=217;sizeclass=(100%2c400];expression=3;expressionClass=inbetween;TE_Copia=FALSE;threeprimeUTR=FALSE;TE_Mariner=FALSE;CDS=FALSE;MSAT=FALSE;TE_Order_LINE=FALSE;TE_P=FALSE;TE_TOC1=FALSE;rRNA=FALSE;mRNA=TRUE;miRNA=FALSE;TE_TOC2=FALSE;TE_Order_LTR=TRUE;TE_Novosib=FALSE;introns=FALSE;TE_RTE=FALSE;TE_Gypsy=TRUE;fiveprimeUTR=TRUE;irs=FALSE;transposons=TRUE;TE_DIRS=FALSE;TE_Class_RET=TRUE;TE_EnSpm=FA…
chromosome_1	rtracklayer	sequence_feature	8028909	8029081	.	.	.	size=173;sizeclass=(100%2c400];expression=11;expressionClass=common;TE_Copia=FALSE;threeprimeUTR=FALSE;TE_Mariner=FALSE;CDS=TRUE;MSAT=FALSE;TE_Order_LINE=FALSE;TE_P=FALSE;TE_TOC1=FALSE;rRNA=FALSE;mRNA=TRUE;miRNA=FALSE;TE_TOC2=FALSE;TE_Order_LTR=TRUE;TE_Novosib=FALSE;introns=FALSE;TE_RTE=FALSE;TE_Gypsy=TRUE;fiveprimeUTR=TRUE;irs=FALSE;transposons=TRUE;TE_DIRS=FALSE;TE_Class_RET=TRUE;TE_EnSpm=FALSE…
chromosome_1	rtracklayer	sequence_feature	8029082	8029400	.	.	.	size=319;sizeclass=(100%2c400];expression=8;expressionClass=common;TE_Copia=FALSE;threeprimeUTR=FALSE;TE_Mariner=FALSE;CDS=TRUE;MSAT=FALSE;TE_Order_LINE=FALSE;TE_P=FALSE;TE_TOC1=FALSE;rRNA=FALSE;mRNA=TRUE;miRNA=FALSE;TE_TOC2=FALSE;TE_Order_LTR=FALSE;TE_Novosib=FALSE;introns=FALSE;TE_RTE=FALSE;TE_Gypsy=FALSE;fiveprimeUTR=FALSE;irs=FALSE;transposons=FALSE;TE_DIRS=FALSE;TE_Class_RET=FALSE;TE_EnSpm=F…
chromosome_2	rtracklayer	sequence_feature	7847	7984	.	.	.	size=138;sizeclass=(100%2c400];expression=3;expressionClass=inbetween;TE_Copia=FALSE;threeprimeUTR=FALSE;TE_Mariner=FALSE;CDS=FALSE;MSAT=FALSE;TE_Order_LINE=FALSE;TE_P=FALSE;TE_TOC1=FALSE;rRNA=FALSE;mRNA=FALSE;miRNA=FALSE;TE_TOC2=FALSE;TE_Order_LTR=FALSE;TE_Novosib=FALSE;introns=FALSE;TE_RTE=FALSE;TE_Gypsy=FALSE;fiveprimeUTR=FALSE;irs=FALSE;transposons=FALSE;TE_DIRS=FALSE;TE_Class_RET=FALSE;TE_En…
chromosome_2	rtracklayer	sequence_feature	19651	20009	.	.	.	size=359;sizeclass=(100%2c400];expression=3;expressionClass=inbetween;TE_Copia=FALSE;threeprimeUTR=FALSE;TE_Mariner=FALSE;CDS=TRUE;MSAT=FALSE;TE_Order_LINE=FALSE;TE_P=FALSE;TE_TOC1=FALSE;rRNA=FALSE;mRNA=TRUE;miRNA=FALSE;TE_TOC2=FALSE;TE_Order_LTR=FALSE;TE_Novosib=FALSE;introns=FALSE;TE_RTE=FALSE;TE_Gypsy=FALSE;fiveprimeUTR=FALSE;irs=FALSE;transposons=FALSE;TE_DIRS=FALSE;TE_Class_RET=FALSE;TE_EnSp…
chromosome_2	rtracklayer	sequence_feature	21745	23744	.	.	.	size=2000;sizeclass=(1.5e+03%2c3e+03];expression=6;expressionClass=common;TE_Copia=FALSE;threeprimeUTR=TRUE;TE_Mariner=FALSE;CDS=TRUE;MSAT=FALSE;TE_Order_LINE=FALSE;TE_P=FALSE;TE_TOC1=FALSE;rRNA=FALSE;mRNA=TRUE;miRNA=FALSE;TE_TOC2=FALSE;TE_Order_LTR=FALSE;TE_Novosib=FALSE;introns=TRUE;TE_RTE=FALSE;TE_Gypsy=FALSE;fiveprimeUTR=FALSE;irs=FALSE;transposons=FALSE;TE_DIRS=FALSE;TE_Class_RET=FALSE;TE_En…
chromosome_2	rtracklayer	sequence_feature	64533	66118	.	.	.	size=1586;sizeclass=(1.5e+03%2c3e+03];expression=1;expressionClass=specific;TE_Copia=FALSE;threeprimeUTR=FALSE;TE_Mariner=FALSE;CDS=FALSE;MSAT=FALSE;TE_Order_LINE=TRUE;TE_P=FALSE;TE_TOC1=FALSE;rRNA=FALSE;mRNA=TRUE;miRNA=FALSE;TE_TOC2=FALSE;TE_Order_LTR=FALSE;TE_Novosib=FALSE;introns=TRUE;TE_RTE=FALSE;TE_Gypsy=FALSE;fiveprimeUTR=FALSE;irs=FALSE;transposons=TRUE;TE_DIRS=FALSE;TE_Class_RET=TRUE;TE_E…
chromosome_2	rtracklayer	sequence_feature	168816	169150	.	.	.	size=335;sizeclass=(100%2c400];expression=6;expressionClass=common;TE_Copia=FALSE;threeprimeUTR=FALSE;TE_Mariner=FALSE;CDS=TRUE;MSAT=FALSE;TE_Order_LINE=FALSE;TE_P=FALSE;TE_TOC1=FALSE;rRNA=FALSE;mRNA=TRUE;miRNA=FALSE;TE_TOC2=FALSE;TE_Order_LTR=FALSE;TE_Novosib=FALSE;introns=TRUE;TE_RTE=FALSE;TE_Gypsy=FALSE;fiveprimeUTR=FALSE;irs=FALSE;transposons=TRUE;TE_DIRS=FALSE;TE_Class_RET=FALSE;TE_EnSpm=FAL…
chromosome_2	rtracklayer	sequence_feature	169151	169319	.	.	.	size=169;sizeclass=(100%2c400];expression=2;expressionClass=inbetween;TE_Copia=FALSE;threeprimeUTR=FALSE;TE_Mariner=FALSE;CDS=FALSE;MSAT=FALSE;TE_Order_LINE=FALSE;TE_P=FALSE;TE_TOC1=FALSE;rRNA=FALSE;mRNA=TRUE;miRNA=FALSE;TE_TOC2=FALSE;TE_Order_LTR=FALSE;TE_Novosib=FALSE;introns=TRUE;TE_RTE=FALSE;TE_Gypsy=FALSE;fiveprimeUTR=FALSE;irs=FALSE;transposons=TRUE;TE_DIRS=FALSE;TE_Class_RET=FALSE;TE_EnSpm…
chromosome_2	rtracklayer	sequence_feature	169320	169707	.	.	.	size=388;sizeclass=(100%2c400];expression=0;expressionClass=specific;TE_Copia=FALSE;threeprimeUTR=FALSE;TE_Mariner=FALSE;CDS=FALSE;MSAT=FALSE;TE_Order_LINE=FALSE;TE_P=FALSE;TE_TOC1=FALSE;rRNA=FALSE;mRNA=TRUE;miRNA=FALSE;TE_TOC2=FALSE;TE_Order_LTR=FALSE;TE_Novosib=FALSE;introns=TRUE;TE_RTE=FALSE;TE_Gypsy=FALSE;fiveprimeUTR=FALSE;irs=FALSE;transposons=TRUE;TE_DIRS=FALSE;TE_Class_RET=FALSE;TE_EnSpm=…
chromosome_2	rtracklayer	sequence_feature	173784	175013	.	.	.	size=1230;sizeclass=(400%2c1.5e+03];expression=0;expressionClass=specific;TE_Copia=FALSE;threeprimeUTR=FALSE;TE_Mariner=FALSE;CDS=FALSE;MSAT=FALSE;TE_Order_LINE=FALSE;TE_P=FALSE;TE_TOC1=FALSE;rRNA=FALSE;mRNA=FALSE;miRNA=FALSE;TE_TOC2=FALSE;TE_Order_LTR=FALSE;TE_Novosib=FALSE;introns=FALSE;TE_RTE=FALSE;TE_Gypsy=FALSE;fiveprimeUTR=FALSE;irs=FALSE;transposons=FALSE;TE_DIRS=FALSE;TE_Class_RET=FALSE;T…
chromosome_2	rtracklayer	sequence_feature	191904	193108	.	.	.	size=1205;sizeclass=(400%2c1.5e+03];expression=2;expressionClass=inbetween;TE_Copia=FALSE;threeprimeUTR=FALSE;TE_Mariner=FALSE;CDS=FALSE;MSAT=FALSE;TE_Order_LINE=FALSE;TE_P=FALSE;TE_TOC1=FALSE;rRNA=FALSE;mRNA=FALSE;miRNA=FALSE;TE_TOC2=FALSE;TE_Order_LTR=FALSE;TE_Novosib=FALSE;introns=FALSE;TE_RTE=FALSE;TE_Gypsy=FALSE;fiveprimeUTR=FALSE;irs=TRUE;transposons=FALSE;TE_DIRS=FALSE;TE_Class_RET=FALSE;T…
chromosome_2	rtracklayer	sequence_feature	210369	210995	.	.	.	size=627;sizeclass=(400%2c1.5e+03];expression=10;expressionClass=common;TE_Copia=FALSE;threeprimeUTR=TRUE;TE_Mariner=FALSE;CDS=TRUE;MSAT=FALSE;TE_Order_LINE=FALSE;TE_P=FALSE;TE_TOC1=FALSE;rRNA=FALSE;mRNA=TRUE;miRNA=FALSE;TE_TOC2=FALSE;TE_Order_LTR=FALSE;TE_Novosib=FALSE;introns=TRUE;TE_RTE=FALSE;TE_Gypsy=FALSE;fiveprimeUTR=FALSE;irs=FALSE;transposons=FALSE;TE_DIRS=FALSE;TE_Class_RET=FALSE;TE_EnSp…
chromosome_2	rtracklayer	sequence_feature	303994	304403	.	.	.	size=410;sizeclass=(400%2c1.5e+03];expression=0;expressionClass=specific;TE_Copia=FALSE;threeprimeUTR=FALSE;TE_Mariner=FALSE;CDS=TRUE;MSAT=FALSE;TE_Order_LINE=FALSE;TE_P=FALSE;TE_TOC1=FALSE;rRNA=FALSE;mRNA=TRUE;miRNA=FALSE;TE_TOC2=FALSE;TE_Order_LTR=FALSE;TE_Novosib=FALSE;introns=FALSE;TE_RTE=FALSE;TE_Gypsy=FALSE;fiveprimeUTR=FALSE;irs=FALSE;transposons=FALSE;TE_DIRS=FALSE;TE_Class_RET=FALSE;TE_E…
chromosome_2	rtracklayer	sequence_feature	359581	360089	.	.	.	size=509;sizeclass=(400%2c1.5e+03];expression=0;expressionClass=specific;TE_Copia=FALSE;threeprimeUTR=FALSE;TE_Mariner=FALSE;CDS=TRUE;MSAT=FALSE;TE_Order_LINE=FALSE;TE_P=FALSE;TE_TOC1=FALSE;rRNA=FALSE;mRNA=TRUE;miRNA=FALSE;TE_TOC2=FALSE;TE_Order_LTR=FALSE;TE_Novosib=FALSE;introns=TRUE;TE_RTE=FALSE;TE_Gypsy=FALSE;fiveprimeUTR=FALSE;irs=FALSE;transposons=FALSE;TE_DIRS=FALSE;TE_Class_RET=FALSE;TE_En…
chromosome_2	rtracklayer	sequence_feature	360090	360550	.	.	.	size=461;sizeclass=(400%2c1.5e+03];expression=3;expressionClass=inbetween;TE_Copia=FALSE;threeprimeUTR=FALSE;TE_Mariner=FALSE;CDS=TRUE;MSAT=FALSE;TE_Order_LINE=FALSE;TE_P=FALSE;TE_TOC1=FALSE;rRNA=FALSE;mRNA=TRUE;miRNA=FALSE;TE_TOC2=FALSE;TE_Order_LTR=FALSE;TE_Novosib=FALSE;introns=TRUE;TE_RTE=FALSE;TE_Gypsy=FALSE;fiveprimeUTR=FALSE;irs=FALSE;transposons=FALSE;TE_DIRS=FALSE;TE_Class_RET=FALSE;TE_E…
chromosome_2	rtracklayer	sequence_feature	361893	362782	.	.	.	size=890;sizeclass=(400%2c1.5e+03];expression=2;expressionClass=inbetween;TE_Copia=FALSE;threeprimeUTR=TRUE;TE_Mariner=FALSE;CDS=TRUE;MSAT=FALSE;TE_Order_LINE=FALSE;TE_P=FALSE;TE_TOC1=FALSE;rRNA=FALSE;mRNA=TRUE;miRNA=FALSE;TE_TOC2=FALSE;TE_Order_LTR=FALSE;TE_Novosib=FALSE;introns=TRUE;TE_RTE=FALSE;TE_Gypsy=FALSE;fiveprimeUTR=TRUE;irs=FALSE;transposons=FALSE;TE_DIRS=FALSE;TE_Class_RET=FALSE;TE_EnS…
chromosome_2	rtracklayer	sequence_feature	385597	386151	.	.	.	size=555;sizeclass=(400%2c1.5e+03];expression=9;expressionClass=common;TE_Copia=FALSE;threeprimeUTR=FALSE;TE_Mariner=FALSE;CDS=FALSE;MSAT=FALSE;TE_Order_LINE=TRUE;TE_P=FALSE;TE_TOC1=FALSE;rRNA=FALSE;mRNA=FALSE;miRNA=FALSE;TE_TOC2=FALSE;TE_Order_LTR=TRUE;TE_Novosib=FALSE;introns=FALSE;TE_RTE=FALSE;TE_Gypsy=FALSE;fiveprimeUTR=FALSE;irs=FALSE;transposons=TRUE;TE_DIRS=FALSE;TE_Class_RET=TRUE;TE_EnSpm…
chromosome_2	rtracklayer	sequence_feature	403283	403725	.	.	.	size=443;sizeclass=(400%2c1.5e+03];expression=11;expressionClass=common;TE_Copia=FALSE;threeprimeUTR=FALSE;TE_Mariner=FALSE;CDS=TRUE;MSAT=FALSE;TE_Order_LINE=FALSE;TE_P=FALSE;TE_TOC1=FALSE;rRNA=FALSE;mRNA=TRUE;miRNA=FALSE;TE_TOC2=FALSE;TE_Order_LTR=FALSE;TE_Novosib=FALSE;introns=TRUE;TE_RTE=FALSE;TE_Gypsy=FALSE;fiveprimeUTR=FALSE;irs=FALSE;transposons=FALSE;TE_DIRS=FALSE;TE_Class_RET=FALSE;TE_EnS…
chromosome_2	rtracklayer	sequence_feature	440313	441654	.	.	.	size=1342;sizeclass=(400%2c1.5e+03];expression=0;expressionClass=specific;TE_Copia=FALSE;threeprimeUTR=TRUE;TE_Mariner=FALSE;CDS=TRUE;MSAT=FALSE;TE_Order_LINE=FALSE;TE_P=FALSE;TE_TOC1=FALSE;rRNA=FALSE;mRNA=TRUE;miRNA=FALSE;TE_TOC2=FALSE;TE_Order_LTR=FALSE;TE_Novosib=FALSE;introns=TRUE;TE_RTE=FALSE;TE_Gypsy=FALSE;fiveprimeUTR=TRUE;irs=FALSE;transposons=FALSE;TE_DIRS=FALSE;TE_Class_RET=FALSE;TE_EnS…
chromosome_2	rtracklayer	sequence_feature	441655	442782	.	.	.	size=1128;sizeclass=(400%2c1.5e+03];expression=0;expressionClass=specific;TE_Copia=FALSE;threeprimeUTR=FALSE;TE_Mariner=FALSE;CDS=TRUE;MSAT=FALSE;TE_Order_LINE=FALSE;TE_P=FALSE;TE_TOC1=FALSE;rRNA=FALSE;mRNA=TRUE;miRNA=FALSE;TE_TOC2=FALSE;TE_Order_LTR=FALSE;TE_Novosib=FALSE;introns=TRUE;TE_RTE=FALSE;TE_Gypsy=FALSE;fiveprimeUTR=FALSE;irs=FALSE;transposons=FALSE;TE_DIRS=FALSE;TE_Class_RET=FALSE;TE_E…
chromosome_2	rtracklayer	sequence_feature	443928	444086	.	.	.	size=159;sizeclass=(100%2c400];expression=2;expressionClass=inbetween;TE_Copia=FALSE;threeprimeUTR=FALSE;TE_Mariner=FALSE;CDS=TRUE;MSAT=FALSE;TE_Order_LINE=FALSE;TE_P=FALSE;TE_TOC1=FALSE;rRNA=FALSE;mRNA=TRUE;miRNA=FALSE;TE_TOC2=FALSE;TE_Order_LTR=FALSE;TE_Novosib=FALSE;introns=TRUE;TE_RTE=FALSE;TE_Gypsy=FALSE;fiveprimeUTR=FALSE;irs=FALSE;transposons=FALSE;TE_DIRS=FALSE;TE_Class_RET=FALSE;TE_EnSpm…
chromosome_2	rtracklayer	sequence_feature	445425	445580	.	.	.	size=156;sizeclass=(100%2c400];expression=1;expressionClass=specific;TE_Copia=FALSE;threeprimeUTR=FALSE;TE_Mariner=FALSE;CDS=TRUE;MSAT=FALSE;TE_Order_LINE=FALSE;TE_P=FALSE;TE_TOC1=FALSE;rRNA=FALSE;mRNA=TRUE;miRNA=FALSE;TE_TOC2=FALSE;TE_Order_LTR=FALSE;TE_Novosib=FALSE;introns=TRUE;TE_RTE=FALSE;TE_Gypsy=FALSE;fiveprimeUTR=FALSE;irs=FALSE;transposons=FALSE;TE_DIRS=FALSE;TE_Class_RET=FALSE;TE_EnSpm=…
chromosome_2	rtracklayer	sequence_feature	472580	473108	.	.	.	size=529;sizeclass=(400%2c1.5e+03];expression=0;expressionClass=specific;TE_Copia=FALSE;threeprimeUTR=FALSE;TE_Mariner=FALSE;CDS=TRUE;MSAT=FALSE;TE_Order_LINE=FALSE;TE_P=FALSE;TE_TOC1=FALSE;rRNA=FALSE;mRNA=TRUE;miRNA=FALSE;TE_TOC2=FALSE;TE_Order_LTR=FALSE;TE_Novosib=FALSE;introns=TRUE;TE_RTE=FALSE;TE_Gypsy=FALSE;fiveprimeUTR=FALSE;irs=FALSE;transposons=TRUE;TE_DIRS=FALSE;TE_Class_RET=FALSE;TE_EnS…
chromosome_2	rtracklayer	sequence_feature	476667	476968	.	.	.	size=302;sizeclass=(100%2c400];expression=12;expressionClass=common;TE_Copia=FALSE;threeprimeUTR=TRUE;TE_Mariner=FALSE;CDS=TRUE;MSAT=FALSE;TE_Order_LINE=FALSE;TE_P=FALSE;TE_TOC1=FALSE;rRNA=FALSE;mRNA=TRUE;miRNA=FALSE;TE_TOC2=FALSE;TE_Order_LTR=FALSE;TE_Novosib=FALSE;introns=FALSE;TE_RTE=FALSE;TE_Gypsy=FALSE;fiveprimeUTR=FALSE;irs=FALSE;transposons=FALSE;TE_DIRS=FALSE;TE_Class_RET=FALSE;TE_EnSpm=F…
chromosome_2	rtracklayer	sequence_feature	477612	478665	.	.	.	size=1054;sizeclass=(400%2c1.5e+03];expression=8;expressionClass=common;TE_Copia=FALSE;threeprimeUTR=TRUE;TE_Mariner=FALSE;CDS=TRUE;MSAT=FALSE;TE_Order_LINE=FALSE;TE_P=FALSE;TE_TOC1=FALSE;rRNA=FALSE;mRNA=TRUE;miRNA=FALSE;TE_TOC2=FALSE;TE_Order_LTR=FALSE;TE_Novosib=FALSE;introns=TRUE;TE_RTE=FALSE;TE_Gypsy=FALSE;fiveprimeUTR=TRUE;irs=FALSE;transposons=FALSE;TE_DIRS=FALSE;TE_Class_RET=FALSE;TE_EnSpm…
chromosome_2	rtracklayer	sequence_feature	645663	646490	.	.	.	size=828;sizeclass=(400%2c1.5e+03];expression=5;expressionClass=inbetween;TE_Copia=FALSE;threeprimeUTR=TRUE;TE_Mariner=FALSE;CDS=TRUE;MSAT=FALSE;TE_Order_LINE=FALSE;TE_P=FALSE;TE_TOC1=FALSE;rRNA=FALSE;mRNA=TRUE;miRNA=FALSE;TE_TOC2=FALSE;TE_Order_LTR=FALSE;TE_Novosib=FALSE;introns=FALSE;TE_RTE=FALSE;TE_Gypsy=FALSE;fiveprimeUTR=FALSE;irs=FALSE;transposons=FALSE;TE_DIRS=FALSE;TE_Class_RET=FALSE;TE_E…
chromosome_2	rtracklayer	sequence_feature	660678	661164	.	.	.	size=487;sizeclass=(400%2c1.5e+03];expression=1;expressionClass=specific;TE_Copia=FALSE;threeprimeUTR=TRUE;TE_Mariner=FALSE;CDS=FALSE;MSAT=FALSE;TE_Order_LINE=FALSE;TE_P=FALSE;TE_TOC1=FALSE;rRNA=FALSE;mRNA=TRUE;miRNA=FALSE;TE_TOC2=FALSE;TE_Order_LTR=TRUE;TE_Novosib=FALSE;introns=FALSE;TE_RTE=FALSE;TE_Gypsy=TRUE;fiveprimeUTR=FALSE;irs=FALSE;transposons=TRUE;TE_DIRS=FALSE;TE_Class_RET=TRUE;TE_EnSpm…
chromosome_2	rtracklayer	sequence_feature	690796	691648	.	.	.	size=853;sizeclass=(400%2c1.5e+03];expression=1;expressionClass=specific;TE_Copia=FALSE;threeprimeUTR=TRUE;TE_Mariner=FALSE;CDS=FALSE;MSAT=FALSE;TE_Order_LINE=FALSE;TE_P=FALSE;TE_TOC1=FALSE;rRNA=FALSE;mRNA=TRUE;miRNA=FALSE;TE_TOC2=FALSE;TE_Order_LTR=FALSE;TE_Novosib=FALSE;introns=FALSE;TE_RTE=FALSE;TE_Gypsy=FALSE;fiveprimeUTR=FALSE;irs=FALSE;transposons=FALSE;TE_DIRS=FALSE;TE_Class_RET=FALSE;TE_E…
chromosome_2	rtracklayer	sequence_feature	718717	719186	.	.	.	size=470;sizeclass=(400%2c1.5e+03];expression=1;expressionClass=specific;TE_Copia=FALSE;threeprimeUTR=TRUE;TE_Mariner=FALSE;CDS=FALSE;MSAT=FALSE;TE_Order_LINE=FALSE;TE_P=FALSE;TE_TOC1=FALSE;rRNA=FALSE;mRNA=TRUE;miRNA=FALSE;TE_TOC2=FALSE;TE_Order_LTR=FALSE;TE_Novosib=FALSE;introns=FALSE;TE_RTE=FALSE;TE_Gypsy=FALSE;fiveprimeUTR=FALSE;irs=FALSE;transposons=FALSE;TE_DIRS=FALSE;TE_Class_RET=FALSE;TE_E…
chromosome_2	rtracklayer	sequence_feature	734176	735049	.	.	.	size=874;sizeclass=(400%2c1.5e+03];expression=15;expressionClass=common;TE_Copia=FALSE;threeprimeUTR=TRUE;TE_Mariner=FALSE;CDS=FALSE;MSAT=FALSE;TE_Order_LINE=FALSE;TE_P=FALSE;TE_TOC1=FALSE;rRNA=FALSE;mRNA=TRUE;miRNA=FALSE;TE_TOC2=FALSE;TE_Order_LTR=FALSE;TE_Novosib=FALSE;introns=FALSE;TE_RTE=FALSE;TE_Gypsy=FALSE;fiveprimeUTR=FALSE;irs=TRUE;transposons=FALSE;TE_DIRS=FALSE;TE_Class_RET=FALSE;TE_EnS…
chromosome_2	rtracklayer	sequence_feature	738332	739572	.	.	.	size=1241;sizeclass=(400%2c1.5e+03];expression=9;expressionClass=common;TE_Copia=FALSE;threeprimeUTR=TRUE;TE_Mariner=FALSE;CDS=FALSE;MSAT=FALSE;TE_Order_LINE=FALSE;TE_P=FALSE;TE_TOC1=FALSE;rRNA=FALSE;mRNA=TRUE;miRNA=TRUE;TE_TOC2=FALSE;TE_Order_LTR=FALSE;TE_Novosib=FALSE;introns=FALSE;TE_RTE=FALSE;TE_Gypsy=FALSE;fiveprimeUTR=FALSE;irs=TRUE;transposons=FALSE;TE_DIRS=FALSE;TE_Class_RET=FALSE;TE_EnSp…
chromosome_2	rtracklayer	sequence_feature	741789	742385	.	.	.	size=597;sizeclass=(400%2c1.5e+03];expression=15;expressionClass=common;TE_Copia=FALSE;threeprimeUTR=FALSE;TE_Mariner=FALSE;CDS=FALSE;MSAT=FALSE;TE_Order_LINE=FALSE;TE_P=FALSE;TE_TOC1=FALSE;rRNA=FALSE;mRNA=FALSE;miRNA=FALSE;TE_TOC2=FALSE;TE_Order_LTR=FALSE;TE_Novosib=FALSE;introns=FALSE;TE_RTE=FALSE;TE_Gypsy=FALSE;fiveprimeUTR=FALSE;irs=FALSE;transposons=FALSE;TE_DIRS=FALSE;TE_Class_RET=FALSE;TE_…
chromosome_2	rtracklayer	sequence_feature	817318	817631	.	.	.	size=314;sizeclass=(100%2c400];expression=4;expressionClass=inbetween;TE_Copia=FALSE;threeprimeUTR=FALSE;TE_Mariner=FALSE;CDS=TRUE;MSAT=FALSE;TE_Order_LINE=FALSE;TE_P=FALSE;TE_TOC1=FALSE;rRNA=FALSE;mRNA=TRUE;miRNA=FALSE;TE_TOC2=FALSE;TE_Order_LTR=FALSE;TE_Novosib=FALSE;introns=TRUE;TE_RTE=FALSE;TE_Gypsy=FALSE;fiveprimeUTR=FALSE;irs=FALSE;transposons=FALSE;TE_DIRS=FALSE;TE_Class_RET=FALSE;TE_EnSpm…
chromosome_2	rtracklayer	sequence_feature	911113	911309	.	.	.	size=197;sizeclass=(100%2c400];expression=3;expressionClass=inbetween;TE_Copia=FALSE;threeprimeUTR=FALSE;TE_Mariner=FALSE;CDS=FALSE;MSAT=FALSE;TE_Order_LINE=FALSE;TE_P=FALSE;TE_TOC1=FALSE;rRNA=FALSE;mRNA=FALSE;miRNA=FALSE;TE_TOC2=FALSE;TE_Order_LTR=TRUE;TE_Novosib=FALSE;introns=FALSE;TE_RTE=FALSE;TE_Gypsy=TRUE;fiveprimeUTR=FALSE;irs=FALSE;transposons=TRUE;TE_DIRS=FALSE;TE_Class_RET=TRUE;TE_EnSpm=…
chromosome_2	rtracklayer	sequence_feature	965886	966222	.	.	.	size=337;sizeclass=(100%2c400];expression=0;expressionClass=specific;TE_Copia=FALSE;threeprimeUTR=TRUE;TE_Mariner=FALSE;CDS=FALSE;MSAT=FALSE;TE_Order_LINE=FALSE;TE_P=FALSE;TE_TOC1=FALSE;rRNA=FALSE;mRNA=TRUE;miRNA=FALSE;TE_TOC2=FALSE;TE_Order_LTR=FALSE;TE_Novosib=FALSE;introns=FALSE;TE_RTE=FALSE;TE_Gypsy=FALSE;fiveprimeUTR=FALSE;irs=FALSE;transposons=TRUE;TE_DIRS=FALSE;TE_Class_RET=FALSE;TE_EnSpm=…
chromosome_2	rtracklayer	sequence_feature	983916	984102	.	.	.	size=187;sizeclass=(100%2c400];expression=0;expressionClass=specific;TE_Copia=FALSE;threeprimeUTR=TRUE;TE_Mariner=FALSE;CDS=FALSE;MSAT=FALSE;TE_Order_LINE=FALSE;TE_P=FALSE;TE_TOC1=FALSE;rRNA=FALSE;mRNA=TRUE;miRNA=FALSE;TE_TOC2=FALSE;TE_Order_LTR=FALSE;TE_Novosib=FALSE;introns=FALSE;TE_RTE=FALSE;TE_Gypsy=FALSE;fiveprimeUTR=FALSE;irs=FALSE;transposons=FALSE;TE_DIRS=FALSE;TE_Class_RET=FALSE;TE_EnSpm…
chromosome_2	rtracklayer	sequence_feature	984103	986252	.	.	.	size=2150;sizeclass=(1.5e+03%2c3e+03];expression=2;expressionClass=inbetween;TE_Copia=FALSE;threeprimeUTR=TRUE;TE_Mariner=FALSE;CDS=TRUE;MSAT=FALSE;TE_Order_LINE=FALSE;TE_P=FALSE;TE_TOC1=FALSE;rRNA=FALSE;mRNA=TRUE;miRNA=FALSE;TE_TOC2=FALSE;TE_Order_LTR=FALSE;TE_Novosib=FALSE;introns=TRUE;TE_RTE=FALSE;TE_Gypsy=FALSE;fiveprimeUTR=FALSE;irs=FALSE;transposons=FALSE;TE_DIRS=FALSE;TE_Class_RET=FALSE;TE…
chromosome_2	rtracklayer	sequence_feature	986253	986620	.	.	.	size=368;sizeclass=(100%2c400];expression=2;expressionClass=inbetween;TE_Copia=FALSE;threeprimeUTR=FALSE;TE_Mariner=FALSE;CDS=TRUE;MSAT=FALSE;TE_Order_LINE=FALSE;TE_P=FALSE;TE_TOC1=FALSE;rRNA=FALSE;mRNA=TRUE;miRNA=FALSE;TE_TOC2=FALSE;TE_Order_LTR=FALSE;TE_Novosib=FALSE;introns=TRUE;TE_RTE=FALSE;TE_Gypsy=FALSE;fiveprimeUTR=FALSE;irs=FALSE;transposons=FALSE;TE_DIRS=FALSE;TE_Class_RET=FALSE;TE_EnSpm…
chromosome_2	rtracklayer	sequence_feature	986792	987182	.	.	.	size=391;sizeclass=(100%2c400];expression=2;expressionClass=inbetween;TE_Copia=FALSE;threeprimeUTR=FALSE;TE_Mariner=FALSE;CDS=TRUE;MSAT=FALSE;TE_Order_LINE=FALSE;TE_P=FALSE;TE_TOC1=FALSE;rRNA=FALSE;mRNA=TRUE;miRNA=FALSE;TE_TOC2=FALSE;TE_Order_LTR=FALSE;TE_Novosib=FALSE;introns=TRUE;TE_RTE=FALSE;TE_Gypsy=FALSE;fiveprimeUTR=FALSE;irs=FALSE;transposons=FALSE;TE_DIRS=FALSE;TE_Class_RET=FALSE;TE_EnSpm…
chromosome_2	rtracklayer	sequence_feature	988164	989469	.	.	.	size=1306;sizeclass=(400%2c1.5e+03];expression=0;expressionClass=specific;TE_Copia=FALSE;threeprimeUTR=FALSE;TE_Mariner=FALSE;CDS=TRUE;MSAT=FALSE;TE_Order_LINE=FALSE;TE_P=FALSE;TE_TOC1=FALSE;rRNA=FALSE;mRNA=TRUE;miRNA=FALSE;TE_TOC2=FALSE;TE_Order_LTR=FALSE;TE_Novosib=FALSE;introns=TRUE;TE_RTE=FALSE;TE_Gypsy=FALSE;fiveprimeUTR=TRUE;irs=FALSE;transposons=FALSE;TE_DIRS=FALSE;TE_Class_RET=FALSE;TE_En…
chromosome_2	rtracklayer	sequence_feature	1048511	1048841	.	.	.	size=331;sizeclass=(100%2c400];expression=1;expressionClass=specific;TE_Copia=FALSE;threeprimeUTR=FALSE;TE_Mariner=FALSE;CDS=FALSE;MSAT=FALSE;TE_Order_LINE=FALSE;TE_P=FALSE;TE_TOC1=FALSE;rRNA=FALSE;mRNA=FALSE;miRNA=FALSE;TE_TOC2=FALSE;TE_Order_LTR=FALSE;TE_Novosib=FALSE;introns=FALSE;TE_RTE=FALSE;TE_Gypsy=FALSE;fiveprimeUTR=FALSE;irs=FALSE;transposons=FALSE;TE_DIRS=FALSE;TE_Class_RET=FALSE;TE_EnS…
chromosome_2	rtracklayer	sequence_feature	1051814	1053011	.	.	.	size=1198;sizeclass=(400%2c1.5e+03];expression=0;expressionClass=specific;TE_Copia=FALSE;threeprimeUTR=FALSE;TE_Mariner=FALSE;CDS=TRUE;MSAT=FALSE;TE_Order_LINE=FALSE;TE_P=FALSE;TE_TOC1=FALSE;rRNA=FALSE;mRNA=TRUE;miRNA=FALSE;TE_TOC2=FALSE;TE_Order_LTR=FALSE;TE_Novosib=FALSE;introns=TRUE;TE_RTE=FALSE;TE_Gypsy=FALSE;fiveprimeUTR=FALSE;irs=FALSE;transposons=FALSE;TE_DIRS=FALSE;TE_Class_RET=FALSE;TE_E…
chromosome_2	rtracklayer	sequence_feature	1104880	1105883	.	.	.	size=1004;sizeclass=(400%2c1.5e+03];expression=8;expressionClass=common;TE_Copia=FALSE;threeprimeUTR=TRUE;TE_Mariner=FALSE;CDS=FALSE;MSAT=FALSE;TE_Order_LINE=FALSE;TE_P=FALSE;TE_TOC1=FALSE;rRNA=FALSE;mRNA=TRUE;miRNA=FALSE;TE_TOC2=FALSE;TE_Order_LTR=FALSE;TE_Novosib=FALSE;introns=FALSE;TE_RTE=FALSE;TE_Gypsy=FALSE;fiveprimeUTR=FALSE;irs=FALSE;transposons=FALSE;TE_DIRS=FALSE;TE_Class_RET=FALSE;TE_En…
chromosome_2	rtracklayer	sequence_feature	1106196	1107429	.	.	.	size=1234;sizeclass=(400%2c1.5e+03];expression=7;expressionClass=common;TE_Copia=FALSE;threeprimeUTR=TRUE;TE_Mariner=FALSE;CDS=TRUE;MSAT=FALSE;TE_Order_LINE=FALSE;TE_P=FALSE;TE_TOC1=FALSE;rRNA=FALSE;mRNA=TRUE;miRNA=FALSE;TE_TOC2=FALSE;TE_Order_LTR=FALSE;TE_Novosib=FALSE;introns=TRUE;TE_RTE=FALSE;TE_Gypsy=FALSE;fiveprimeUTR=FALSE;irs=FALSE;transposons=FALSE;TE_DIRS=FALSE;TE_Class_RET=FALSE;TE_EnSp…
chromosome_2	rtracklayer	sequence_feature	1241632	1241834	.	.	.	size=203;sizeclass=(100%2c400];expression=1;expressionClass=specific;TE_Copia=FALSE;threeprimeUTR=FALSE;TE_Mariner=FALSE;CDS=TRUE;MSAT=FALSE;TE_Order_LINE=FALSE;TE_P=FALSE;TE_TOC1=FALSE;rRNA=FALSE;mRNA=TRUE;miRNA=FALSE;TE_TOC2=FALSE;TE_Order_LTR=FALSE;TE_Novosib=FALSE;introns=TRUE;TE_RTE=FALSE;TE_Gypsy=FALSE;fiveprimeUTR=TRUE;irs=FALSE;transposons=FALSE;TE_DIRS=FALSE;TE_Class_RET=FALSE;TE_EnSpm=F…
chromosome_2	rtracklayer	sequence_feature	1241835	1242350	.	.	.	size=516;sizeclass=(400%2c1.5e+03];expression=0;expressionClass=specific;TE_Copia=FALSE;threeprimeUTR=FALSE;TE_Mariner=FALSE;CDS=TRUE;MSAT=FALSE;TE_Order_LINE=FALSE;TE_P=FALSE;TE_TOC1=FALSE;rRNA=FALSE;mRNA=TRUE;miRNA=FALSE;TE_TOC2=FALSE;TE_Order_LTR=FALSE;TE_Novosib=FALSE;introns=TRUE;TE_RTE=FALSE;TE_Gypsy=FALSE;fiveprimeUTR=FALSE;irs=FALSE;transposons=FALSE;TE_DIRS=FALSE;TE_Class_RET=FALSE;TE_En…
chromosome_2	rtracklayer	sequence_feature	1242351	1243924	.	.	.	size=1574;sizeclass=(1.5e+03%2c3e+03];expression=1;expressionClass=specific;TE_Copia=FALSE;threeprimeUTR=TRUE;TE_Mariner=FALSE;CDS=TRUE;MSAT=FALSE;TE_Order_LINE=FALSE;TE_P=FALSE;TE_TOC1=FALSE;rRNA=FALSE;mRNA=TRUE;miRNA=FALSE;TE_TOC2=FALSE;TE_Order_LTR=FALSE;TE_Novosib=FALSE;introns=TRUE;TE_RTE=FALSE;TE_Gypsy=FALSE;fiveprimeUTR=FALSE;irs=FALSE;transposons=FALSE;TE_DIRS=FALSE;TE_Class_RET=FALSE;TE_…
chromosome_2	rtracklayer	sequence_feature	1247540	1247735	.	.	.	size=196;sizeclass=(100%2c400];expression=1;expressionClass=specific;TE_Copia=FALSE;threeprimeUTR=FALSE;TE_Mariner=FALSE;CDS=FALSE;MSAT=FALSE;TE_Order_LINE=FALSE;TE_P=FALSE;TE_TOC1=FALSE;rRNA=FALSE;mRNA=TRUE;miRNA=FALSE;TE_TOC2=FALSE;TE_Order_LTR=FALSE;TE_Novosib=FALSE;introns=TRUE;TE_RTE=FALSE;TE_Gypsy=FALSE;fiveprimeUTR=FALSE;irs=FALSE;transposons=FALSE;TE_DIRS=FALSE;TE_Class_RET=FALSE;TE_EnSpm…
chromosome_2	rtracklayer	sequence_feature	1249579	1251720	.	.	.	size=2142;sizeclass=(1.5e+03%2c3e+03];expression=0;expressionClass=specific;TE_Copia=FALSE;threeprimeUTR=TRUE;TE_Mariner=FALSE;CDS=TRUE;MSAT=FALSE;TE_Order_LINE=FALSE;TE_P=FALSE;TE_TOC1=FALSE;rRNA=FALSE;mRNA=TRUE;miRNA=FALSE;TE_TOC2=FALSE;TE_Order_LTR=FALSE;TE_Novosib=FALSE;introns=FALSE;TE_RTE=FALSE;TE_Gypsy=FALSE;fiveprimeUTR=TRUE;irs=FALSE;transposons=FALSE;TE_DIRS=FALSE;TE_Class_RET=FALSE;TE_…
chromosome_2	rtracklayer	sequence_feature	1266044	1267238	.	.	.	size=1195;sizeclass=(400%2c1.5e+03];expression=2;expressionClass=inbetween;TE_Copia=FALSE;threeprimeUTR=TRUE;TE_Mariner=FALSE;CDS=TRUE;MSAT=FALSE;TE_Order_LINE=FALSE;TE_P=FALSE;TE_TOC1=FALSE;rRNA=FALSE;mRNA=TRUE;miRNA=FALSE;TE_TOC2=FALSE;TE_Order_LTR=FALSE;TE_Novosib=FALSE;introns=TRUE;TE_RTE=FALSE;TE_Gypsy=FALSE;fiveprimeUTR=TRUE;irs=FALSE;transposons=FALSE;TE_DIRS=FALSE;TE_Class_RET=FALSE;TE_En…
chromosome_2	rtracklayer	sequence_feature	1328633	1334524	.	.	.	size=5892;sizeclass=(3e+03%2cInf];expression=9;expressionClass=common;TE_Copia=FALSE;threeprimeUTR=TRUE;TE_Mariner=FALSE;CDS=TRUE;MSAT=FALSE;TE_Order_LINE=FALSE;TE_P=FALSE;TE_TOC1=TRUE;rRNA=FALSE;mRNA=TRUE;miRNA=FALSE;TE_TOC2=FALSE;TE_Order_LTR=TRUE;TE_Novosib=FALSE;introns=TRUE;TE_RTE=FALSE;TE_Gypsy=FALSE;fiveprimeUTR=FALSE;irs=FALSE;transposons=TRUE;TE_DIRS=FALSE;TE_Class_RET=TRUE;TE_EnSpm=FALS…
chromosome_2	rtracklayer	sequence_feature	1439831	1440614	.	.	.	size=784;sizeclass=(400%2c1.5e+03];expression=0;expressionClass=specific;TE_Copia=FALSE;threeprimeUTR=FALSE;TE_Mariner=FALSE;CDS=TRUE;MSAT=FALSE;TE_Order_LINE=FALSE;TE_P=FALSE;TE_TOC1=FALSE;rRNA=FALSE;mRNA=TRUE;miRNA=FALSE;TE_TOC2=FALSE;TE_Order_LTR=FALSE;TE_Novosib=FALSE;introns=TRUE;TE_RTE=FALSE;TE_Gypsy=FALSE;fiveprimeUTR=TRUE;irs=FALSE;transposons=FALSE;TE_DIRS=FALSE;TE_Class_RET=FALSE;TE_EnS…
chromosome_2	rtracklayer	sequence_feature	1446375	1447156	.	.	.	size=782;sizeclass=(400%2c1.5e+03];expression=1;expressionClass=specific;TE_Copia=FALSE;threeprimeUTR=TRUE;TE_Mariner=FALSE;CDS=TRUE;MSAT=FALSE;TE_Order_LINE=FALSE;TE_P=FALSE;TE_TOC1=FALSE;rRNA=FALSE;mRNA=TRUE;miRNA=FALSE;TE_TOC2=FALSE;TE_Order_LTR=FALSE;TE_Novosib=FALSE;introns=FALSE;TE_RTE=FALSE;TE_Gypsy=FALSE;fiveprimeUTR=FALSE;irs=FALSE;transposons=TRUE;TE_DIRS=FALSE;TE_Class_RET=FALSE;TE_EnS…
chromosome_2	rtracklayer	sequence_feature	1504599	1504806	.	.	.	size=208;sizeclass=(100%2c400];expression=4;expressionClass=inbetween;TE_Copia=FALSE;threeprimeUTR=FALSE;TE_Mariner=FALSE;CDS=FALSE;MSAT=FALSE;TE_Order_LINE=FALSE;TE_P=FALSE;TE_TOC1=FALSE;rRNA=FALSE;mRNA=TRUE;miRNA=FALSE;TE_TOC2=FALSE;TE_Order_LTR=FALSE;TE_Novosib=FALSE;introns=TRUE;TE_RTE=FALSE;TE_Gypsy=FALSE;fiveprimeUTR=FALSE;irs=FALSE;transposons=FALSE;TE_DIRS=FALSE;TE_Class_RET=FALSE;TE_EnSp…
chromosome_2	rtracklayer	sequence_feature	1566608	1567288	.	.	.	size=681;sizeclass=(400%2c1.5e+03];expression=2;expressionClass=inbetween;TE_Copia=FALSE;threeprimeUTR=TRUE;TE_Mariner=FALSE;CDS=FALSE;MSAT=FALSE;TE_Order_LINE=FALSE;TE_P=FALSE;TE_TOC1=FALSE;rRNA=FALSE;mRNA=TRUE;miRNA=FALSE;TE_TOC2=FALSE;TE_Order_LTR=FALSE;TE_Novosib=FALSE;introns=FALSE;TE_RTE=FALSE;TE_Gypsy=FALSE;fiveprimeUTR=FALSE;irs=FALSE;transposons=FALSE;TE_DIRS=FALSE;TE_Class_RET=FALSE;TE_…
chromosome_2	rtracklayer	sequence_feature	1636091	1636303	.	.	.	size=213;sizeclass=(100%2c400];expression=5;expressionClass=inbetween;TE_Copia=FALSE;threeprimeUTR=FALSE;TE_Mariner=FALSE;CDS=FALSE;MSAT=FALSE;TE_Order_LINE=FALSE;TE_P=TRUE;TE_TOC1=FALSE;rRNA=FALSE;mRNA=FALSE;miRNA=FALSE;TE_TOC2=FALSE;TE_Order_LTR=FALSE;TE_Novosib=FALSE;introns=FALSE;TE_RTE=FALSE;TE_Gypsy=FALSE;fiveprimeUTR=FALSE;irs=TRUE;transposons=TRUE;TE_DIRS=FALSE;TE_Class_RET=FALSE;TE_EnSpm…
chromosome_2	rtracklayer	sequence_feature	1639671	1640245	.	.	.	size=575;sizeclass=(400%2c1.5e+03];expression=4;expressionClass=inbetween;TE_Copia=FALSE;threeprimeUTR=FALSE;TE_Mariner=FALSE;CDS=TRUE;MSAT=FALSE;TE_Order_LINE=FALSE;TE_P=FALSE;TE_TOC1=FALSE;rRNA=FALSE;mRNA=TRUE;miRNA=FALSE;TE_TOC2=FALSE;TE_Order_LTR=FALSE;TE_Novosib=FALSE;introns=TRUE;TE_RTE=FALSE;TE_Gypsy=FALSE;fiveprimeUTR=TRUE;irs=FALSE;transposons=FALSE;TE_DIRS=FALSE;TE_Class_RET=FALSE;TE_En…
chromosome_2	rtracklayer	sequence_feature	1645012	1645164	.	.	.	size=153;sizeclass=(100%2c400];expression=2;expressionClass=inbetween;TE_Copia=FALSE;threeprimeUTR=TRUE;TE_Mariner=FALSE;CDS=FALSE;MSAT=FALSE;TE_Order_LINE=FALSE;TE_P=FALSE;TE_TOC1=FALSE;rRNA=FALSE;mRNA=TRUE;miRNA=FALSE;TE_TOC2=FALSE;TE_Order_LTR=FALSE;TE_Novosib=FALSE;introns=FALSE;TE_RTE=FALSE;TE_Gypsy=FALSE;fiveprimeUTR=FALSE;irs=TRUE;transposons=FALSE;TE_DIRS=FALSE;TE_Class_RET=FALSE;TE_EnSpm…
chromosome_2	rtracklayer	sequence_feature	1648802	1649171	.	.	.	size=370;sizeclass=(100%2c400];expression=0;expressionClass=specific;TE_Copia=FALSE;threeprimeUTR=FALSE;TE_Mariner=FALSE;CDS=TRUE;MSAT=FALSE;TE_Order_LINE=FALSE;TE_P=FALSE;TE_TOC1=FALSE;rRNA=FALSE;mRNA=TRUE;miRNA=FALSE;TE_TOC2=FALSE;TE_Order_LTR=FALSE;TE_Novosib=FALSE;introns=TRUE;TE_RTE=FALSE;TE_Gypsy=FALSE;fiveprimeUTR=FALSE;irs=FALSE;transposons=FALSE;TE_DIRS=FALSE;TE_Class_RET=FALSE;TE_EnSpm=…
chromosome_2	rtracklayer	sequence_feature	1681967	1682711	.	.	.	size=745;sizeclass=(400%2c1.5e+03];expression=5;expressionClass=inbetween;TE_Copia=FALSE;threeprimeUTR=TRUE;TE_Mariner=FALSE;CDS=FALSE;MSAT=FALSE;TE_Order_LINE=TRUE;TE_P=FALSE;TE_TOC1=FALSE;rRNA=FALSE;mRNA=TRUE;miRNA=FALSE;TE_TOC2=FALSE;TE_Order_LTR=FALSE;TE_Novosib=FALSE;introns=FALSE;TE_RTE=TRUE;TE_Gypsy=FALSE;fiveprimeUTR=FALSE;irs=FALSE;transposons=TRUE;TE_DIRS=FALSE;TE_Class_RET=TRUE;TE_EnSp…
chromosome_2	rtracklayer	sequence_feature	1729340	1729966	.	.	.	size=627;sizeclass=(400%2c1.5e+03];expression=12;expressionClass=common;TE_Copia=FALSE;threeprimeUTR=TRUE;TE_Mariner=FALSE;CDS=FALSE;MSAT=FALSE;TE_Order_LINE=TRUE;TE_P=FALSE;TE_TOC1=FALSE;rRNA=FALSE;mRNA=TRUE;miRNA=FALSE;TE_TOC2=FALSE;TE_Order_LTR=FALSE;TE_Novosib=FALSE;introns=FALSE;TE_RTE=TRUE;TE_Gypsy=FALSE;fiveprimeUTR=FALSE;irs=FALSE;transposons=TRUE;TE_DIRS=FALSE;TE_Class_RET=TRUE;TE_EnSpm=…
chromosome_2	rtracklayer	sequence_feature	1749084	1750225	.	.	.	size=1142;sizeclass=(400%2c1.5e+03];expression=7;expressionClass=common;TE_Copia=FALSE;threeprimeUTR=TRUE;TE_Mariner=FALSE;CDS=FALSE;MSAT=FALSE;TE_Order_LINE=FALSE;TE_P=FALSE;TE_TOC1=FALSE;rRNA=FALSE;mRNA=TRUE;miRNA=FALSE;TE_TOC2=FALSE;TE_Order_LTR=TRUE;TE_Novosib=FALSE;introns=FALSE;TE_RTE=FALSE;TE_Gypsy=TRUE;fiveprimeUTR=FALSE;irs=FALSE;transposons=TRUE;TE_DIRS=FALSE;TE_Class_RET=TRUE;TE_EnSpm=…
chromosome_2	rtracklayer	sequence_feature	1787073	1788615	.	.	.	size=1543;sizeclass=(1.5e+03%2c3e+03];expression=1;expressionClass=specific;TE_Copia=FALSE;threeprimeUTR=FALSE;TE_Mariner=FALSE;CDS=FALSE;MSAT=FALSE;TE_Order_LINE=TRUE;TE_P=FALSE;TE_TOC1=FALSE;rRNA=FALSE;mRNA=FALSE;miRNA=FALSE;TE_TOC2=FALSE;TE_Order_LTR=FALSE;TE_Novosib=FALSE;introns=FALSE;TE_RTE=FALSE;TE_Gypsy=FALSE;fiveprimeUTR=FALSE;irs=FALSE;transposons=TRUE;TE_DIRS=FALSE;TE_Class_RET=TRUE;TE…
chromosome_2	rtracklayer	sequence_feature	1835157	1835345	.	.	.	size=189;sizeclass=(100%2c400];expression=1;expressionClass=specific;TE_Copia=FALSE;threeprimeUTR=FALSE;TE_Mariner=FALSE;CDS=FALSE;MSAT=FALSE;TE_Order_LINE=TRUE;TE_P=FALSE;TE_TOC1=FALSE;rRNA=FALSE;mRNA=TRUE;miRNA=FALSE;TE_TOC2=FALSE;TE_Order_LTR=FALSE;TE_Novosib=FALSE;introns=FALSE;TE_RTE=TRUE;TE_Gypsy=FALSE;fiveprimeUTR=TRUE;irs=FALSE;transposons=TRUE;TE_DIRS=FALSE;TE_Class_RET=TRUE;TE_EnSpm=FAL…
chromosome_2	rtracklayer	sequence_feature	1841482	1843849	.	.	.	size=2368;sizeclass=(1.5e+03%2c3e+03];expression=1;expressionClass=specific;TE_Copia=FALSE;threeprimeUTR=TRUE;TE_Mariner=FALSE;CDS=TRUE;MSAT=FALSE;TE_Order_LINE=TRUE;TE_P=FALSE;TE_TOC1=FALSE;rRNA=FALSE;mRNA=TRUE;miRNA=FALSE;TE_TOC2=FALSE;TE_Order_LTR=FALSE;TE_Novosib=FALSE;introns=FALSE;TE_RTE=FALSE;TE_Gypsy=FALSE;fiveprimeUTR=FALSE;irs=FALSE;transposons=TRUE;TE_DIRS=FALSE;TE_Class_RET=TRUE;TE_En…
chromosome_2	rtracklayer	sequence_feature	1853756	1854133	.	.	.	size=378;sizeclass=(100%2c400];expression=0;expressionClass=specific;TE_Copia=FALSE;threeprimeUTR=FALSE;TE_Mariner=FALSE;CDS=FALSE;MSAT=FALSE;TE_Order_LINE=FALSE;TE_P=FALSE;TE_TOC1=FALSE;rRNA=FALSE;mRNA=FALSE;miRNA=FALSE;TE_TOC2=FALSE;TE_Order_LTR=FALSE;TE_Novosib=FALSE;introns=FALSE;TE_RTE=FALSE;TE_Gypsy=FALSE;fiveprimeUTR=FALSE;irs=FALSE;transposons=TRUE;TE_DIRS=FALSE;TE_Class_RET=FALSE;TE_EnSp…
chromosome_2	rtracklayer	sequence_feature	1922364	1923324	.	.	.	size=961;sizeclass=(400%2c1.5e+03];expression=8;expressionClass=common;TE_Copia=FALSE;threeprimeUTR=FALSE;TE_Mariner=FALSE;CDS=FALSE;MSAT=FALSE;TE_Order_LINE=FALSE;TE_P=FALSE;TE_TOC1=FALSE;rRNA=FALSE;mRNA=FALSE;miRNA=FALSE;TE_TOC2=FALSE;TE_Order_LTR=FALSE;TE_Novosib=FALSE;introns=FALSE;TE_RTE=FALSE;TE_Gypsy=FALSE;fiveprimeUTR=FALSE;irs=FALSE;transposons=FALSE;TE_DIRS=FALSE;TE_Class_RET=FALSE;TE_E…
chromosome_2	rtracklayer	sequence_feature	1932230	1932746	.	.	.	size=517;sizeclass=(400%2c1.5e+03];expression=0;expressionClass=specific;TE_Copia=FALSE;threeprimeUTR=TRUE;TE_Mariner=FALSE;CDS=FALSE;MSAT=FALSE;TE_Order_LINE=FALSE;TE_P=FALSE;TE_TOC1=FALSE;rRNA=FALSE;mRNA=TRUE;miRNA=FALSE;TE_TOC2=FALSE;TE_Order_LTR=FALSE;TE_Novosib=FALSE;introns=FALSE;TE_RTE=FALSE;TE_Gypsy=FALSE;fiveprimeUTR=FALSE;irs=FALSE;transposons=FALSE;TE_DIRS=FALSE;TE_Class_RET=FALSE;TE_E…
chromosome_2	rtracklayer	sequence_feature	1946237	1946599	.	.	.	size=363;sizeclass=(100%2c400];expression=0;expressionClass=specific;TE_Copia=FALSE;threeprimeUTR=FALSE;TE_Mariner=FALSE;CDS=TRUE;MSAT=FALSE;TE_Order_LINE=FALSE;TE_P=FALSE;TE_TOC1=FALSE;rRNA=FALSE;mRNA=TRUE;miRNA=FALSE;TE_TOC2=FALSE;TE_Order_LTR=FALSE;TE_Novosib=FALSE;introns=TRUE;TE_RTE=FALSE;TE_Gypsy=FALSE;fiveprimeUTR=FALSE;irs=TRUE;transposons=FALSE;TE_DIRS=FALSE;TE_Class_RET=FALSE;TE_EnSpm=F…
chromosome_2	rtracklayer	sequence_feature	1968903	1969203	.	.	.	size=301;sizeclass=(100%2c400];expression=10;expressionClass=common;TE_Copia=FALSE;threeprimeUTR=FALSE;TE_Mariner=FALSE;CDS=FALSE;MSAT=FALSE;TE_Order_LINE=FALSE;TE_P=FALSE;TE_TOC1=FALSE;rRNA=FALSE;mRNA=FALSE;miRNA=FALSE;TE_TOC2=FALSE;TE_Order_LTR=FALSE;TE_Novosib=FALSE;introns=FALSE;TE_RTE=FALSE;TE_Gypsy=FALSE;fiveprimeUTR=FALSE;irs=FALSE;transposons=FALSE;TE_DIRS=FALSE;TE_Class_RET=FALSE;TE_EnSp…
chromosome_2	rtracklayer	sequence_feature	1969204	1969342	.	.	.	size=139;sizeclass=(100%2c400];expression=2;expressionClass=inbetween;TE_Copia=FALSE;threeprimeUTR=FALSE;TE_Mariner=FALSE;CDS=FALSE;MSAT=FALSE;TE_Order_LINE=FALSE;TE_P=FALSE;TE_TOC1=FALSE;rRNA=FALSE;mRNA=FALSE;miRNA=FALSE;TE_TOC2=FALSE;TE_Order_LTR=FALSE;TE_Novosib=FALSE;introns=FALSE;TE_RTE=FALSE;TE_Gypsy=FALSE;fiveprimeUTR=FALSE;irs=FALSE;transposons=FALSE;TE_DIRS=FALSE;TE_Class_RET=FALSE;TE_En…
chromosome_2	rtracklayer	sequence_feature	1970859	1971608	.	.	.	size=750;sizeclass=(400%2c1.5e+03];expression=0;expressionClass=specific;TE_Copia=FALSE;threeprimeUTR=FALSE;TE_Mariner=FALSE;CDS=FALSE;MSAT=FALSE;TE_Order_LINE=FALSE;TE_P=FALSE;TE_TOC1=FALSE;rRNA=FALSE;mRNA=FALSE;miRNA=FALSE;TE_TOC2=FALSE;TE_Order_LTR=FALSE;TE_Novosib=FALSE;introns=FALSE;TE_RTE=FALSE;TE_Gypsy=FALSE;fiveprimeUTR=FALSE;irs=FALSE;transposons=FALSE;TE_DIRS=FALSE;TE_Class_RET=FALSE;TE…
chromosome_2	rtracklayer	sequence_feature	1975615	1976040	.	.	.	size=426;sizeclass=(400%2c1.5e+03];expression=0;expressionClass=specific;TE_Copia=FALSE;threeprimeUTR=FALSE;TE_Mariner=FALSE;CDS=TRUE;MSAT=FALSE;TE_Order_LINE=FALSE;TE_P=FALSE;TE_TOC1=FALSE;rRNA=FALSE;mRNA=TRUE;miRNA=FALSE;TE_TOC2=FALSE;TE_Order_LTR=FALSE;TE_Novosib=FALSE;introns=TRUE;TE_RTE=FALSE;TE_Gypsy=FALSE;fiveprimeUTR=FALSE;irs=FALSE;transposons=FALSE;TE_DIRS=FALSE;TE_Class_RET=FALSE;TE_En…
chromosome_2	rtracklayer	sequence_feature	2019212	2019792	.	.	.	size=581;sizeclass=(400%2c1.5e+03];expression=7;expressionClass=common;TE_Copia=FALSE;threeprimeUTR=FALSE;TE_Mariner=FALSE;CDS=FALSE;MSAT=FALSE;TE_Order_LINE=FALSE;TE_P=FALSE;TE_TOC1=FALSE;rRNA=FALSE;mRNA=FALSE;miRNA=FALSE;TE_TOC2=FALSE;TE_Order_LTR=FALSE;TE_Novosib=FALSE;introns=FALSE;TE_RTE=FALSE;TE_Gypsy=FALSE;fiveprimeUTR=FALSE;irs=TRUE;transposons=FALSE;TE_DIRS=FALSE;TE_Class_RET=FALSE;TE_En…
chromosome_2	rtracklayer	sequence_feature	2079873	2081497	.	.	.	size=1625;sizeclass=(1.5e+03%2c3e+03];expression=0;expressionClass=specific;TE_Copia=FALSE;threeprimeUTR=TRUE;TE_Mariner=FALSE;CDS=TRUE;MSAT=FALSE;TE_Order_LINE=FALSE;TE_P=FALSE;TE_TOC1=FALSE;rRNA=FALSE;mRNA=TRUE;miRNA=FALSE;TE_TOC2=FALSE;TE_Order_LTR=FALSE;TE_Novosib=FALSE;introns=TRUE;TE_RTE=FALSE;TE_Gypsy=FALSE;fiveprimeUTR=FALSE;irs=FALSE;transposons=FALSE;TE_DIRS=FALSE;TE_Class_RET=FALSE;TE_…
chromosome_2	rtracklayer	sequence_feature	2092224	2093132	.	.	.	size=909;sizeclass=(400%2c1.5e+03];expression=0;expressionClass=specific;TE_Copia=FALSE;threeprimeUTR=FALSE;TE_Mariner=FALSE;CDS=TRUE;MSAT=FALSE;TE_Order_LINE=FALSE;TE_P=FALSE;TE_TOC1=FALSE;rRNA=FALSE;mRNA=TRUE;miRNA=FALSE;TE_TOC2=FALSE;TE_Order_LTR=FALSE;TE_Novosib=FALSE;introns=TRUE;TE_RTE=FALSE;TE_Gypsy=FALSE;fiveprimeUTR=FALSE;irs=FALSE;transposons=FALSE;TE_DIRS=FALSE;TE_Class_RET=FALSE;TE_En…
chromosome_2	rtracklayer	sequence_feature	2158425	2158494	.	.	.	size=70;sizeclass=(0%2c100];expression=5;expressionClass=inbetween;TE_Copia=FALSE;threeprimeUTR=FALSE;TE_Mariner=FALSE;CDS=FALSE;MSAT=FALSE;TE_Order_LINE=FALSE;TE_P=FALSE;TE_TOC1=FALSE;rRNA=FALSE;mRNA=TRUE;miRNA=FALSE;TE_TOC2=FALSE;TE_Order_LTR=FALSE;TE_Novosib=FALSE;introns=TRUE;TE_RTE=FALSE;TE_Gypsy=FALSE;fiveprimeUTR=FALSE;irs=FALSE;transposons=FALSE;TE_DIRS=FALSE;TE_Class_RET=FALSE;TE_EnSpm=F…
chromosome_2	rtracklayer	sequence_feature	2217183	2218110	.	.	.	size=928;sizeclass=(400%2c1.5e+03];expression=5;expressionClass=inbetween;TE_Copia=FALSE;threeprimeUTR=TRUE;TE_Mariner=FALSE;CDS=FALSE;MSAT=FALSE;TE_Order_LINE=FALSE;TE_P=FALSE;TE_TOC1=FALSE;rRNA=FALSE;mRNA=TRUE;miRNA=TRUE;TE_TOC2=FALSE;TE_Order_LTR=FALSE;TE_Novosib=FALSE;introns=FALSE;TE_RTE=FALSE;TE_Gypsy=FALSE;fiveprimeUTR=FALSE;irs=TRUE;transposons=FALSE;TE_DIRS=FALSE;TE_Class_RET=FALSE;TE_En…
chromosome_2	rtracklayer	sequence_feature	2287758	2287834	.	.	.	size=77;sizeclass=(0%2c100];expression=5;expressionClass=inbetween;TE_Copia=FALSE;threeprimeUTR=FALSE;TE_Mariner=FALSE;CDS=FALSE;MSAT=FALSE;TE_Order_LINE=FALSE;TE_P=FALSE;TE_TOC1=FALSE;rRNA=FALSE;mRNA=TRUE;miRNA=FALSE;TE_TOC2=FALSE;TE_Order_LTR=FALSE;TE_Novosib=FALSE;introns=TRUE;TE_RTE=FALSE;TE_Gypsy=FALSE;fiveprimeUTR=FALSE;irs=FALSE;transposons=FALSE;TE_DIRS=FALSE;TE_Class_RET=FALSE;TE_EnSpm=F…
chromosome_2	rtracklayer	sequence_feature	2292635	2293112	.	.	.	size=478;sizeclass=(400%2c1.5e+03];expression=0;expressionClass=specific;TE_Copia=FALSE;threeprimeUTR=FALSE;TE_Mariner=FALSE;CDS=FALSE;MSAT=FALSE;TE_Order_LINE=FALSE;TE_P=FALSE;TE_TOC1=FALSE;rRNA=FALSE;mRNA=FALSE;miRNA=FALSE;TE_TOC2=FALSE;TE_Order_LTR=FALSE;TE_Novosib=FALSE;introns=FALSE;TE_RTE=FALSE;TE_Gypsy=FALSE;fiveprimeUTR=FALSE;irs=TRUE;transposons=TRUE;TE_DIRS=FALSE;TE_Class_RET=FALSE;TE_E…
chromosome_2	rtracklayer	sequence_feature	2294163	2294687	.	.	.	size=525;sizeclass=(400%2c1.5e+03];expression=0;expressionClass=specific;TE_Copia=FALSE;threeprimeUTR=FALSE;TE_Mariner=FALSE;CDS=TRUE;MSAT=FALSE;TE_Order_LINE=FALSE;TE_P=FALSE;TE_TOC1=FALSE;rRNA=FALSE;mRNA=TRUE;miRNA=FALSE;TE_TOC2=FALSE;TE_Order_LTR=FALSE;TE_Novosib=FALSE;introns=TRUE;TE_RTE=FALSE;TE_Gypsy=FALSE;fiveprimeUTR=TRUE;irs=TRUE;transposons=FALSE;TE_DIRS=FALSE;TE_Class_RET=FALSE;TE_EnSp…
chromosome_2	rtracklayer	sequence_feature	2380790	2381143	.	.	.	size=354;sizeclass=(100%2c400];expression=4;expressionClass=inbetween;TE_Copia=FALSE;threeprimeUTR=FALSE;TE_Mariner=FALSE;CDS=TRUE;MSAT=FALSE;TE_Order_LINE=FALSE;TE_P=FALSE;TE_TOC1=FALSE;rRNA=FALSE;mRNA=TRUE;miRNA=FALSE;TE_TOC2=FALSE;TE_Order_LTR=FALSE;TE_Novosib=FALSE;introns=TRUE;TE_RTE=FALSE;TE_Gypsy=FALSE;fiveprimeUTR=FALSE;irs=FALSE;transposons=FALSE;TE_DIRS=FALSE;TE_Class_RET=FALSE;TE_EnSpm…
chromosome_2	rtracklayer	sequence_feature	2381342	2381824	.	.	.	size=483;sizeclass=(400%2c1.5e+03];expression=9;expressionClass=common;TE_Copia=FALSE;threeprimeUTR=TRUE;TE_Mariner=FALSE;CDS=TRUE;MSAT=FALSE;TE_Order_LINE=FALSE;TE_P=FALSE;TE_TOC1=FALSE;rRNA=FALSE;mRNA=TRUE;miRNA=FALSE;TE_TOC2=FALSE;TE_Order_LTR=FALSE;TE_Novosib=FALSE;introns=TRUE;TE_RTE=FALSE;TE_Gypsy=FALSE;fiveprimeUTR=FALSE;irs=FALSE;transposons=FALSE;TE_DIRS=FALSE;TE_Class_RET=FALSE;TE_EnSpm…
chromosome_2	rtracklayer	sequence_feature	2399748	2400278	.	.	.	size=531;sizeclass=(400%2c1.5e+03];expression=0;expressionClass=specific;TE_Copia=FALSE;threeprimeUTR=FALSE;TE_Mariner=FALSE;CDS=TRUE;MSAT=FALSE;TE_Order_LINE=FALSE;TE_P=FALSE;TE_TOC1=FALSE;rRNA=FALSE;mRNA=TRUE;miRNA=FALSE;TE_TOC2=FALSE;TE_Order_LTR=FALSE;TE_Novosib=FALSE;introns=TRUE;TE_RTE=FALSE;TE_Gypsy=FALSE;fiveprimeUTR=TRUE;irs=FALSE;transposons=FALSE;TE_DIRS=FALSE;TE_Class_RET=FALSE;TE_EnS…
chromosome_2	rtracklayer	sequence_feature	2441744	2441942	.	.	.	size=199;sizeclass=(100%2c400];expression=0;expressionClass=specific;TE_Copia=FALSE;threeprimeUTR=FALSE;TE_Mariner=FALSE;CDS=TRUE;MSAT=FALSE;TE_Order_LINE=FALSE;TE_P=FALSE;TE_TOC1=FALSE;rRNA=FALSE;mRNA=TRUE;miRNA=FALSE;TE_TOC2=FALSE;TE_Order_LTR=FALSE;TE_Novosib=FALSE;introns=FALSE;TE_RTE=FALSE;TE_Gypsy=FALSE;fiveprimeUTR=FALSE;irs=FALSE;transposons=FALSE;TE_DIRS=FALSE;TE_Class_RET=FALSE;TE_EnSpm…
chromosome_2	rtracklayer	sequence_feature	2577123	2577518	.	.	.	size=396;sizeclass=(100%2c400];expression=5;expressionClass=inbetween;TE_Copia=FALSE;threeprimeUTR=FALSE;TE_Mariner=FALSE;CDS=FALSE;MSAT=FALSE;TE_Order_LINE=TRUE;TE_P=FALSE;TE_TOC1=FALSE;rRNA=FALSE;mRNA=FALSE;miRNA=FALSE;TE_TOC2=FALSE;TE_Order_LTR=FALSE;TE_Novosib=FALSE;introns=FALSE;TE_RTE=FALSE;TE_Gypsy=FALSE;fiveprimeUTR=FALSE;irs=TRUE;transposons=TRUE;TE_DIRS=FALSE;TE_Class_RET=TRUE;TE_EnSpm=…
chromosome_2	rtracklayer	sequence_feature	2577792	2577975	.	.	.	size=184;sizeclass=(100%2c400];expression=4;expressionClass=inbetween;TE_Copia=FALSE;threeprimeUTR=FALSE;TE_Mariner=FALSE;CDS=FALSE;MSAT=FALSE;TE_Order_LINE=TRUE;TE_P=FALSE;TE_TOC1=FALSE;rRNA=FALSE;mRNA=FALSE;miRNA=FALSE;TE_TOC2=FALSE;TE_Order_LTR=FALSE;TE_Novosib=FALSE;introns=FALSE;TE_RTE=FALSE;TE_Gypsy=FALSE;fiveprimeUTR=FALSE;irs=TRUE;transposons=TRUE;TE_DIRS=FALSE;TE_Class_RET=TRUE;TE_EnSpm=…
chromosome_2	rtracklayer	sequence_feature	2577976	2578544	.	.	.	size=569;sizeclass=(400%2c1.5e+03];expression=4;expressionClass=inbetween;TE_Copia=FALSE;threeprimeUTR=FALSE;TE_Mariner=FALSE;CDS=FALSE;MSAT=FALSE;TE_Order_LINE=TRUE;TE_P=FALSE;TE_TOC1=FALSE;rRNA=FALSE;mRNA=FALSE;miRNA=FALSE;TE_TOC2=FALSE;TE_Order_LTR=FALSE;TE_Novosib=FALSE;introns=FALSE;TE_RTE=FALSE;TE_Gypsy=FALSE;fiveprimeUTR=FALSE;irs=TRUE;transposons=TRUE;TE_DIRS=FALSE;TE_Class_RET=TRUE;TE_En…
chromosome_2	rtracklayer	sequence_feature	2578545	2578994	.	.	.	size=450;sizeclass=(400%2c1.5e+03];expression=4;expressionClass=inbetween;TE_Copia=FALSE;threeprimeUTR=FALSE;TE_Mariner=FALSE;CDS=FALSE;MSAT=FALSE;TE_Order_LINE=TRUE;TE_P=FALSE;TE_TOC1=FALSE;rRNA=FALSE;mRNA=FALSE;miRNA=FALSE;TE_TOC2=FALSE;TE_Order_LTR=FALSE;TE_Novosib=FALSE;introns=FALSE;TE_RTE=FALSE;TE_Gypsy=FALSE;fiveprimeUTR=FALSE;irs=FALSE;transposons=TRUE;TE_DIRS=FALSE;TE_Class_RET=TRUE;TE_E…
chromosome_2	rtracklayer	sequence_feature	2579595	2581186	.	.	.	size=1592;sizeclass=(1.5e+03%2c3e+03];expression=7;expressionClass=common;TE_Copia=FALSE;threeprimeUTR=TRUE;TE_Mariner=FALSE;CDS=TRUE;MSAT=FALSE;TE_Order_LINE=FALSE;TE_P=FALSE;TE_TOC1=FALSE;rRNA=FALSE;mRNA=TRUE;miRNA=FALSE;TE_TOC2=FALSE;TE_Order_LTR=FALSE;TE_Novosib=FALSE;introns=TRUE;TE_RTE=FALSE;TE_Gypsy=FALSE;fiveprimeUTR=TRUE;irs=FALSE;transposons=TRUE;TE_DIRS=FALSE;TE_Class_RET=TRUE;TE_EnSpm…
chromosome_2	rtracklayer	sequence_feature	2581557	2582613	.	.	.	size=1057;sizeclass=(400%2c1.5e+03];expression=9;expressionClass=common;TE_Copia=FALSE;threeprimeUTR=TRUE;TE_Mariner=FALSE;CDS=FALSE;MSAT=FALSE;TE_Order_LINE=FALSE;TE_P=FALSE;TE_TOC1=FALSE;rRNA=FALSE;mRNA=TRUE;miRNA=FALSE;TE_TOC2=FALSE;TE_Order_LTR=FALSE;TE_Novosib=FALSE;introns=FALSE;TE_RTE=FALSE;TE_Gypsy=FALSE;fiveprimeUTR=FALSE;irs=FALSE;transposons=TRUE;TE_DIRS=FALSE;TE_Class_RET=TRUE;TE_EnSp…
chromosome_2	rtracklayer	sequence_feature	2582614	2582813	.	.	.	size=200;sizeclass=(100%2c400];expression=3;expressionClass=inbetween;TE_Copia=FALSE;threeprimeUTR=FALSE;TE_Mariner=FALSE;CDS=FALSE;MSAT=FALSE;TE_Order_LINE=FALSE;TE_P=FALSE;TE_TOC1=FALSE;rRNA=FALSE;mRNA=FALSE;miRNA=FALSE;TE_TOC2=FALSE;TE_Order_LTR=FALSE;TE_Novosib=FALSE;introns=FALSE;TE_RTE=FALSE;TE_Gypsy=FALSE;fiveprimeUTR=FALSE;irs=FALSE;transposons=FALSE;TE_DIRS=FALSE;TE_Class_RET=FALSE;TE_En…
chromosome_2	rtracklayer	sequence_feature	2582814	2583209	.	.	.	size=396;sizeclass=(100%2c400];expression=5;expressionClass=inbetween;TE_Copia=FALSE;threeprimeUTR=FALSE;TE_Mariner=FALSE;CDS=FALSE;MSAT=FALSE;TE_Order_LINE=FALSE;TE_P=FALSE;TE_TOC1=FALSE;rRNA=FALSE;mRNA=FALSE;miRNA=FALSE;TE_TOC2=FALSE;TE_Order_LTR=FALSE;TE_Novosib=FALSE;introns=FALSE;TE_RTE=FALSE;TE_Gypsy=FALSE;fiveprimeUTR=FALSE;irs=FALSE;transposons=FALSE;TE_DIRS=FALSE;TE_Class_RET=FALSE;TE_En…
chromosome_2	rtracklayer	sequence_feature	2583519	2584672	.	.	.	size=1154;sizeclass=(400%2c1.5e+03];expression=9;expressionClass=common;TE_Copia=FALSE;threeprimeUTR=FALSE;TE_Mariner=FALSE;CDS=TRUE;MSAT=FALSE;TE_Order_LINE=FALSE;TE_P=FALSE;TE_TOC1=FALSE;rRNA=FALSE;mRNA=TRUE;miRNA=FALSE;TE_TOC2=FALSE;TE_Order_LTR=FALSE;TE_Novosib=FALSE;introns=TRUE;TE_RTE=FALSE;TE_Gypsy=FALSE;fiveprimeUTR=TRUE;irs=TRUE;transposons=TRUE;TE_DIRS=FALSE;TE_Class_RET=TRUE;TE_EnSpm=F…
chromosome_2	rtracklayer	sequence_feature	2585971	2586344	.	.	.	size=374;sizeclass=(100%2c400];expression=6;expressionClass=common;TE_Copia=FALSE;threeprimeUTR=TRUE;TE_Mariner=FALSE;CDS=FALSE;MSAT=FALSE;TE_Order_LINE=FALSE;TE_P=FALSE;TE_TOC1=FALSE;rRNA=FALSE;mRNA=TRUE;miRNA=FALSE;TE_TOC2=FALSE;TE_Order_LTR=FALSE;TE_Novosib=FALSE;introns=FALSE;TE_RTE=FALSE;TE_Gypsy=FALSE;fiveprimeUTR=FALSE;irs=TRUE;transposons=TRUE;TE_DIRS=FALSE;TE_Class_RET=TRUE;TE_EnSpm=FALS…
chromosome_2	rtracklayer	sequence_feature	2586345	2586765	.	.	.	size=421;sizeclass=(400%2c1.5e+03];expression=5;expressionClass=inbetween;TE_Copia=FALSE;threeprimeUTR=FALSE;TE_Mariner=FALSE;CDS=FALSE;MSAT=FALSE;TE_Order_LINE=FALSE;TE_P=FALSE;TE_TOC1=FALSE;rRNA=FALSE;mRNA=FALSE;miRNA=FALSE;TE_TOC2=FALSE;TE_Order_LTR=FALSE;TE_Novosib=FALSE;introns=FALSE;TE_RTE=FALSE;TE_Gypsy=FALSE;fiveprimeUTR=FALSE;irs=FALSE;transposons=FALSE;TE_DIRS=FALSE;TE_Class_RET=FALSE;T…
chromosome_2	rtracklayer	sequence_feature	2587886	2589360	.	.	.	size=1475;sizeclass=(400%2c1.5e+03];expression=6;expressionClass=common;TE_Copia=FALSE;threeprimeUTR=FALSE;TE_Mariner=FALSE;CDS=FALSE;MSAT=FALSE;TE_Order_LINE=TRUE;TE_P=FALSE;TE_TOC1=FALSE;rRNA=FALSE;mRNA=FALSE;miRNA=FALSE;TE_TOC2=FALSE;TE_Order_LTR=FALSE;TE_Novosib=FALSE;introns=FALSE;TE_RTE=FALSE;TE_Gypsy=FALSE;fiveprimeUTR=FALSE;irs=TRUE;transposons=TRUE;TE_DIRS=FALSE;TE_Class_RET=TRUE;TE_EnSp…
chromosome_2	rtracklayer	sequence_feature	2589361	2590321	.	.	.	size=961;sizeclass=(400%2c1.5e+03];expression=5;expressionClass=inbetween;TE_Copia=FALSE;threeprimeUTR=FALSE;TE_Mariner=FALSE;CDS=FALSE;MSAT=FALSE;TE_Order_LINE=TRUE;TE_P=FALSE;TE_TOC1=FALSE;rRNA=FALSE;mRNA=FALSE;miRNA=FALSE;TE_TOC2=FALSE;TE_Order_LTR=FALSE;TE_Novosib=FALSE;introns=FALSE;TE_RTE=FALSE;TE_Gypsy=FALSE;fiveprimeUTR=FALSE;irs=TRUE;transposons=TRUE;TE_DIRS=FALSE;TE_Class_RET=TRUE;TE_En…
chromosome_2	rtracklayer	sequence_feature	2590322	2591834	.	.	.	size=1513;sizeclass=(1.5e+03%2c3e+03];expression=8;expressionClass=common;TE_Copia=FALSE;threeprimeUTR=FALSE;TE_Mariner=FALSE;CDS=FALSE;MSAT=FALSE;TE_Order_LINE=FALSE;TE_P=FALSE;TE_TOC1=FALSE;rRNA=FALSE;mRNA=FALSE;miRNA=FALSE;TE_TOC2=FALSE;TE_Order_LTR=FALSE;TE_Novosib=FALSE;introns=FALSE;TE_RTE=FALSE;TE_Gypsy=FALSE;fiveprimeUTR=FALSE;irs=TRUE;transposons=FALSE;TE_DIRS=FALSE;TE_Class_RET=FALSE;TE…
chromosome_2	rtracklayer	sequence_feature	2591849	2592525	.	.	.	size=677;sizeclass=(400%2c1.5e+03];expression=5;expressionClass=inbetween;TE_Copia=FALSE;threeprimeUTR=FALSE;TE_Mariner=FALSE;CDS=FALSE;MSAT=FALSE;TE_Order_LINE=FALSE;TE_P=FALSE;TE_TOC1=FALSE;rRNA=FALSE;mRNA=FALSE;miRNA=FALSE;TE_TOC2=FALSE;TE_Order_LTR=FALSE;TE_Novosib=FALSE;introns=FALSE;TE_RTE=FALSE;TE_Gypsy=FALSE;fiveprimeUTR=FALSE;irs=TRUE;transposons=FALSE;TE_DIRS=FALSE;TE_Class_RET=FALSE;TE…
chromosome_2	rtracklayer	sequence_feature	2592526	2593823	.	.	.	size=1298;sizeclass=(400%2c1.5e+03];expression=6;expressionClass=common;TE_Copia=FALSE;threeprimeUTR=FALSE;TE_Mariner=FALSE;CDS=FALSE;MSAT=FALSE;TE_Order_LINE=TRUE;TE_P=FALSE;TE_TOC1=FALSE;rRNA=FALSE;mRNA=FALSE;miRNA=FALSE;TE_TOC2=FALSE;TE_Order_LTR=FALSE;TE_Novosib=FALSE;introns=FALSE;TE_RTE=FALSE;TE_Gypsy=FALSE;fiveprimeUTR=FALSE;irs=TRUE;transposons=TRUE;TE_DIRS=FALSE;TE_Class_RET=TRUE;TE_EnSp…
chromosome_2	rtracklayer	sequence_feature	2593824	2593978	.	.	.	size=155;sizeclass=(100%2c400];expression=4;expressionClass=inbetween;TE_Copia=FALSE;threeprimeUTR=FALSE;TE_Mariner=FALSE;CDS=FALSE;MSAT=FALSE;TE_Order_LINE=TRUE;TE_P=FALSE;TE_TOC1=FALSE;rRNA=FALSE;mRNA=FALSE;miRNA=FALSE;TE_TOC2=FALSE;TE_Order_LTR=FALSE;TE_Novosib=FALSE;introns=FALSE;TE_RTE=FALSE;TE_Gypsy=FALSE;fiveprimeUTR=FALSE;irs=TRUE;transposons=TRUE;TE_DIRS=FALSE;TE_Class_RET=TRUE;TE_EnSpm=…
chromosome_2	rtracklayer	sequence_feature	2593991	2594076	.	.	.	size=86;sizeclass=(0%2c100];expression=3;expressionClass=inbetween;TE_Copia=FALSE;threeprimeUTR=FALSE;TE_Mariner=FALSE;CDS=FALSE;MSAT=FALSE;TE_Order_LINE=TRUE;TE_P=FALSE;TE_TOC1=FALSE;rRNA=FALSE;mRNA=FALSE;miRNA=FALSE;TE_TOC2=FALSE;TE_Order_LTR=FALSE;TE_Novosib=FALSE;introns=FALSE;TE_RTE=FALSE;TE_Gypsy=FALSE;fiveprimeUTR=FALSE;irs=TRUE;transposons=TRUE;TE_DIRS=FALSE;TE_Class_RET=TRUE;TE_EnSpm=FAL…
chromosome_2	rtracklayer	sequence_feature	2594077	2594229	.	.	.	size=153;sizeclass=(100%2c400];expression=4;expressionClass=inbetween;TE_Copia=FALSE;threeprimeUTR=FALSE;TE_Mariner=FALSE;CDS=FALSE;MSAT=FALSE;TE_Order_LINE=TRUE;TE_P=FALSE;TE_TOC1=FALSE;rRNA=FALSE;mRNA=FALSE;miRNA=FALSE;TE_TOC2=FALSE;TE_Order_LTR=FALSE;TE_Novosib=FALSE;introns=FALSE;TE_RTE=FALSE;TE_Gypsy=FALSE;fiveprimeUTR=FALSE;irs=FALSE;transposons=TRUE;TE_DIRS=FALSE;TE_Class_RET=TRUE;TE_EnSpm…
chromosome_2	rtracklayer	sequence_feature	2594230	2594653	.	.	.	size=424;sizeclass=(400%2c1.5e+03];expression=5;expressionClass=inbetween;TE_Copia=FALSE;threeprimeUTR=FALSE;TE_Mariner=FALSE;CDS=FALSE;MSAT=FALSE;TE_Order_LINE=TRUE;TE_P=FALSE;TE_TOC1=FALSE;rRNA=FALSE;mRNA=FALSE;miRNA=FALSE;TE_TOC2=FALSE;TE_Order_LTR=FALSE;TE_Novosib=FALSE;introns=FALSE;TE_RTE=FALSE;TE_Gypsy=FALSE;fiveprimeUTR=FALSE;irs=TRUE;transposons=TRUE;TE_DIRS=FALSE;TE_Class_RET=TRUE;TE_En…
chromosome_2	rtracklayer	sequence_feature	2594903	2595449	.	.	.	size=547;sizeclass=(400%2c1.5e+03];expression=9;expressionClass=common;TE_Copia=FALSE;threeprimeUTR=FALSE;TE_Mariner=FALSE;CDS=FALSE;MSAT=FALSE;TE_Order_LINE=TRUE;TE_P=FALSE;TE_TOC1=FALSE;rRNA=FALSE;mRNA=FALSE;miRNA=FALSE;TE_TOC2=FALSE;TE_Order_LTR=FALSE;TE_Novosib=FALSE;introns=FALSE;TE_RTE=FALSE;TE_Gypsy=FALSE;fiveprimeUTR=FALSE;irs=TRUE;transposons=TRUE;TE_DIRS=FALSE;TE_Class_RET=TRUE;TE_EnSpm…
chromosome_2	rtracklayer	sequence_feature	2595567	2595954	.	.	.	size=388;sizeclass=(100%2c400];expression=3;expressionClass=inbetween;TE_Copia=FALSE;threeprimeUTR=FALSE;TE_Mariner=FALSE;CDS=FALSE;MSAT=FALSE;TE_Order_LINE=FALSE;TE_P=FALSE;TE_TOC1=FALSE;rRNA=FALSE;mRNA=FALSE;miRNA=FALSE;TE_TOC2=FALSE;TE_Order_LTR=FALSE;TE_Novosib=FALSE;introns=FALSE;TE_RTE=FALSE;TE_Gypsy=FALSE;fiveprimeUTR=FALSE;irs=TRUE;transposons=FALSE;TE_DIRS=FALSE;TE_Class_RET=FALSE;TE_EnS…
chromosome_2	rtracklayer	sequence_feature	2596604	2597502	.	.	.	size=899;sizeclass=(400%2c1.5e+03];expression=7;expressionClass=common;TE_Copia=FALSE;threeprimeUTR=FALSE;TE_Mariner=FALSE;CDS=FALSE;MSAT=FALSE;TE_Order_LINE=FALSE;TE_P=FALSE;TE_TOC1=FALSE;rRNA=FALSE;mRNA=FALSE;miRNA=FALSE;TE_TOC2=FALSE;TE_Order_LTR=FALSE;TE_Novosib=FALSE;introns=FALSE;TE_RTE=FALSE;TE_Gypsy=FALSE;fiveprimeUTR=FALSE;irs=TRUE;transposons=TRUE;TE_DIRS=FALSE;TE_Class_RET=TRUE;TE_EnSp…
chromosome_2	rtracklayer	sequence_feature	2597777	2598531	.	.	.	size=755;sizeclass=(400%2c1.5e+03];expression=8;expressionClass=common;TE_Copia=FALSE;threeprimeUTR=FALSE;TE_Mariner=FALSE;CDS=FALSE;MSAT=FALSE;TE_Order_LINE=TRUE;TE_P=FALSE;TE_TOC1=FALSE;rRNA=FALSE;mRNA=FALSE;miRNA=FALSE;TE_TOC2=FALSE;TE_Order_LTR=FALSE;TE_Novosib=FALSE;introns=FALSE;TE_RTE=FALSE;TE_Gypsy=FALSE;fiveprimeUTR=FALSE;irs=TRUE;transposons=TRUE;TE_DIRS=FALSE;TE_Class_RET=TRUE;TE_EnSpm…
chromosome_2	rtracklayer	sequence_feature	2598532	2598743	.	.	.	size=212;sizeclass=(100%2c400];expression=4;expressionClass=inbetween;TE_Copia=FALSE;threeprimeUTR=FALSE;TE_Mariner=FALSE;CDS=FALSE;MSAT=FALSE;TE_Order_LINE=FALSE;TE_P=FALSE;TE_TOC1=FALSE;rRNA=FALSE;mRNA=FALSE;miRNA=FALSE;TE_TOC2=FALSE;TE_Order_LTR=FALSE;TE_Novosib=FALSE;introns=FALSE;TE_RTE=FALSE;TE_Gypsy=FALSE;fiveprimeUTR=FALSE;irs=TRUE;transposons=FALSE;TE_DIRS=FALSE;TE_Class_RET=FALSE;TE_EnS…
chromosome_2	rtracklayer	sequence_feature	2598788	2599065	.	.	.	size=278;sizeclass=(100%2c400];expression=3;expressionClass=inbetween;TE_Copia=FALSE;threeprimeUTR=FALSE;TE_Mariner=FALSE;CDS=FALSE;MSAT=FALSE;TE_Order_LINE=TRUE;TE_P=FALSE;TE_TOC1=FALSE;rRNA=FALSE;mRNA=FALSE;miRNA=FALSE;TE_TOC2=FALSE;TE_Order_LTR=FALSE;TE_Novosib=FALSE;introns=FALSE;TE_RTE=FALSE;TE_Gypsy=FALSE;fiveprimeUTR=FALSE;irs=TRUE;transposons=TRUE;TE_DIRS=FALSE;TE_Class_RET=TRUE;TE_EnSpm=…
chromosome_2	rtracklayer	sequence_feature	2599066	2599416	.	.	.	size=351;sizeclass=(100%2c400];expression=5;expressionClass=inbetween;TE_Copia=FALSE;threeprimeUTR=FALSE;TE_Mariner=FALSE;CDS=FALSE;MSAT=FALSE;TE_Order_LINE=TRUE;TE_P=FALSE;TE_TOC1=FALSE;rRNA=FALSE;mRNA=FALSE;miRNA=FALSE;TE_TOC2=FALSE;TE_Order_LTR=FALSE;TE_Novosib=FALSE;introns=FALSE;TE_RTE=FALSE;TE_Gypsy=FALSE;fiveprimeUTR=FALSE;irs=FALSE;transposons=TRUE;TE_DIRS=FALSE;TE_Class_RET=TRUE;TE_EnSpm…
chromosome_2	rtracklayer	sequence_feature	2599417	2599709	.	.	.	size=293;sizeclass=(100%2c400];expression=3;expressionClass=inbetween;TE_Copia=FALSE;threeprimeUTR=FALSE;TE_Mariner=FALSE;CDS=FALSE;MSAT=FALSE;TE_Order_LINE=TRUE;TE_P=FALSE;TE_TOC1=FALSE;rRNA=FALSE;mRNA=FALSE;miRNA=FALSE;TE_TOC2=FALSE;TE_Order_LTR=FALSE;TE_Novosib=FALSE;introns=FALSE;TE_RTE=FALSE;TE_Gypsy=FALSE;fiveprimeUTR=FALSE;irs=FALSE;transposons=TRUE;TE_DIRS=FALSE;TE_Class_RET=TRUE;TE_EnSpm…
chromosome_2	rtracklayer	sequence_feature	2600067	2600734	.	.	.	size=668;sizeclass=(400%2c1.5e+03];expression=7;expressionClass=common;TE_Copia=FALSE;threeprimeUTR=FALSE;TE_Mariner=FALSE;CDS=FALSE;MSAT=FALSE;TE_Order_LINE=TRUE;TE_P=FALSE;TE_TOC1=FALSE;rRNA=FALSE;mRNA=FALSE;miRNA=FALSE;TE_TOC2=FALSE;TE_Order_LTR=FALSE;TE_Novosib=FALSE;introns=FALSE;TE_RTE=FALSE;TE_Gypsy=FALSE;fiveprimeUTR=FALSE;irs=FALSE;transposons=TRUE;TE_DIRS=FALSE;TE_Class_RET=TRUE;TE_EnSp…
chromosome_2	rtracklayer	sequence_feature	2611372	2611604	.	.	.	size=233;sizeclass=(100%2c400];expression=5;expressionClass=inbetween;TE_Copia=FALSE;threeprimeUTR=FALSE;TE_Mariner=FALSE;CDS=FALSE;MSAT=FALSE;TE_Order_LINE=TRUE;TE_P=FALSE;TE_TOC1=FALSE;rRNA=FALSE;mRNA=FALSE;miRNA=FALSE;TE_TOC2=FALSE;TE_Order_LTR=FALSE;TE_Novosib=FALSE;introns=FALSE;TE_RTE=FALSE;TE_Gypsy=FALSE;fiveprimeUTR=FALSE;irs=TRUE;transposons=TRUE;TE_DIRS=FALSE;TE_Class_RET=TRUE;TE_EnSpm=…
chromosome_2	rtracklayer	sequence_feature	2611835	2612109	.	.	.	size=275;sizeclass=(100%2c400];expression=5;expressionClass=inbetween;TE_Copia=FALSE;threeprimeUTR=FALSE;TE_Mariner=FALSE;CDS=FALSE;MSAT=FALSE;TE_Order_LINE=TRUE;TE_P=FALSE;TE_TOC1=FALSE;rRNA=FALSE;mRNA=FALSE;miRNA=FALSE;TE_TOC2=FALSE;TE_Order_LTR=FALSE;TE_Novosib=FALSE;introns=FALSE;TE_RTE=FALSE;TE_Gypsy=FALSE;fiveprimeUTR=FALSE;irs=TRUE;transposons=TRUE;TE_DIRS=FALSE;TE_Class_RET=TRUE;TE_EnSpm=…
chromosome_2	rtracklayer	sequence_feature	2615784	2615870	.	.	.	size=87;sizeclass=(0%2c100];expression=5;expressionClass=inbetween;TE_Copia=FALSE;threeprimeUTR=FALSE;TE_Mariner=FALSE;CDS=FALSE;MSAT=FALSE;TE_Order_LINE=FALSE;TE_P=FALSE;TE_TOC1=FALSE;rRNA=FALSE;mRNA=FALSE;miRNA=FALSE;TE_TOC2=FALSE;TE_Order_LTR=FALSE;TE_Novosib=FALSE;introns=FALSE;TE_RTE=FALSE;TE_Gypsy=FALSE;fiveprimeUTR=FALSE;irs=TRUE;transposons=FALSE;TE_DIRS=FALSE;TE_Class_RET=FALSE;TE_EnSpm=…
chromosome_2	rtracklayer	sequence_feature	2616075	2616616	.	.	.	size=542;sizeclass=(400%2c1.5e+03];expression=6;expressionClass=common;TE_Copia=FALSE;threeprimeUTR=FALSE;TE_Mariner=FALSE;CDS=FALSE;MSAT=FALSE;TE_Order_LINE=FALSE;TE_P=FALSE;TE_TOC1=FALSE;rRNA=FALSE;mRNA=FALSE;miRNA=FALSE;TE_TOC2=FALSE;TE_Order_LTR=FALSE;TE_Novosib=FALSE;introns=FALSE;TE_RTE=FALSE;TE_Gypsy=FALSE;fiveprimeUTR=FALSE;irs=FALSE;transposons=FALSE;TE_DIRS=FALSE;TE_Class_RET=FALSE;TE_E…
chromosome_2	rtracklayer	sequence_feature	2617065	2617339	.	.	.	size=275;sizeclass=(100%2c400];expression=3;expressionClass=inbetween;TE_Copia=FALSE;threeprimeUTR=TRUE;TE_Mariner=FALSE;CDS=TRUE;MSAT=FALSE;TE_Order_LINE=FALSE;TE_P=FALSE;TE_TOC1=FALSE;rRNA=FALSE;mRNA=TRUE;miRNA=FALSE;TE_TOC2=FALSE;TE_Order_LTR=FALSE;TE_Novosib=FALSE;introns=FALSE;TE_RTE=FALSE;TE_Gypsy=FALSE;fiveprimeUTR=FALSE;irs=TRUE;transposons=FALSE;TE_DIRS=FALSE;TE_Class_RET=FALSE;TE_EnSpm=…
chromosome_2	rtracklayer	sequence_feature	2617646	2618117	.	.	.	size=472;sizeclass=(400%2c1.5e+03];expression=5;expressionClass=inbetween;TE_Copia=FALSE;threeprimeUTR=FALSE;TE_Mariner=FALSE;CDS=TRUE;MSAT=FALSE;TE_Order_LINE=FALSE;TE_P=FALSE;TE_TOC1=FALSE;rRNA=FALSE;mRNA=TRUE;miRNA=FALSE;TE_TOC2=FALSE;TE_Order_LTR=FALSE;TE_Novosib=FALSE;introns=FALSE;TE_RTE=FALSE;TE_Gypsy=FALSE;fiveprimeUTR=FALSE;irs=TRUE;transposons=FALSE;TE_DIRS=FALSE;TE_Class_RET=FALSE;TE_E…
chromosome_2	rtracklayer	sequence_feature	2618118	2621614	.	.	.	size=3497;sizeclass=(3e+03%2cInf];expression=5;expressionClass=inbetween;TE_Copia=FALSE;threeprimeUTR=FALSE;TE_Mariner=FALSE;CDS=TRUE;MSAT=FALSE;TE_Order_LINE=FALSE;TE_P=FALSE;TE_TOC1=FALSE;rRNA=FALSE;mRNA=TRUE;miRNA=FALSE;TE_TOC2=FALSE;TE_Order_LTR=FALSE;TE_Novosib=FALSE;introns=TRUE;TE_RTE=FALSE;TE_Gypsy=FALSE;fiveprimeUTR=TRUE;irs=TRUE;transposons=TRUE;TE_DIRS=FALSE;TE_Class_RET=TRUE;TE_EnSpm=…
chromosome_2	rtracklayer	sequence_feature	2621615	2621769	.	.	.	size=155;sizeclass=(100%2c400];expression=7;expressionClass=common;TE_Copia=FALSE;threeprimeUTR=FALSE;TE_Mariner=FALSE;CDS=FALSE;MSAT=FALSE;TE_Order_LINE=FALSE;TE_P=FALSE;TE_TOC1=FALSE;rRNA=FALSE;mRNA=TRUE;miRNA=FALSE;TE_TOC2=FALSE;TE_Order_LTR=FALSE;TE_Novosib=FALSE;introns=FALSE;TE_RTE=FALSE;TE_Gypsy=FALSE;fiveprimeUTR=TRUE;irs=TRUE;transposons=TRUE;TE_DIRS=FALSE;TE_Class_RET=TRUE;TE_EnSpm=FALS…
chromosome_2	rtracklayer	sequence_feature	2622081	2622472	.	.	.	size=392;sizeclass=(100%2c400];expression=5;expressionClass=inbetween;TE_Copia=FALSE;threeprimeUTR=FALSE;TE_Mariner=FALSE;CDS=FALSE;MSAT=FALSE;TE_Order_LINE=FALSE;TE_P=FALSE;TE_TOC1=FALSE;rRNA=FALSE;mRNA=FALSE;miRNA=FALSE;TE_TOC2=FALSE;TE_Order_LTR=FALSE;TE_Novosib=FALSE;introns=FALSE;TE_RTE=FALSE;TE_Gypsy=FALSE;fiveprimeUTR=FALSE;irs=TRUE;transposons=FALSE;TE_DIRS=FALSE;TE_Class_RET=FALSE;TE_EnS…
chromosome_2	rtracklayer	sequence_feature	2622912	2623903	.	.	.	size=992;sizeclass=(400%2c1.5e+03];expression=5;expressionClass=inbetween;TE_Copia=FALSE;threeprimeUTR=TRUE;TE_Mariner=FALSE;CDS=TRUE;MSAT=FALSE;TE_Order_LINE=FALSE;TE_P=FALSE;TE_TOC1=FALSE;rRNA=FALSE;mRNA=TRUE;miRNA=FALSE;TE_TOC2=FALSE;TE_Order_LTR=FALSE;TE_Novosib=FALSE;introns=FALSE;TE_RTE=FALSE;TE_Gypsy=FALSE;fiveprimeUTR=FALSE;irs=TRUE;transposons=FALSE;TE_DIRS=FALSE;TE_Class_RET=FALSE;TE_En…
chromosome_2	rtracklayer	sequence_feature	2623904	2624226	.	.	.	size=323;sizeclass=(100%2c400];expression=3;expressionClass=inbetween;TE_Copia=FALSE;threeprimeUTR=FALSE;TE_Mariner=FALSE;CDS=TRUE;MSAT=FALSE;TE_Order_LINE=FALSE;TE_P=FALSE;TE_TOC1=FALSE;rRNA=FALSE;mRNA=TRUE;miRNA=FALSE;TE_TOC2=FALSE;TE_Order_LTR=FALSE;TE_Novosib=FALSE;introns=FALSE;TE_RTE=FALSE;TE_Gypsy=FALSE;fiveprimeUTR=FALSE;irs=FALSE;transposons=FALSE;TE_DIRS=FALSE;TE_Class_RET=FALSE;TE_EnSp…
chromosome_2	rtracklayer	sequence_feature	2624227	2624396	.	.	.	size=170;sizeclass=(100%2c400];expression=5;expressionClass=inbetween;TE_Copia=FALSE;threeprimeUTR=FALSE;TE_Mariner=FALSE;CDS=TRUE;MSAT=FALSE;TE_Order_LINE=FALSE;TE_P=FALSE;TE_TOC1=FALSE;rRNA=FALSE;mRNA=TRUE;miRNA=FALSE;TE_TOC2=FALSE;TE_Order_LTR=FALSE;TE_Novosib=FALSE;introns=FALSE;TE_RTE=FALSE;TE_Gypsy=FALSE;fiveprimeUTR=TRUE;irs=TRUE;transposons=FALSE;TE_DIRS=FALSE;TE_Class_RET=FALSE;TE_EnSpm=…
chromosome_2	rtracklayer	sequence_feature	2624397	2624820	.	.	.	size=424;sizeclass=(400%2c1.5e+03];expression=5;expressionClass=inbetween;TE_Copia=FALSE;threeprimeUTR=FALSE;TE_Mariner=FALSE;CDS=FALSE;MSAT=FALSE;TE_Order_LINE=FALSE;TE_P=FALSE;TE_TOC1=FALSE;rRNA=FALSE;mRNA=TRUE;miRNA=FALSE;TE_TOC2=FALSE;TE_Order_LTR=FALSE;TE_Novosib=FALSE;introns=FALSE;TE_RTE=FALSE;TE_Gypsy=FALSE;fiveprimeUTR=TRUE;irs=TRUE;transposons=FALSE;TE_DIRS=FALSE;TE_Class_RET=FALSE;TE_E…
chromosome_2	rtracklayer	sequence_feature	2628199	2628546	.	.	.	size=348;sizeclass=(100%2c400];expression=3;expressionClass=inbetween;TE_Copia=FALSE;threeprimeUTR=FALSE;TE_Mariner=FALSE;CDS=FALSE;MSAT=FALSE;TE_Order_LINE=TRUE;TE_P=FALSE;TE_TOC1=FALSE;rRNA=FALSE;mRNA=FALSE;miRNA=FALSE;TE_TOC2=FALSE;TE_Order_LTR=FALSE;TE_Novosib=FALSE;introns=FALSE;TE_RTE=FALSE;TE_Gypsy=FALSE;fiveprimeUTR=FALSE;irs=TRUE;transposons=TRUE;TE_DIRS=FALSE;TE_Class_RET=TRUE;TE_EnSpm=…
chromosome_2	rtracklayer	sequence_feature	2628700	2628997	.	.	.	size=298;sizeclass=(100%2c400];expression=5;expressionClass=inbetween;TE_Copia=FALSE;threeprimeUTR=FALSE;TE_Mariner=FALSE;CDS=FALSE;MSAT=FALSE;TE_Order_LINE=TRUE;TE_P=FALSE;TE_TOC1=FALSE;rRNA=FALSE;mRNA=FALSE;miRNA=FALSE;TE_TOC2=FALSE;TE_Order_LTR=FALSE;TE_Novosib=FALSE;introns=FALSE;TE_RTE=FALSE;TE_Gypsy=FALSE;fiveprimeUTR=FALSE;irs=TRUE;transposons=TRUE;TE_DIRS=FALSE;TE_Class_RET=TRUE;TE_EnSpm=…
chromosome_2	rtracklayer	sequence_feature	2629110	2629652	.	.	.	size=543;sizeclass=(400%2c1.5e+03];expression=4;expressionClass=inbetween;TE_Copia=FALSE;threeprimeUTR=FALSE;TE_Mariner=FALSE;CDS=FALSE;MSAT=FALSE;TE_Order_LINE=TRUE;TE_P=FALSE;TE_TOC1=FALSE;rRNA=FALSE;mRNA=FALSE;miRNA=FALSE;TE_TOC2=FALSE;TE_Order_LTR=FALSE;TE_Novosib=FALSE;introns=FALSE;TE_RTE=FALSE;TE_Gypsy=FALSE;fiveprimeUTR=FALSE;irs=TRUE;transposons=TRUE;TE_DIRS=FALSE;TE_Class_RET=TRUE;TE_En…
chromosome_2	rtracklayer	sequence_feature	2631329	2631685	.	.	.	size=357;sizeclass=(100%2c400];expression=5;expressionClass=inbetween;TE_Copia=FALSE;threeprimeUTR=FALSE;TE_Mariner=FALSE;CDS=FALSE;MSAT=FALSE;TE_Order_LINE=TRUE;TE_P=FALSE;TE_TOC1=FALSE;rRNA=FALSE;mRNA=FALSE;miRNA=FALSE;TE_TOC2=FALSE;TE_Order_LTR=FALSE;TE_Novosib=FALSE;introns=FALSE;TE_RTE=FALSE;TE_Gypsy=FALSE;fiveprimeUTR=FALSE;irs=FALSE;transposons=TRUE;TE_DIRS=FALSE;TE_Class_RET=TRUE;TE_EnSpm…
chromosome_2	rtracklayer	sequence_feature	2632045	2632369	.	.	.	size=325;sizeclass=(100%2c400];expression=4;expressionClass=inbetween;TE_Copia=FALSE;threeprimeUTR=TRUE;TE_Mariner=FALSE;CDS=FALSE;MSAT=FALSE;TE_Order_LINE=TRUE;TE_P=FALSE;TE_TOC1=FALSE;rRNA=FALSE;mRNA=TRUE;miRNA=FALSE;TE_TOC2=FALSE;TE_Order_LTR=FALSE;TE_Novosib=FALSE;introns=FALSE;TE_RTE=FALSE;TE_Gypsy=FALSE;fiveprimeUTR=FALSE;irs=FALSE;transposons=TRUE;TE_DIRS=FALSE;TE_Class_RET=TRUE;TE_EnSpm=F…
chromosome_2	rtracklayer	sequence_feature	2634875	2635981	.	.	.	size=1107;sizeclass=(400%2c1.5e+03];expression=3;expressionClass=inbetween;TE_Copia=FALSE;threeprimeUTR=FALSE;TE_Mariner=FALSE;CDS=FALSE;MSAT=FALSE;TE_Order_LINE=FALSE;TE_P=FALSE;TE_TOC1=FALSE;rRNA=FALSE;mRNA=FALSE;miRNA=FALSE;TE_TOC2=FALSE;TE_Order_LTR=TRUE;TE_Novosib=FALSE;introns=FALSE;TE_RTE=FALSE;TE_Gypsy=TRUE;fiveprimeUTR=FALSE;irs=FALSE;transposons=TRUE;TE_DIRS=FALSE;TE_Class_RET=TRUE;TE_E…
chromosome_2	rtracklayer	sequence_feature	2639682	2640288	.	.	.	size=607;sizeclass=(400%2c1.5e+03];expression=4;expressionClass=inbetween;TE_Copia=FALSE;threeprimeUTR=FALSE;TE_Mariner=FALSE;CDS=FALSE;MSAT=FALSE;TE_Order_LINE=TRUE;TE_P=FALSE;TE_TOC1=FALSE;rRNA=FALSE;mRNA=TRUE;miRNA=FALSE;TE_TOC2=FALSE;TE_Order_LTR=TRUE;TE_Novosib=FALSE;introns=FALSE;TE_RTE=FALSE;TE_Gypsy=TRUE;fiveprimeUTR=TRUE;irs=TRUE;transposons=TRUE;TE_DIRS=FALSE;TE_Class_RET=TRUE;TE_EnSpm=…
chromosome_2	rtracklayer	sequence_feature	2640346	2640845	.	.	.	size=500;sizeclass=(400%2c1.5e+03];expression=5;expressionClass=inbetween;TE_Copia=FALSE;threeprimeUTR=FALSE;TE_Mariner=FALSE;CDS=TRUE;MSAT=FALSE;TE_Order_LINE=TRUE;TE_P=FALSE;TE_TOC1=FALSE;rRNA=FALSE;mRNA=TRUE;miRNA=FALSE;TE_TOC2=FALSE;TE_Order_LTR=FALSE;TE_Novosib=FALSE;introns=FALSE;TE_RTE=FALSE;TE_Gypsy=FALSE;fiveprimeUTR=TRUE;irs=TRUE;transposons=TRUE;TE_DIRS=FALSE;TE_Class_RET=TRUE;TE_EnSpm…
chromosome_2	rtracklayer	sequence_feature	2640901	2641609	.	.	.	size=709;sizeclass=(400%2c1.5e+03];expression=3;expressionClass=inbetween;TE_Copia=FALSE;threeprimeUTR=FALSE;TE_Mariner=FALSE;CDS=TRUE;MSAT=FALSE;TE_Order_LINE=FALSE;TE_P=FALSE;TE_TOC1=FALSE;rRNA=FALSE;mRNA=TRUE;miRNA=FALSE;TE_TOC2=FALSE;TE_Order_LTR=FALSE;TE_Novosib=FALSE;introns=FALSE;TE_RTE=FALSE;TE_Gypsy=FALSE;fiveprimeUTR=FALSE;irs=FALSE;transposons=FALSE;TE_DIRS=FALSE;TE_Class_RET=FALSE;TE_…
chromosome_2	rtracklayer	sequence_feature	2641665	2643431	.	.	.	size=1767;sizeclass=(1.5e+03%2c3e+03];expression=4;expressionClass=inbetween;TE_Copia=FALSE;threeprimeUTR=FALSE;TE_Mariner=FALSE;CDS=TRUE;MSAT=FALSE;TE_Order_LINE=FALSE;TE_P=FALSE;TE_TOC1=FALSE;rRNA=FALSE;mRNA=TRUE;miRNA=FALSE;TE_TOC2=FALSE;TE_Order_LTR=FALSE;TE_Novosib=FALSE;introns=TRUE;TE_RTE=FALSE;TE_Gypsy=FALSE;fiveprimeUTR=FALSE;irs=FALSE;transposons=FALSE;TE_DIRS=FALSE;TE_Class_RET=FALSE;T…
chromosome_2	rtracklayer	sequence_feature	2643432	2643765	.	.	.	size=334;sizeclass=(100%2c400];expression=5;expressionClass=inbetween;TE_Copia=FALSE;threeprimeUTR=FALSE;TE_Mariner=FALSE;CDS=TRUE;MSAT=FALSE;TE_Order_LINE=FALSE;TE_P=FALSE;TE_TOC1=FALSE;rRNA=FALSE;mRNA=TRUE;miRNA=FALSE;TE_TOC2=FALSE;TE_Order_LTR=FALSE;TE_Novosib=FALSE;introns=TRUE;TE_RTE=FALSE;TE_Gypsy=FALSE;fiveprimeUTR=FALSE;irs=TRUE;transposons=FALSE;TE_DIRS=FALSE;TE_Class_RET=FALSE;TE_EnSpm=…
chromosome_2	rtracklayer	sequence_feature	2644064	2645499	.	.	.	size=1436;sizeclass=(400%2c1.5e+03];expression=6;expressionClass=common;TE_Copia=FALSE;threeprimeUTR=FALSE;TE_Mariner=FALSE;CDS=FALSE;MSAT=FALSE;TE_Order_LINE=TRUE;TE_P=FALSE;TE_TOC1=FALSE;rRNA=FALSE;mRNA=FALSE;miRNA=FALSE;TE_TOC2=FALSE;TE_Order_LTR=FALSE;TE_Novosib=FALSE;introns=FALSE;TE_RTE=FALSE;TE_Gypsy=FALSE;fiveprimeUTR=FALSE;irs=TRUE;transposons=TRUE;TE_DIRS=FALSE;TE_Class_RET=TRUE;TE_EnSp…
chromosome_2	rtracklayer	sequence_feature	2645677	2646319	.	.	.	size=643;sizeclass=(400%2c1.5e+03];expression=3;expressionClass=inbetween;TE_Copia=FALSE;threeprimeUTR=FALSE;TE_Mariner=FALSE;CDS=FALSE;MSAT=FALSE;TE_Order_LINE=FALSE;TE_P=FALSE;TE_TOC1=FALSE;rRNA=FALSE;mRNA=FALSE;miRNA=FALSE;TE_TOC2=FALSE;TE_Order_LTR=FALSE;TE_Novosib=FALSE;introns=FALSE;TE_RTE=FALSE;TE_Gypsy=FALSE;fiveprimeUTR=FALSE;irs=TRUE;transposons=FALSE;TE_DIRS=FALSE;TE_Class_RET=FALSE;TE…
chromosome_2	rtracklayer	sequence_feature	2646580	2646628	.	.	.	size=49;sizeclass=(0%2c100];expression=5;expressionClass=inbetween;TE_Copia=FALSE;threeprimeUTR=FALSE;TE_Mariner=FALSE;CDS=FALSE;MSAT=FALSE;TE_Order_LINE=FALSE;TE_P=FALSE;TE_TOC1=FALSE;rRNA=FALSE;mRNA=FALSE;miRNA=FALSE;TE_TOC2=FALSE;TE_Order_LTR=FALSE;TE_Novosib=FALSE;introns=FALSE;TE_RTE=FALSE;TE_Gypsy=FALSE;fiveprimeUTR=FALSE;irs=TRUE;transposons=FALSE;TE_DIRS=FALSE;TE_Class_RET=FALSE;TE_EnSpm=…
chromosome_2	rtracklayer	sequence_feature	2646629	2646984	.	.	.	size=356;sizeclass=(100%2c400];expression=4;expressionClass=inbetween;TE_Copia=FALSE;threeprimeUTR=FALSE;TE_Mariner=FALSE;CDS=FALSE;MSAT=FALSE;TE_Order_LINE=FALSE;TE_P=FALSE;TE_TOC1=FALSE;rRNA=FALSE;mRNA=FALSE;miRNA=FALSE;TE_TOC2=FALSE;TE_Order_LTR=FALSE;TE_Novosib=FALSE;introns=FALSE;TE_RTE=FALSE;TE_Gypsy=FALSE;fiveprimeUTR=FALSE;irs=TRUE;transposons=FALSE;TE_DIRS=FALSE;TE_Class_RET=FALSE;TE_EnS…
chromosome_2	rtracklayer	sequence_feature	2646985	2647258	.	.	.	size=274;sizeclass=(100%2c400];expression=5;expressionClass=inbetween;TE_Copia=FALSE;threeprimeUTR=FALSE;TE_Mariner=FALSE;CDS=FALSE;MSAT=FALSE;TE_Order_LINE=TRUE;TE_P=FALSE;TE_TOC1=FALSE;rRNA=FALSE;mRNA=TRUE;miRNA=FALSE;TE_TOC2=FALSE;TE_Order_LTR=FALSE;TE_Novosib=FALSE;introns=TRUE;TE_RTE=FALSE;TE_Gypsy=FALSE;fiveprimeUTR=TRUE;irs=TRUE;transposons=TRUE;TE_DIRS=FALSE;TE_Class_RET=TRUE;TE_EnSpm=FAL…
chromosome_2	rtracklayer	sequence_feature	2647648	2648031	.	.	.	size=384;sizeclass=(100%2c400];expression=4;expressionClass=inbetween;TE_Copia=FALSE;threeprimeUTR=FALSE;TE_Mariner=FALSE;CDS=FALSE;MSAT=FALSE;TE_Order_LINE=FALSE;TE_P=FALSE;TE_TOC1=FALSE;rRNA=FALSE;mRNA=TRUE;miRNA=FALSE;TE_TOC2=FALSE;TE_Order_LTR=FALSE;TE_Novosib=FALSE;introns=TRUE;TE_RTE=FALSE;TE_Gypsy=FALSE;fiveprimeUTR=FALSE;irs=TRUE;transposons=FALSE;TE_DIRS=FALSE;TE_Class_RET=FALSE;TE_EnSpm…
chromosome_2	rtracklayer	sequence_feature	2648032	2648278	.	.	.	size=247;sizeclass=(100%2c400];expression=4;expressionClass=inbetween;TE_Copia=FALSE;threeprimeUTR=FALSE;TE_Mariner=FALSE;CDS=TRUE;MSAT=FALSE;TE_Order_LINE=FALSE;TE_P=FALSE;TE_TOC1=FALSE;rRNA=FALSE;mRNA=TRUE;miRNA=FALSE;TE_TOC2=FALSE;TE_Order_LTR=FALSE;TE_Novosib=FALSE;introns=TRUE;TE_RTE=FALSE;TE_Gypsy=FALSE;fiveprimeUTR=TRUE;irs=TRUE;transposons=FALSE;TE_DIRS=FALSE;TE_Class_RET=FALSE;TE_EnSpm=F…
chromosome_2	rtracklayer	sequence_feature	2648279	2648718	.	.	.	size=440;sizeclass=(400%2c1.5e+03];expression=5;expressionClass=inbetween;TE_Copia=FALSE;threeprimeUTR=FALSE;TE_Mariner=FALSE;CDS=TRUE;MSAT=FALSE;TE_Order_LINE=FALSE;TE_P=FALSE;TE_TOC1=FALSE;rRNA=FALSE;mRNA=TRUE;miRNA=FALSE;TE_TOC2=FALSE;TE_Order_LTR=FALSE;TE_Novosib=FALSE;introns=TRUE;TE_RTE=FALSE;TE_Gypsy=FALSE;fiveprimeUTR=FALSE;irs=TRUE;transposons=FALSE;TE_DIRS=FALSE;TE_Class_RET=FALSE;TE_En…
chromosome_2	rtracklayer	sequence_feature	2648976	2649135	.	.	.	size=160;sizeclass=(100%2c400];expression=5;expressionClass=inbetween;TE_Copia=FALSE;threeprimeUTR=FALSE;TE_Mariner=FALSE;CDS=TRUE;MSAT=FALSE;TE_Order_LINE=FALSE;TE_P=FALSE;TE_TOC1=FALSE;rRNA=FALSE;mRNA=TRUE;miRNA=FALSE;TE_TOC2=FALSE;TE_Order_LTR=FALSE;TE_Novosib=FALSE;introns=FALSE;TE_RTE=FALSE;TE_Gypsy=FALSE;fiveprimeUTR=FALSE;irs=TRUE;transposons=FALSE;TE_DIRS=FALSE;TE_Class_RET=FALSE;TE_EnSpm…
chromosome_2	rtracklayer	sequence_feature	2649136	2650096	.	.	.	size=961;sizeclass=(400%2c1.5e+03];expression=5;expressionClass=inbetween;TE_Copia=FALSE;threeprimeUTR=TRUE;TE_Mariner=FALSE;CDS=TRUE;MSAT=FALSE;TE_Order_LINE=TRUE;TE_P=FALSE;TE_TOC1=FALSE;rRNA=FALSE;mRNA=TRUE;miRNA=FALSE;TE_TOC2=FALSE;TE_Order_LTR=FALSE;TE_Novosib=FALSE;introns=FALSE;TE_RTE=FALSE;TE_Gypsy=FALSE;fiveprimeUTR=FALSE;irs=TRUE;transposons=TRUE;TE_DIRS=FALSE;TE_Class_RET=TRUE;TE_EnSpm…
chromosome_2	rtracklayer	sequence_feature	2650097	2650637	.	.	.	size=541;sizeclass=(400%2c1.5e+03];expression=3;expressionClass=inbetween;TE_Copia=FALSE;threeprimeUTR=TRUE;TE_Mariner=FALSE;CDS=FALSE;MSAT=FALSE;TE_Order_LINE=TRUE;TE_P=FALSE;TE_TOC1=FALSE;rRNA=FALSE;mRNA=TRUE;miRNA=FALSE;TE_TOC2=FALSE;TE_Order_LTR=FALSE;TE_Novosib=FALSE;introns=FALSE;TE_RTE=FALSE;TE_Gypsy=FALSE;fiveprimeUTR=FALSE;irs=TRUE;transposons=TRUE;TE_DIRS=FALSE;TE_Class_RET=TRUE;TE_EnSp…
chromosome_2	rtracklayer	sequence_feature	2651282	2651750	.	.	.	size=469;sizeclass=(400%2c1.5e+03];expression=5;expressionClass=inbetween;TE_Copia=FALSE;threeprimeUTR=FALSE;TE_Mariner=FALSE;CDS=FALSE;MSAT=FALSE;TE_Order_LINE=TRUE;TE_P=FALSE;TE_TOC1=FALSE;rRNA=FALSE;mRNA=FALSE;miRNA=FALSE;TE_TOC2=FALSE;TE_Order_LTR=FALSE;TE_Novosib=FALSE;introns=FALSE;TE_RTE=FALSE;TE_Gypsy=FALSE;fiveprimeUTR=FALSE;irs=TRUE;transposons=TRUE;TE_DIRS=FALSE;TE_Class_RET=TRUE;TE_En…
chromosome_2	rtracklayer	sequence_feature	2651876	2652373	.	.	.	size=498;sizeclass=(400%2c1.5e+03];expression=5;expressionClass=inbetween;TE_Copia=FALSE;threeprimeUTR=FALSE;TE_Mariner=FALSE;CDS=FALSE;MSAT=FALSE;TE_Order_LINE=TRUE;TE_P=FALSE;TE_TOC1=FALSE;rRNA=FALSE;mRNA=FALSE;miRNA=FALSE;TE_TOC2=FALSE;TE_Order_LTR=FALSE;TE_Novosib=FALSE;introns=FALSE;TE_RTE=FALSE;TE_Gypsy=FALSE;fiveprimeUTR=FALSE;irs=TRUE;transposons=TRUE;TE_DIRS=FALSE;TE_Class_RET=TRUE;TE_En…
chromosome_2	rtracklayer	sequence_feature	2652680	2653154	.	.	.	size=475;sizeclass=(400%2c1.5e+03];expression=5;expressionClass=inbetween;TE_Copia=FALSE;threeprimeUTR=FALSE;TE_Mariner=FALSE;CDS=FALSE;MSAT=FALSE;TE_Order_LINE=TRUE;TE_P=FALSE;TE_TOC1=FALSE;rRNA=FALSE;mRNA=FALSE;miRNA=FALSE;TE_TOC2=FALSE;TE_Order_LTR=FALSE;TE_Novosib=FALSE;introns=FALSE;TE_RTE=FALSE;TE_Gypsy=FALSE;fiveprimeUTR=FALSE;irs=TRUE;transposons=TRUE;TE_DIRS=FALSE;TE_Class_RET=TRUE;TE_En…
chromosome_2	rtracklayer	sequence_feature	2653155	2653462	.	.	.	size=308;sizeclass=(100%2c400];expression=4;expressionClass=inbetween;TE_Copia=FALSE;threeprimeUTR=FALSE;TE_Mariner=FALSE;CDS=FALSE;MSAT=FALSE;TE_Order_LINE=TRUE;TE_P=FALSE;TE_TOC1=FALSE;rRNA=FALSE;mRNA=FALSE;miRNA=FALSE;TE_TOC2=FALSE;TE_Order_LTR=FALSE;TE_Novosib=FALSE;introns=FALSE;TE_RTE=FALSE;TE_Gypsy=FALSE;fiveprimeUTR=FALSE;irs=TRUE;transposons=TRUE;TE_DIRS=FALSE;TE_Class_RET=TRUE;TE_EnSpm=…
chromosome_2	rtracklayer	sequence_feature	2653463	2653510	.	.	.	size=48;sizeclass=(0%2c100];expression=4;expressionClass=inbetween;TE_Copia=FALSE;threeprimeUTR=FALSE;TE_Mariner=FALSE;CDS=FALSE;MSAT=FALSE;TE_Order_LINE=TRUE;TE_P=FALSE;TE_TOC1=FALSE;rRNA=FALSE;mRNA=FALSE;miRNA=FALSE;TE_TOC2=FALSE;TE_Order_LTR=FALSE;TE_Novosib=FALSE;introns=FALSE;TE_RTE=FALSE;TE_Gypsy=FALSE;fiveprimeUTR=FALSE;irs=FALSE;transposons=TRUE;TE_DIRS=FALSE;TE_Class_RET=TRUE;TE_EnSpm=FA…
chromosome_2	rtracklayer	sequence_feature	2653511	2655355	.	.	.	size=1845;sizeclass=(1.5e+03%2c3e+03];expression=6;expressionClass=common;TE_Copia=FALSE;threeprimeUTR=FALSE;TE_Mariner=FALSE;CDS=FALSE;MSAT=FALSE;TE_Order_LINE=TRUE;TE_P=FALSE;TE_TOC1=FALSE;rRNA=FALSE;mRNA=FALSE;miRNA=FALSE;TE_TOC2=FALSE;TE_Order_LTR=FALSE;TE_Novosib=FALSE;introns=FALSE;TE_RTE=FALSE;TE_Gypsy=FALSE;fiveprimeUTR=FALSE;irs=FALSE;transposons=TRUE;TE_DIRS=FALSE;TE_Class_RET=TRUE;TE_E…
chromosome_2	rtracklayer	sequence_feature	2655356	2656803	.	.	.	size=1448;sizeclass=(400%2c1.5e+03];expression=4;expressionClass=inbetween;TE_Copia=FALSE;threeprimeUTR=FALSE;TE_Mariner=FALSE;CDS=FALSE;MSAT=FALSE;TE_Order_LINE=TRUE;TE_P=FALSE;TE_TOC1=FALSE;rRNA=FALSE;mRNA=FALSE;miRNA=FALSE;TE_TOC2=FALSE;TE_Order_LTR=FALSE;TE_Novosib=FALSE;introns=FALSE;TE_RTE=FALSE;TE_Gypsy=FALSE;fiveprimeUTR=FALSE;irs=TRUE;transposons=TRUE;TE_DIRS=FALSE;TE_Class_RET=TRUE;TE_E…
chromosome_2	rtracklayer	sequence_feature	2657174	2657506	.	.	.	size=333;sizeclass=(100%2c400];expression=5;expressionClass=inbetween;TE_Copia=FALSE;threeprimeUTR=FALSE;TE_Mariner=FALSE;CDS=FALSE;MSAT=FALSE;TE_Order_LINE=FALSE;TE_P=FALSE;TE_TOC1=FALSE;rRNA=FALSE;mRNA=FALSE;miRNA=FALSE;TE_TOC2=FALSE;TE_Order_LTR=FALSE;TE_Novosib=FALSE;introns=FALSE;TE_RTE=FALSE;TE_Gypsy=FALSE;fiveprimeUTR=FALSE;irs=TRUE;transposons=FALSE;TE_DIRS=FALSE;TE_Class_RET=FALSE;TE_EnS…
chromosome_2	rtracklayer	sequence_feature	2657607	2658163	.	.	.	size=557;sizeclass=(400%2c1.5e+03];expression=7;expressionClass=common;TE_Copia=FALSE;threeprimeUTR=FALSE;TE_Mariner=FALSE;CDS=FALSE;MSAT=FALSE;TE_Order_LINE=FALSE;TE_P=FALSE;TE_TOC1=FALSE;rRNA=FALSE;mRNA=FALSE;miRNA=FALSE;TE_TOC2=FALSE;TE_Order_LTR=FALSE;TE_Novosib=FALSE;introns=FALSE;TE_RTE=FALSE;TE_Gypsy=FALSE;fiveprimeUTR=FALSE;irs=TRUE;transposons=FALSE;TE_DIRS=FALSE;TE_Class_RET=FALSE;TE_En…
chromosome_2	rtracklayer	sequence_feature	2658164	2658627	.	.	.	size=464;sizeclass=(400%2c1.5e+03];expression=3;expressionClass=inbetween;TE_Copia=FALSE;threeprimeUTR=FALSE;TE_Mariner=FALSE;CDS=FALSE;MSAT=FALSE;TE_Order_LINE=FALSE;TE_P=FALSE;TE_TOC1=FALSE;rRNA=FALSE;mRNA=FALSE;miRNA=FALSE;TE_TOC2=FALSE;TE_Order_LTR=FALSE;TE_Novosib=FALSE;introns=FALSE;TE_RTE=FALSE;TE_Gypsy=FALSE;fiveprimeUTR=FALSE;irs=FALSE;transposons=FALSE;TE_DIRS=FALSE;TE_Class_RET=FALSE;T…
chromosome_2	rtracklayer	sequence_feature	2658628	2659258	.	.	.	size=631;sizeclass=(400%2c1.5e+03];expression=3;expressionClass=inbetween;TE_Copia=FALSE;threeprimeUTR=FALSE;TE_Mariner=FALSE;CDS=FALSE;MSAT=FALSE;TE_Order_LINE=FALSE;TE_P=FALSE;TE_TOC1=FALSE;rRNA=FALSE;mRNA=FALSE;miRNA=FALSE;TE_TOC2=FALSE;TE_Order_LTR=FALSE;TE_Novosib=FALSE;introns=FALSE;TE_RTE=FALSE;TE_Gypsy=FALSE;fiveprimeUTR=FALSE;irs=FALSE;transposons=FALSE;TE_DIRS=FALSE;TE_Class_RET=FALSE;T…
chromosome_2	rtracklayer	sequence_feature	2659259	2659368	.	.	.	size=110;sizeclass=(100%2c400];expression=4;expressionClass=inbetween;TE_Copia=FALSE;threeprimeUTR=FALSE;TE_Mariner=FALSE;CDS=FALSE;MSAT=FALSE;TE_Order_LINE=FALSE;TE_P=FALSE;TE_TOC1=FALSE;rRNA=FALSE;mRNA=FALSE;miRNA=FALSE;TE_TOC2=FALSE;TE_Order_LTR=FALSE;TE_Novosib=FALSE;introns=FALSE;TE_RTE=FALSE;TE_Gypsy=FALSE;fiveprimeUTR=FALSE;irs=TRUE;transposons=FALSE;TE_DIRS=FALSE;TE_Class_RET=FALSE;TE_EnS…
chromosome_2	rtracklayer	sequence_feature	2659369	2659779	.	.	.	size=411;sizeclass=(400%2c1.5e+03];expression=5;expressionClass=inbetween;TE_Copia=FALSE;threeprimeUTR=FALSE;TE_Mariner=FALSE;CDS=FALSE;MSAT=FALSE;TE_Order_LINE=TRUE;TE_P=FALSE;TE_TOC1=FALSE;rRNA=FALSE;mRNA=FALSE;miRNA=FALSE;TE_TOC2=FALSE;TE_Order_LTR=FALSE;TE_Novosib=FALSE;introns=FALSE;TE_RTE=FALSE;TE_Gypsy=FALSE;fiveprimeUTR=FALSE;irs=TRUE;transposons=TRUE;TE_DIRS=FALSE;TE_Class_RET=TRUE;TE_En…
chromosome_2	rtracklayer	sequence_feature	2659780	2660289	.	.	.	size=510;sizeclass=(400%2c1.5e+03];expression=5;expressionClass=inbetween;TE_Copia=FALSE;threeprimeUTR=FALSE;TE_Mariner=FALSE;CDS=FALSE;MSAT=FALSE;TE_Order_LINE=TRUE;TE_P=FALSE;TE_TOC1=FALSE;rRNA=FALSE;mRNA=FALSE;miRNA=FALSE;TE_TOC2=FALSE;TE_Order_LTR=FALSE;TE_Novosib=FALSE;introns=FALSE;TE_RTE=FALSE;TE_Gypsy=FALSE;fiveprimeUTR=FALSE;irs=TRUE;transposons=TRUE;TE_DIRS=FALSE;TE_Class_RET=TRUE;TE_En…
chromosome_2	rtracklayer	sequence_feature	2660290	2660509	.	.	.	size=220;sizeclass=(100%2c400];expression=5;expressionClass=inbetween;TE_Copia=FALSE;threeprimeUTR=FALSE;TE_Mariner=FALSE;CDS=FALSE;MSAT=FALSE;TE_Order_LINE=TRUE;TE_P=FALSE;TE_TOC1=FALSE;rRNA=FALSE;mRNA=FALSE;miRNA=FALSE;TE_TOC2=FALSE;TE_Order_LTR=FALSE;TE_Novosib=FALSE;introns=FALSE;TE_RTE=FALSE;TE_Gypsy=FALSE;fiveprimeUTR=FALSE;irs=TRUE;transposons=TRUE;TE_DIRS=FALSE;TE_Class_RET=TRUE;TE_EnSpm=…
chromosome_2	rtracklayer	sequence_feature	2660815	2661050	.	.	.	size=236;sizeclass=(100%2c400];expression=5;expressionClass=inbetween;TE_Copia=FALSE;threeprimeUTR=FALSE;TE_Mariner=FALSE;CDS=FALSE;MSAT=FALSE;TE_Order_LINE=TRUE;TE_P=FALSE;TE_TOC1=FALSE;rRNA=FALSE;mRNA=FALSE;miRNA=FALSE;TE_TOC2=FALSE;TE_Order_LTR=FALSE;TE_Novosib=FALSE;introns=FALSE;TE_RTE=FALSE;TE_Gypsy=FALSE;fiveprimeUTR=FALSE;irs=TRUE;transposons=TRUE;TE_DIRS=FALSE;TE_Class_RET=TRUE;TE_EnSpm=…
chromosome_2	rtracklayer	sequence_feature	2661051	2661199	.	.	.	size=149;sizeclass=(100%2c400];expression=5;expressionClass=inbetween;TE_Copia=FALSE;threeprimeUTR=FALSE;TE_Mariner=FALSE;CDS=FALSE;MSAT=FALSE;TE_Order_LINE=TRUE;TE_P=FALSE;TE_TOC1=FALSE;rRNA=FALSE;mRNA=FALSE;miRNA=FALSE;TE_TOC2=FALSE;TE_Order_LTR=FALSE;TE_Novosib=FALSE;introns=FALSE;TE_RTE=FALSE;TE_Gypsy=FALSE;fiveprimeUTR=FALSE;irs=TRUE;transposons=TRUE;TE_DIRS=FALSE;TE_Class_RET=TRUE;TE_EnSpm=…
chromosome_2	rtracklayer	sequence_feature	2661200	2661341	.	.	.	size=142;sizeclass=(100%2c400];expression=6;expressionClass=common;TE_Copia=FALSE;threeprimeUTR=FALSE;TE_Mariner=FALSE;CDS=FALSE;MSAT=FALSE;TE_Order_LINE=TRUE;TE_P=FALSE;TE_TOC1=FALSE;rRNA=FALSE;mRNA=FALSE;miRNA=FALSE;TE_TOC2=FALSE;TE_Order_LTR=FALSE;TE_Novosib=FALSE;introns=FALSE;TE_RTE=FALSE;TE_Gypsy=FALSE;fiveprimeUTR=FALSE;irs=TRUE;transposons=TRUE;TE_DIRS=FALSE;TE_Class_RET=TRUE;TE_EnSpm=FAL…
chromosome_2	rtracklayer	sequence_feature	2661741	2662129	.	.	.	size=389;sizeclass=(100%2c400];expression=5;expressionClass=inbetween;TE_Copia=FALSE;threeprimeUTR=FALSE;TE_Mariner=FALSE;CDS=FALSE;MSAT=FALSE;TE_Order_LINE=TRUE;TE_P=FALSE;TE_TOC1=FALSE;rRNA=FALSE;mRNA=FALSE;miRNA=FALSE;TE_TOC2=FALSE;TE_Order_LTR=FALSE;TE_Novosib=FALSE;introns=FALSE;TE_RTE=FALSE;TE_Gypsy=FALSE;fiveprimeUTR=FALSE;irs=TRUE;transposons=TRUE;TE_DIRS=FALSE;TE_Class_RET=TRUE;TE_EnSpm=…
chromosome_2	rtracklayer	sequence_feature	2662357	2662616	.	.	.	size=260;sizeclass=(100%2c400];expression=5;expressionClass=inbetween;TE_Copia=FALSE;threeprimeUTR=FALSE;TE_Mariner=FALSE;CDS=FALSE;MSAT=FALSE;TE_Order_LINE=TRUE;TE_P=FALSE;TE_TOC1=FALSE;rRNA=FALSE;mRNA=FALSE;miRNA=FALSE;TE_TOC2=FALSE;TE_Order_LTR=FALSE;TE_Novosib=FALSE;introns=FALSE;TE_RTE=FALSE;TE_Gypsy=FALSE;fiveprimeUTR=FALSE;irs=TRUE;transposons=TRUE;TE_DIRS=FALSE;TE_Class_RET=TRUE;TE_EnSpm=…
chromosome_2	rtracklayer	sequence_feature	2662617	2663028	.	.	.	size=412;sizeclass=(400%2c1.5e+03];expression=5;expressionClass=inbetween;TE_Copia=FALSE;threeprimeUTR=FALSE;TE_Mariner=FALSE;CDS=FALSE;MSAT=FALSE;TE_Order_LINE=FALSE;TE_P=FALSE;TE_TOC1=FALSE;rRNA=FALSE;mRNA=FALSE;miRNA=FALSE;TE_TOC2=FALSE;TE_Order_LTR=FALSE;TE_Novosib=FALSE;introns=FALSE;TE_RTE=FALSE;TE_Gypsy=FALSE;fiveprimeUTR=FALSE;irs=TRUE;transposons=FALSE;TE_DIRS=FALSE;TE_Class_RET=FALSE;TE…
chromosome_2	rtracklayer	sequence_feature	2663029	2663299	.	.	.	size=271;sizeclass=(100%2c400];expression=3;expressionClass=inbetween;TE_Copia=FALSE;threeprimeUTR=FALSE;TE_Mariner=FALSE;CDS=FALSE;MSAT=FALSE;TE_Order_LINE=FALSE;TE_P=FALSE;TE_TOC1=FALSE;rRNA=FALSE;mRNA=FALSE;miRNA=FALSE;TE_TOC2=FALSE;TE_Order_LTR=FALSE;TE_Novosib=FALSE;introns=FALSE;TE_RTE=FALSE;TE_Gypsy=FALSE;fiveprimeUTR=FALSE;irs=TRUE;transposons=FALSE;TE_DIRS=FALSE;TE_Class_RET=FALSE;TE_EnS…
chromosome_2	rtracklayer	sequence_feature	2663638	2663912	.	.	.	size=275;sizeclass=(100%2c400];expression=3;expressionClass=inbetween;TE_Copia=FALSE;threeprimeUTR=FALSE;TE_Mariner=FALSE;CDS=FALSE;MSAT=FALSE;TE_Order_LINE=TRUE;TE_P=FALSE;TE_TOC1=FALSE;rRNA=FALSE;mRNA=FALSE;miRNA=FALSE;TE_TOC2=FALSE;TE_Order_LTR=FALSE;TE_Novosib=FALSE;introns=FALSE;TE_RTE=FALSE;TE_Gypsy=FALSE;fiveprimeUTR=FALSE;irs=TRUE;transposons=TRUE;TE_DIRS=FALSE;TE_Class_RET=TRUE;TE_EnSpm=…
chromosome_2	rtracklayer	sequence_feature	2664219	2665754	.	.	.	size=1536;sizeclass=(1.5e+03%2c3e+03];expression=5;expressionClass=inbetween;TE_Copia=FALSE;threeprimeUTR=FALSE;TE_Mariner=FALSE;CDS=FALSE;MSAT=FALSE;TE_Order_LINE=TRUE;TE_P=FALSE;TE_TOC1=FALSE;rRNA=FALSE;mRNA=FALSE;miRNA=FALSE;TE_TOC2=FALSE;TE_Order_LTR=FALSE;TE_Novosib=FALSE;introns=FALSE;TE_RTE=FALSE;TE_Gypsy=FALSE;fiveprimeUTR=FALSE;irs=TRUE;transposons=TRUE;TE_DIRS=FALSE;TE_Class_RET=TRUE;TE…
chromosome_2	rtracklayer	sequence_feature	2665755	2666270	.	.	.	size=516;sizeclass=(400%2c1.5e+03];expression=4;expressionClass=inbetween;TE_Copia=FALSE;threeprimeUTR=FALSE;TE_Mariner=FALSE;CDS=FALSE;MSAT=FALSE;TE_Order_LINE=TRUE;TE_P=FALSE;TE_TOC1=FALSE;rRNA=FALSE;mRNA=FALSE;miRNA=FALSE;TE_TOC2=FALSE;TE_Order_LTR=FALSE;TE_Novosib=FALSE;introns=FALSE;TE_RTE=FALSE;TE_Gypsy=FALSE;fiveprimeUTR=FALSE;irs=TRUE;transposons=TRUE;TE_DIRS=FALSE;TE_Class_RET=TRUE;TE_En…
chromosome_2	rtracklayer	sequence_feature	2666442	2666851	.	.	.	size=410;sizeclass=(400%2c1.5e+03];expression=4;expressionClass=inbetween;TE_Copia=FALSE;threeprimeUTR=FALSE;TE_Mariner=FALSE;CDS=FALSE;MSAT=FALSE;TE_Order_LINE=TRUE;TE_P=FALSE;TE_TOC1=FALSE;rRNA=FALSE;mRNA=FALSE;miRNA=FALSE;TE_TOC2=FALSE;TE_Order_LTR=FALSE;TE_Novosib=FALSE;introns=FALSE;TE_RTE=FALSE;TE_Gypsy=FALSE;fiveprimeUTR=FALSE;irs=TRUE;transposons=TRUE;TE_DIRS=FALSE;TE_Class_RET=TRUE;TE_En…
chromosome_2	rtracklayer	sequence_feature	2666852	2667164	.	.	.	size=313;sizeclass=(100%2c400];expression=5;expressionClass=inbetween;TE_Copia=FALSE;threeprimeUTR=FALSE;TE_Mariner=FALSE;CDS=FALSE;MSAT=FALSE;TE_Order_LINE=TRUE;TE_P=FALSE;TE_TOC1=FALSE;rRNA=FALSE;mRNA=FALSE;miRNA=FALSE;TE_TOC2=FALSE;TE_Order_LTR=FALSE;TE_Novosib=FALSE;introns=FALSE;TE_RTE=FALSE;TE_Gypsy=FALSE;fiveprimeUTR=FALSE;irs=TRUE;transposons=TRUE;TE_DIRS=FALSE;TE_Class_RET=TRUE;TE_EnSpm=…
chromosome_2	rtracklayer	sequence_feature	2667539	2667697	.	.	.	size=159;sizeclass=(100%2c400];expression=4;expressionClass=inbetween;TE_Copia=FALSE;threeprimeUTR=FALSE;TE_Mariner=FALSE;CDS=FALSE;MSAT=FALSE;TE_Order_LINE=TRUE;TE_P=FALSE;TE_TOC1=FALSE;rRNA=FALSE;mRNA=FALSE;miRNA=FALSE;TE_TOC2=FALSE;TE_Order_LTR=FALSE;TE_Novosib=FALSE;introns=FALSE;TE_RTE=FALSE;TE_Gypsy=FALSE;fiveprimeUTR=FALSE;irs=TRUE;transposons=TRUE;TE_DIRS=FALSE;TE_Class_RET=TRUE;TE_EnSpm=…
chromosome_2	rtracklayer	sequence_feature	2667698	2668003	.	.	.	size=306;sizeclass=(100%2c400];expression=6;expressionClass=common;TE_Copia=FALSE;threeprimeUTR=FALSE;TE_Mariner=FALSE;CDS=FALSE;MSAT=FALSE;TE_Order_LINE=TRUE;TE_P=FALSE;TE_TOC1=FALSE;rRNA=FALSE;mRNA=FALSE;miRNA=FALSE;TE_TOC2=FALSE;TE_Order_LTR=FALSE;TE_Novosib=FALSE;introns=FALSE;TE_RTE=FALSE;TE_Gypsy=FALSE;fiveprimeUTR=FALSE;irs=TRUE;transposons=TRUE;TE_DIRS=FALSE;TE_Class_RET=TRUE;TE_EnSpm=FAL…
chromosome_2	rtracklayer	sequence_feature	2670046	2670947	.	.	.	size=902;sizeclass=(400%2c1.5e+03];expression=6;expressionClass=common;TE_Copia=FALSE;threeprimeUTR=FALSE;TE_Mariner=FALSE;CDS=FALSE;MSAT=FALSE;TE_Order_LINE=TRUE;TE_P=FALSE;TE_TOC1=FALSE;rRNA=FALSE;mRNA=FALSE;miRNA=FALSE;TE_TOC2=FALSE;TE_Order_LTR=FALSE;TE_Novosib=FALSE;introns=FALSE;TE_RTE=FALSE;TE_Gypsy=FALSE;fiveprimeUTR=FALSE;irs=FALSE;transposons=TRUE;TE_DIRS=FALSE;TE_Class_RET=TRUE;TE_EnSp…
chromosome_2	rtracklayer	sequence_feature	2670959	2671104	.	.	.	size=146;sizeclass=(100%2c400];expression=3;expressionClass=inbetween;TE_Copia=FALSE;threeprimeUTR=FALSE;TE_Mariner=FALSE;CDS=FALSE;MSAT=FALSE;TE_Order_LINE=TRUE;TE_P=FALSE;TE_TOC1=FALSE;rRNA=FALSE;mRNA=FALSE;miRNA=FALSE;TE_TOC2=FALSE;TE_Order_LTR=FALSE;TE_Novosib=FALSE;introns=FALSE;TE_RTE=FALSE;TE_Gypsy=FALSE;fiveprimeUTR=FALSE;irs=FALSE;transposons=TRUE;TE_DIRS=FALSE;TE_Class_RET=TRUE;TE_EnSpm…
chromosome_2	rtracklayer	sequence_feature	2671105	2671299	.	.	.	size=195;sizeclass=(100%2c400];expression=3;expressionClass=inbetween;TE_Copia=FALSE;threeprimeUTR=FALSE;TE_Mariner=FALSE;CDS=FALSE;MSAT=FALSE;TE_Order_LINE=TRUE;TE_P=FALSE;TE_TOC1=FALSE;rRNA=FALSE;mRNA=FALSE;miRNA=FALSE;TE_TOC2=FALSE;TE_Order_LTR=FALSE;TE_Novosib=FALSE;introns=FALSE;TE_RTE=FALSE;TE_Gypsy=FALSE;fiveprimeUTR=FALSE;irs=FALSE;transposons=TRUE;TE_DIRS=FALSE;TE_Class_RET=TRUE;TE_EnSpm…
chromosome_2	rtracklayer	sequence_feature	2671300	2671695	.	.	.	size=396;sizeclass=(100%2c400];expression=6;expressionClass=common;TE_Copia=FALSE;threeprimeUTR=FALSE;TE_Mariner=FALSE;CDS=FALSE;MSAT=FALSE;TE_Order_LINE=TRUE;TE_P=FALSE;TE_TOC1=FALSE;rRNA=FALSE;mRNA=FALSE;miRNA=FALSE;TE_TOC2=FALSE;TE_Order_LTR=FALSE;TE_Novosib=FALSE;introns=FALSE;TE_RTE=FALSE;TE_Gypsy=FALSE;fiveprimeUTR=FALSE;irs=FALSE;transposons=TRUE;TE_DIRS=FALSE;TE_Class_RET=TRUE;TE_EnSpm=FA…
chromosome_2	rtracklayer	sequence_feature	2671696	2671842	.	.	.	size=147;sizeclass=(100%2c400];expression=4;expressionClass=inbetween;TE_Copia=FALSE;threeprimeUTR=FALSE;TE_Mariner=FALSE;CDS=FALSE;MSAT=FALSE;TE_Order_LINE=TRUE;TE_P=FALSE;TE_TOC1=FALSE;rRNA=FALSE;mRNA=FALSE;miRNA=FALSE;TE_TOC2=FALSE;TE_Order_LTR=FALSE;TE_Novosib=FALSE;introns=FALSE;TE_RTE=FALSE;TE_Gypsy=FALSE;fiveprimeUTR=FALSE;irs=FALSE;transposons=TRUE;TE_DIRS=FALSE;TE_Class_RET=TRUE;TE_EnSpm…
chromosome_2	rtracklayer	sequence_feature	2671843	2671897	.	.	.	size=55;sizeclass=(0%2c100];expression=6;expressionClass=common;TE_Copia=FALSE;threeprimeUTR=FALSE;TE_Mariner=FALSE;CDS=FALSE;MSAT=FALSE;TE_Order_LINE=TRUE;TE_P=FALSE;TE_TOC1=FALSE;rRNA=FALSE;mRNA=FALSE;miRNA=FALSE;TE_TOC2=FALSE;TE_Order_LTR=FALSE;TE_Novosib=FALSE;introns=FALSE;TE_RTE=FALSE;TE_Gypsy=FALSE;fiveprimeUTR=FALSE;irs=FALSE;transposons=TRUE;TE_DIRS=FALSE;TE_Class_RET=TRUE;TE_EnSpm=FALSE…
chromosome_2	rtracklayer	sequence_feature	2672538	2672720	.	.	.	size=183;sizeclass=(100%2c400];expression=5;expressionClass=inbetween;TE_Copia=FALSE;threeprimeUTR=FALSE;TE_Mariner=FALSE;CDS=FALSE;MSAT=FALSE;TE_Order_LINE=FALSE;TE_P=FALSE;TE_TOC1=FALSE;rRNA=FALSE;mRNA=FALSE;miRNA=FALSE;TE_TOC2=FALSE;TE_Order_LTR=FALSE;TE_Novosib=FALSE;introns=FALSE;TE_RTE=FALSE;TE_Gypsy=FALSE;fiveprimeUTR=FALSE;irs=FALSE;transposons=FALSE;TE_DIRS=FALSE;TE_Class_RET=FALSE;TE_En…
chromosome_2	rtracklayer	sequence_feature	2672721	2672890	.	.	.	size=170;sizeclass=(100%2c400];expression=4;expressionClass=inbetween;TE_Copia=FALSE;threeprimeUTR=FALSE;TE_Mariner=FALSE;CDS=FALSE;MSAT=FALSE;TE_Order_LINE=FALSE;TE_P=FALSE;TE_TOC1=FALSE;rRNA=FALSE;mRNA=FALSE;miRNA=FALSE;TE_TOC2=FALSE;TE_Order_LTR=FALSE;TE_Novosib=FALSE;introns=FALSE;TE_RTE=FALSE;TE_Gypsy=FALSE;fiveprimeUTR=FALSE;irs=FALSE;transposons=FALSE;TE_DIRS=FALSE;TE_Class_RET=FALSE;TE_En…
chromosome_2	rtracklayer	sequence_feature	2673444	2673615	.	.	.	size=172;sizeclass=(100%2c400];expression=5;expressionClass=inbetween;TE_Copia=FALSE;threeprimeUTR=TRUE;TE_Mariner=FALSE;CDS=FALSE;MSAT=FALSE;TE_Order_LINE=FALSE;TE_P=FALSE;TE_TOC1=FALSE;rRNA=FALSE;mRNA=TRUE;miRNA=FALSE;TE_TOC2=FALSE;TE_Order_LTR=TRUE;TE_Novosib=FALSE;introns=FALSE;TE_RTE=FALSE;TE_Gypsy=FALSE;fiveprimeUTR=FALSE;irs=FALSE;transposons=TRUE;TE_DIRS=FALSE;TE_Class_RET=TRUE;TE_EnSpm=F…
chromosome_2	rtracklayer	sequence_feature	2718530	2719200	.	.	.	size=671;sizeclass=(400%2c1.5e+03];expression=2;expressionClass=inbetween;TE_Copia=FALSE;threeprimeUTR=FALSE;TE_Mariner=FALSE;CDS=FALSE;MSAT=FALSE;TE_Order_LINE=TRUE;TE_P=FALSE;TE_TOC1=FALSE;rRNA=FALSE;mRNA=TRUE;miRNA=FALSE;TE_TOC2=FALSE;TE_Order_LTR=FALSE;TE_Novosib=FALSE;introns=TRUE;TE_RTE=FALSE;TE_Gypsy=FALSE;fiveprimeUTR=FALSE;irs=FALSE;transposons=TRUE;TE_DIRS=FALSE;TE_Class_RET=TRUE;TE_EnS…
chromosome_2	rtracklayer	sequence_feature	2721308	2721745	.	.	.	size=438;sizeclass=(400%2c1.5e+03];expression=0;expressionClass=specific;TE_Copia=FALSE;threeprimeUTR=FALSE;TE_Mariner=FALSE;CDS=TRUE;MSAT=FALSE;TE_Order_LINE=FALSE;TE_P=FALSE;TE_TOC1=FALSE;rRNA=FALSE;mRNA=TRUE;miRNA=FALSE;TE_TOC2=FALSE;TE_Order_LTR=FALSE;TE_Novosib=FALSE;introns=TRUE;TE_RTE=FALSE;TE_Gypsy=FALSE;fiveprimeUTR=FALSE;irs=FALSE;transposons=FALSE;TE_DIRS=FALSE;TE_Class_RET=FALSE;TE_En…
chromosome_2	rtracklayer	sequence_feature	2722208	2722912	.	.	.	size=705;sizeclass=(400%2c1.5e+03];expression=0;expressionClass=specific;TE_Copia=FALSE;threeprimeUTR=TRUE;TE_Mariner=FALSE;CDS=TRUE;MSAT=FALSE;TE_Order_LINE=FALSE;TE_P=FALSE;TE_TOC1=FALSE;rRNA=FALSE;mRNA=TRUE;miRNA=FALSE;TE_TOC2=FALSE;TE_Order_LTR=FALSE;TE_Novosib=FALSE;introns=TRUE;TE_RTE=FALSE;TE_Gypsy=FALSE;fiveprimeUTR=TRUE;irs=FALSE;transposons=FALSE;TE_DIRS=FALSE;TE_Class_RET=FALSE;TE_EnSp…
chromosome_2	rtracklayer	sequence_feature	2733039	2734783	.	.	.	size=1745;sizeclass=(1.5e+03%2c3e+03];expression=1;expressionClass=specific;TE_Copia=FALSE;threeprimeUTR=TRUE;TE_Mariner=FALSE;CDS=TRUE;MSAT=FALSE;TE_Order_LINE=TRUE;TE_P=FALSE;TE_TOC1=FALSE;rRNA=FALSE;mRNA=TRUE;miRNA=FALSE;TE_TOC2=FALSE;TE_Order_LTR=FALSE;TE_Novosib=FALSE;introns=TRUE;TE_RTE=FALSE;TE_Gypsy=FALSE;fiveprimeUTR=FALSE;irs=TRUE;transposons=TRUE;TE_DIRS=FALSE;TE_Class_RET=TRUE;TE_EnSp…
chromosome_2	rtracklayer	sequence_feature	2812005	2814189	.	.	.	size=2185;sizeclass=(1.5e+03%2c3e+03];expression=0;expressionClass=specific;TE_Copia=FALSE;threeprimeUTR=TRUE;TE_Mariner=FALSE;CDS=TRUE;MSAT=FALSE;TE_Order_LINE=FALSE;TE_P=FALSE;TE_TOC1=FALSE;rRNA=FALSE;mRNA=TRUE;miRNA=FALSE;TE_TOC2=FALSE;TE_Order_LTR=FALSE;TE_Novosib=FALSE;introns=TRUE;TE_RTE=FALSE;TE_Gypsy=FALSE;fiveprimeUTR=FALSE;irs=FALSE;transposons=FALSE;TE_DIRS=FALSE;TE_Class_RET=FALSE;TE_…
chromosome_2	rtracklayer	sequence_feature	2825275	2825608	.	.	.	size=334;sizeclass=(100%2c400];expression=0;expressionClass=specific;TE_Copia=FALSE;threeprimeUTR=TRUE;TE_Mariner=FALSE;CDS=FALSE;MSAT=FALSE;TE_Order_LINE=FALSE;TE_P=FALSE;TE_TOC1=FALSE;rRNA=FALSE;mRNA=TRUE;miRNA=FALSE;TE_TOC2=FALSE;TE_Order_LTR=FALSE;TE_Novosib=FALSE;introns=FALSE;TE_RTE=FALSE;TE_Gypsy=FALSE;fiveprimeUTR=FALSE;irs=FALSE;transposons=FALSE;TE_DIRS=FALSE;TE_Class_RET=FALSE;TE_EnSpm…
chromosome_2	rtracklayer	sequence_feature	2901377	2901671	.	.	.	size=295;sizeclass=(100%2c400];expression=3;expressionClass=inbetween;TE_Copia=FALSE;threeprimeUTR=FALSE;TE_Mariner=FALSE;CDS=FALSE;MSAT=FALSE;TE_Order_LINE=TRUE;TE_P=FALSE;TE_TOC1=FALSE;rRNA=FALSE;mRNA=FALSE;miRNA=FALSE;TE_TOC2=FALSE;TE_Order_LTR=FALSE;TE_Novosib=FALSE;introns=FALSE;TE_RTE=FALSE;TE_Gypsy=FALSE;fiveprimeUTR=FALSE;irs=TRUE;transposons=TRUE;TE_DIRS=FALSE;TE_Class_RET=TRUE;TE_EnSpm=…
chromosome_2	rtracklayer	sequence_feature	2901672	2901834	.	.	.	size=163;sizeclass=(100%2c400];expression=3;expressionClass=inbetween;TE_Copia=FALSE;threeprimeUTR=FALSE;TE_Mariner=FALSE;CDS=FALSE;MSAT=FALSE;TE_Order_LINE=TRUE;TE_P=FALSE;TE_TOC1=FALSE;rRNA=FALSE;mRNA=FALSE;miRNA=FALSE;TE_TOC2=FALSE;TE_Order_LTR=FALSE;TE_Novosib=FALSE;introns=FALSE;TE_RTE=FALSE;TE_Gypsy=FALSE;fiveprimeUTR=FALSE;irs=TRUE;transposons=TRUE;TE_DIRS=FALSE;TE_Class_RET=TRUE;TE_EnSpm=…
chromosome_2	rtracklayer	sequence_feature	2901835	2902145	.	.	.	size=311;sizeclass=(100%2c400];expression=4;expressionClass=inbetween;TE_Copia=FALSE;threeprimeUTR=FALSE;TE_Mariner=FALSE;CDS=FALSE;MSAT=FALSE;TE_Order_LINE=TRUE;TE_P=FALSE;TE_TOC1=FALSE;rRNA=FALSE;mRNA=FALSE;miRNA=FALSE;TE_TOC2=FALSE;TE_Order_LTR=FALSE;TE_Novosib=FALSE;introns=FALSE;TE_RTE=FALSE;TE_Gypsy=FALSE;fiveprimeUTR=FALSE;irs=TRUE;transposons=TRUE;TE_DIRS=FALSE;TE_Class_RET=TRUE;TE_EnSpm=…
chromosome_2	rtracklayer	sequence_feature	2902146	2902586	.	.	.	size=441;sizeclass=(400%2c1.5e+03];expression=6;expressionClass=common;TE_Copia=FALSE;threeprimeUTR=FALSE;TE_Mariner=FALSE;CDS=FALSE;MSAT=FALSE;TE_Order_LINE=TRUE;TE_P=FALSE;TE_TOC1=FALSE;rRNA=FALSE;mRNA=FALSE;miRNA=FALSE;TE_TOC2=FALSE;TE_Order_LTR=FALSE;TE_Novosib=FALSE;introns=FALSE;TE_RTE=FALSE;TE_Gypsy=FALSE;fiveprimeUTR=FALSE;irs=TRUE;transposons=TRUE;TE_DIRS=FALSE;TE_Class_RET=TRUE;TE_EnSpm…
chromosome_2	rtracklayer	sequence_feature	2902987	2903498	.	.	.	size=512;sizeclass=(400%2c1.5e+03];expression=5;expressionClass=inbetween;TE_Copia=FALSE;threeprimeUTR=FALSE;TE_Mariner=FALSE;CDS=FALSE;MSAT=FALSE;TE_Order_LINE=TRUE;TE_P=FALSE;TE_TOC1=FALSE;rRNA=FALSE;mRNA=FALSE;miRNA=FALSE;TE_TOC2=FALSE;TE_Order_LTR=FALSE;TE_Novosib=FALSE;introns=FALSE;TE_RTE=FALSE;TE_Gypsy=FALSE;fiveprimeUTR=FALSE;irs=TRUE;transposons=TRUE;TE_DIRS=FALSE;TE_Class_RET=TRUE;TE_En…
chromosome_2	rtracklayer	sequence_feature	2904216	2904615	.	.	.	size=400;sizeclass=(100%2c400];expression=5;expressionClass=inbetween;TE_Copia=FALSE;threeprimeUTR=FALSE;TE_Mariner=FALSE;CDS=FALSE;MSAT=FALSE;TE_Order_LINE=FALSE;TE_P=FALSE;TE_TOC1=FALSE;rRNA=FALSE;mRNA=FALSE;miRNA=FALSE;TE_TOC2=FALSE;TE_Order_LTR=FALSE;TE_Novosib=FALSE;introns=FALSE;TE_RTE=FALSE;TE_Gypsy=FALSE;fiveprimeUTR=FALSE;irs=TRUE;transposons=FALSE;TE_DIRS=FALSE;TE_Class_RET=FALSE;TE_EnS…
chromosome_2	rtracklayer	sequence_feature	2904616	2904988	.	.	.	size=373;sizeclass=(100%2c400];expression=4;expressionClass=inbetween;TE_Copia=FALSE;threeprimeUTR=FALSE;TE_Mariner=FALSE;CDS=FALSE;MSAT=FALSE;TE_Order_LINE=TRUE;TE_P=FALSE;TE_TOC1=FALSE;rRNA=FALSE;mRNA=FALSE;miRNA=FALSE;TE_TOC2=FALSE;TE_Order_LTR=FALSE;TE_Novosib=FALSE;introns=FALSE;TE_RTE=FALSE;TE_Gypsy=FALSE;fiveprimeUTR=FALSE;irs=TRUE;transposons=TRUE;TE_DIRS=FALSE;TE_Class_RET=TRUE;TE_EnSpm=…
chromosome_2	rtracklayer	sequence_feature	2905115	2905265	.	.	.	size=151;sizeclass=(100%2c400];expression=3;expressionClass=inbetween;TE_Copia=FALSE;threeprimeUTR=FALSE;TE_Mariner=FALSE;CDS=FALSE;MSAT=FALSE;TE_Order_LINE=TRUE;TE_P=FALSE;TE_TOC1=FALSE;rRNA=FALSE;mRNA=FALSE;miRNA=FALSE;TE_TOC2=FALSE;TE_Order_LTR=FALSE;TE_Novosib=FALSE;introns=FALSE;TE_RTE=FALSE;TE_Gypsy=FALSE;fiveprimeUTR=FALSE;irs=TRUE;transposons=TRUE;TE_DIRS=FALSE;TE_Class_RET=TRUE;TE_EnSpm=…
chromosome_2	rtracklayer	sequence_feature	2905560	2905607	.	.	.	size=48;sizeclass=(0%2c100];expression=6;expressionClass=common;TE_Copia=FALSE;threeprimeUTR=FALSE;TE_Mariner=FALSE;CDS=FALSE;MSAT=FALSE;TE_Order_LINE=TRUE;TE_P=FALSE;TE_TOC1=FALSE;rRNA=FALSE;mRNA=FALSE;miRNA=FALSE;TE_TOC2=FALSE;TE_Order_LTR=FALSE;TE_Novosib=FALSE;introns=FALSE;TE_RTE=FALSE;TE_Gypsy=FALSE;fiveprimeUTR=FALSE;irs=TRUE;transposons=TRUE;TE_DIRS=FALSE;TE_Class_RET=TRUE;TE_EnSpm=FALSE;…
chromosome_2	rtracklayer	sequence_feature	2905608	2906126	.	.	.	size=519;sizeclass=(400%2c1.5e+03];expression=5;expressionClass=inbetween;TE_Copia=FALSE;threeprimeUTR=FALSE;TE_Mariner=FALSE;CDS=FALSE;MSAT=FALSE;TE_Order_LINE=TRUE;TE_P=FALSE;TE_TOC1=FALSE;rRNA=FALSE;mRNA=FALSE;miRNA=FALSE;TE_TOC2=FALSE;TE_Order_LTR=FALSE;TE_Novosib=FALSE;introns=FALSE;TE_RTE=FALSE;TE_Gypsy=FALSE;fiveprimeUTR=FALSE;irs=TRUE;transposons=TRUE;TE_DIRS=FALSE;TE_Class_RET=TRUE;TE_En…
chromosome_2	rtracklayer	sequence_feature	2906127	2906482	.	.	.	size=356;sizeclass=(100%2c400];expression=4;expressionClass=inbetween;TE_Copia=FALSE;threeprimeUTR=FALSE;TE_Mariner=FALSE;CDS=FALSE;MSAT=FALSE;TE_Order_LINE=TRUE;TE_P=FALSE;TE_TOC1=FALSE;rRNA=FALSE;mRNA=FALSE;miRNA=FALSE;TE_TOC2=FALSE;TE_Order_LTR=FALSE;TE_Novosib=FALSE;introns=FALSE;TE_RTE=FALSE;TE_Gypsy=FALSE;fiveprimeUTR=FALSE;irs=TRUE;transposons=TRUE;TE_DIRS=FALSE;TE_Class_RET=TRUE;TE_EnSpm=…
chromosome_2	rtracklayer	sequence_feature	2907430	2907843	.	.	.	size=414;sizeclass=(400%2c1.5e+03];expression=5;expressionClass=inbetween;TE_Copia=FALSE;threeprimeUTR=TRUE;TE_Mariner=FALSE;CDS=TRUE;MSAT=FALSE;TE_Order_LINE=FALSE;TE_P=FALSE;TE_TOC1=FALSE;rRNA=FALSE;mRNA=TRUE;miRNA=FALSE;TE_TOC2=FALSE;TE_Order_LTR=FALSE;TE_Novosib=FALSE;introns=TRUE;TE_RTE=FALSE;TE_Gypsy=FALSE;fiveprimeUTR=FALSE;irs=FALSE;transposons=FALSE;TE_DIRS=FALSE;TE_Class_RET=FALSE;TE_En…
chromosome_2	rtracklayer	sequence_feature	2907957	2908216	.	.	.	size=260;sizeclass=(100%2c400];expression=5;expressionClass=inbetween;TE_Copia=FALSE;threeprimeUTR=FALSE;TE_Mariner=FALSE;CDS=FALSE;MSAT=FALSE;TE_Order_LINE=TRUE;TE_P=FALSE;TE_TOC1=FALSE;rRNA=FALSE;mRNA=TRUE;miRNA=FALSE;TE_TOC2=FALSE;TE_Order_LTR=FALSE;TE_Novosib=FALSE;introns=TRUE;TE_RTE=FALSE;TE_Gypsy=FALSE;fiveprimeUTR=FALSE;irs=FALSE;transposons=TRUE;TE_DIRS=FALSE;TE_Class_RET=TRUE;TE_EnSpm=F…
chromosome_2	rtracklayer	sequence_feature	2908481	2909091	.	.	.	size=611;sizeclass=(400%2c1.5e+03];expression=5;expressionClass=inbetween;TE_Copia=FALSE;threeprimeUTR=FALSE;TE_Mariner=FALSE;CDS=TRUE;MSAT=FALSE;TE_Order_LINE=TRUE;TE_P=FALSE;TE_TOC1=FALSE;rRNA=FALSE;mRNA=TRUE;miRNA=FALSE;TE_TOC2=FALSE;TE_Order_LTR=FALSE;TE_Novosib=FALSE;introns=TRUE;TE_RTE=FALSE;TE_Gypsy=FALSE;fiveprimeUTR=FALSE;irs=FALSE;transposons=TRUE;TE_DIRS=FALSE;TE_Class_RET=TRUE;TE_EnSp…
chromosome_2	rtracklayer	sequence_feature	2909092	2909284	.	.	.	size=193;sizeclass=(100%2c400];expression=4;expressionClass=inbetween;TE_Copia=FALSE;threeprimeUTR=FALSE;TE_Mariner=FALSE;CDS=TRUE;MSAT=FALSE;TE_Order_LINE=TRUE;TE_P=FALSE;TE_TOC1=FALSE;rRNA=FALSE;mRNA=TRUE;miRNA=FALSE;TE_TOC2=FALSE;TE_Order_LTR=FALSE;TE_Novosib=FALSE;introns=FALSE;TE_RTE=FALSE;TE_Gypsy=FALSE;fiveprimeUTR=FALSE;irs=FALSE;transposons=TRUE;TE_DIRS=FALSE;TE_Class_RET=TRUE;TE_EnSpm=F…
chromosome_2	rtracklayer	sequence_feature	2909285	2909323	.	.	.	size=39;sizeclass=(0%2c100];expression=3;expressionClass=inbetween;TE_Copia=FALSE;threeprimeUTR=FALSE;TE_Mariner=FALSE;CDS=TRUE;MSAT=FALSE;TE_Order_LINE=TRUE;TE_P=FALSE;TE_TOC1=FALSE;rRNA=FALSE;mRNA=TRUE;miRNA=FALSE;TE_TOC2=FALSE;TE_Order_LTR=FALSE;TE_Novosib=FALSE;introns=FALSE;TE_RTE=FALSE;TE_Gypsy=FALSE;fiveprimeUTR=FALSE;irs=TRUE;transposons=TRUE;TE_DIRS=FALSE;TE_Class_RET=TRUE;TE_EnSpm=FALSE…
chromosome_2	rtracklayer	sequence_feature	2909324	2909672	.	.	.	size=349;sizeclass=(100%2c400];expression=4;expressionClass=inbetween;TE_Copia=FALSE;threeprimeUTR=FALSE;TE_Mariner=FALSE;CDS=TRUE;MSAT=FALSE;TE_Order_LINE=TRUE;TE_P=FALSE;TE_TOC1=FALSE;rRNA=FALSE;mRNA=TRUE;miRNA=FALSE;TE_TOC2=FALSE;TE_Order_LTR=FALSE;TE_Novosib=FALSE;introns=FALSE;TE_RTE=FALSE;TE_Gypsy=FALSE;fiveprimeUTR=FALSE;irs=TRUE;transposons=TRUE;TE_DIRS=FALSE;TE_Class_RET=TRUE;TE_EnSpm=FA…
chromosome_2	rtracklayer	sequence_feature	2909673	2911107	.	.	.	size=1435;sizeclass=(400%2c1.5e+03];expression=6;expressionClass=common;TE_Copia=FALSE;threeprimeUTR=FALSE;TE_Mariner=FALSE;CDS=TRUE;MSAT=FALSE;TE_Order_LINE=FALSE;TE_P=FALSE;TE_TOC1=FALSE;rRNA=FALSE;mRNA=TRUE;miRNA=FALSE;TE_TOC2=FALSE;TE_Order_LTR=FALSE;TE_Novosib=FALSE;introns=TRUE;TE_RTE=FALSE;TE_Gypsy=FALSE;fiveprimeUTR=FALSE;irs=TRUE;transposons=FALSE;TE_DIRS=FALSE;TE_Class_RET=FALSE;TE_EnSp…
chromosome_2	rtracklayer	sequence_feature	2911108	2911690	.	.	.	size=583;sizeclass=(400%2c1.5e+03];expression=4;expressionClass=inbetween;TE_Copia=FALSE;threeprimeUTR=FALSE;TE_Mariner=FALSE;CDS=TRUE;MSAT=FALSE;TE_Order_LINE=FALSE;TE_P=FALSE;TE_TOC1=FALSE;rRNA=FALSE;mRNA=TRUE;miRNA=FALSE;TE_TOC2=FALSE;TE_Order_LTR=FALSE;TE_Novosib=FALSE;introns=TRUE;TE_RTE=FALSE;TE_Gypsy=FALSE;fiveprimeUTR=FALSE;irs=TRUE;transposons=FALSE;TE_DIRS=FALSE;TE_Class_RET=FALSE;TE_En…
chromosome_2	rtracklayer	sequence_feature	2911691	2913394	.	.	.	size=1704;sizeclass=(1.5e+03%2c3e+03];expression=4;expressionClass=inbetween;TE_Copia=FALSE;threeprimeUTR=FALSE;TE_Mariner=FALSE;CDS=TRUE;MSAT=FALSE;TE_Order_LINE=FALSE;TE_P=FALSE;TE_TOC1=FALSE;rRNA=FALSE;mRNA=TRUE;miRNA=FALSE;TE_TOC2=FALSE;TE_Order_LTR=FALSE;TE_Novosib=FALSE;introns=TRUE;TE_RTE=FALSE;TE_Gypsy=FALSE;fiveprimeUTR=FALSE;irs=TRUE;transposons=FALSE;TE_DIRS=FALSE;TE_Class_RET=FALSE;TE…
chromosome_2	rtracklayer	sequence_feature	2913395	2913649	.	.	.	size=255;sizeclass=(100%2c400];expression=3;expressionClass=inbetween;TE_Copia=FALSE;threeprimeUTR=FALSE;TE_Mariner=FALSE;CDS=TRUE;MSAT=FALSE;TE_Order_LINE=FALSE;TE_P=FALSE;TE_TOC1=FALSE;rRNA=FALSE;mRNA=TRUE;miRNA=FALSE;TE_TOC2=FALSE;TE_Order_LTR=FALSE;TE_Novosib=FALSE;introns=TRUE;TE_RTE=FALSE;TE_Gypsy=FALSE;fiveprimeUTR=FALSE;irs=TRUE;transposons=FALSE;TE_DIRS=FALSE;TE_Class_RET=FALSE;TE_EnSpm=…
chromosome_2	rtracklayer	sequence_feature	2913650	2913930	.	.	.	size=281;sizeclass=(100%2c400];expression=3;expressionClass=inbetween;TE_Copia=FALSE;threeprimeUTR=FALSE;TE_Mariner=FALSE;CDS=FALSE;MSAT=FALSE;TE_Order_LINE=FALSE;TE_P=FALSE;TE_TOC1=FALSE;rRNA=FALSE;mRNA=TRUE;miRNA=FALSE;TE_TOC2=FALSE;TE_Order_LTR=FALSE;TE_Novosib=FALSE;introns=TRUE;TE_RTE=FALSE;TE_Gypsy=FALSE;fiveprimeUTR=FALSE;irs=FALSE;transposons=FALSE;TE_DIRS=FALSE;TE_Class_RET=FALSE;TE_EnSp…
chromosome_2	rtracklayer	sequence_feature	2913931	2914169	.	.	.	size=239;sizeclass=(100%2c400];expression=4;expressionClass=inbetween;TE_Copia=FALSE;threeprimeUTR=FALSE;TE_Mariner=FALSE;CDS=FALSE;MSAT=FALSE;TE_Order_LINE=FALSE;TE_P=FALSE;TE_TOC1=FALSE;rRNA=FALSE;mRNA=TRUE;miRNA=FALSE;TE_TOC2=FALSE;TE_Order_LTR=FALSE;TE_Novosib=FALSE;introns=TRUE;TE_RTE=FALSE;TE_Gypsy=FALSE;fiveprimeUTR=FALSE;irs=FALSE;transposons=FALSE;TE_DIRS=FALSE;TE_Class_RET=FALSE;TE_EnSp…
chromosome_2	rtracklayer	sequence_feature	2914170	2914246	.	.	.	size=77;sizeclass=(0%2c100];expression=3;expressionClass=inbetween;TE_Copia=FALSE;threeprimeUTR=FALSE;TE_Mariner=FALSE;CDS=FALSE;MSAT=FALSE;TE_Order_LINE=FALSE;TE_P=FALSE;TE_TOC1=FALSE;rRNA=FALSE;mRNA=TRUE;miRNA=FALSE;TE_TOC2=FALSE;TE_Order_LTR=FALSE;TE_Novosib=FALSE;introns=TRUE;TE_RTE=FALSE;TE_Gypsy=FALSE;fiveprimeUTR=FALSE;irs=FALSE;transposons=FALSE;TE_DIRS=FALSE;TE_Class_RET=FALSE;TE_EnSpm=F…
chromosome_2	rtracklayer	sequence_feature	2915059	2915378	.	.	.	size=320;sizeclass=(100%2c400];expression=5;expressionClass=inbetween;TE_Copia=FALSE;threeprimeUTR=FALSE;TE_Mariner=FALSE;CDS=TRUE;MSAT=FALSE;TE_Order_LINE=TRUE;TE_P=FALSE;TE_TOC1=FALSE;rRNA=FALSE;mRNA=TRUE;miRNA=FALSE;TE_TOC2=FALSE;TE_Order_LTR=FALSE;TE_Novosib=FALSE;introns=TRUE;TE_RTE=FALSE;TE_Gypsy=FALSE;fiveprimeUTR=FALSE;irs=TRUE;transposons=TRUE;TE_DIRS=FALSE;TE_Class_RET=TRUE;TE_EnSpm=FAL…
chromosome_2	rtracklayer	sequence_feature	2915718	2916213	.	.	.	size=496;sizeclass=(400%2c1.5e+03];expression=6;expressionClass=common;TE_Copia=FALSE;threeprimeUTR=FALSE;TE_Mariner=FALSE;CDS=TRUE;MSAT=FALSE;TE_Order_LINE=TRUE;TE_P=FALSE;TE_TOC1=FALSE;rRNA=FALSE;mRNA=TRUE;miRNA=FALSE;TE_TOC2=FALSE;TE_Order_LTR=FALSE;TE_Novosib=FALSE;introns=TRUE;TE_RTE=FALSE;TE_Gypsy=FALSE;fiveprimeUTR=FALSE;irs=TRUE;transposons=TRUE;TE_DIRS=FALSE;TE_Class_RET=TRUE;TE_EnSpm=FA…
chromosome_2	rtracklayer	sequence_feature	2916214	2916570	.	.	.	size=357;sizeclass=(100%2c400];expression=4;expressionClass=inbetween;TE_Copia=FALSE;threeprimeUTR=FALSE;TE_Mariner=FALSE;CDS=TRUE;MSAT=FALSE;TE_Order_LINE=TRUE;TE_P=FALSE;TE_TOC1=FALSE;rRNA=FALSE;mRNA=TRUE;miRNA=FALSE;TE_TOC2=FALSE;TE_Order_LTR=FALSE;TE_Novosib=FALSE;introns=FALSE;TE_RTE=FALSE;TE_Gypsy=FALSE;fiveprimeUTR=FALSE;irs=TRUE;transposons=TRUE;TE_DIRS=FALSE;TE_Class_RET=TRUE;TE_EnSpm=FA…
chromosome_2	rtracklayer	sequence_feature	2917320	2917386	.	.	.	size=67;sizeclass=(0%2c100];expression=4;expressionClass=inbetween;TE_Copia=FALSE;threeprimeUTR=FALSE;TE_Mariner=FALSE;CDS=TRUE;MSAT=FALSE;TE_Order_LINE=FALSE;TE_P=FALSE;TE_TOC1=FALSE;rRNA=FALSE;mRNA=TRUE;miRNA=FALSE;TE_TOC2=FALSE;TE_Order_LTR=FALSE;TE_Novosib=FALSE;introns=FALSE;TE_RTE=FALSE;TE_Gypsy=FALSE;fiveprimeUTR=FALSE;irs=TRUE;transposons=FALSE;TE_DIRS=FALSE;TE_Class_RET=FALSE;TE_EnSpm=FA…
chromosome_2	rtracklayer	sequence_feature	2917387	2918089	.	.	.	size=703;sizeclass=(400%2c1.5e+03];expression=4;expressionClass=inbetween;TE_Copia=FALSE;threeprimeUTR=FALSE;TE_Mariner=FALSE;CDS=TRUE;MSAT=FALSE;TE_Order_LINE=FALSE;TE_P=FALSE;TE_TOC1=FALSE;rRNA=FALSE;mRNA=TRUE;miRNA=FALSE;TE_TOC2=FALSE;TE_Order_LTR=FALSE;TE_Novosib=FALSE;introns=FALSE;TE_RTE=FALSE;TE_Gypsy=FALSE;fiveprimeUTR=FALSE;irs=TRUE;transposons=FALSE;TE_DIRS=FALSE;TE_Class_RET=FALSE;TE_E…
chromosome_2	rtracklayer	sequence_feature	2918090	2918343	.	.	.	size=254;sizeclass=(100%2c400];expression=4;expressionClass=inbetween;TE_Copia=FALSE;threeprimeUTR=FALSE;TE_Mariner=FALSE;CDS=TRUE;MSAT=FALSE;TE_Order_LINE=FALSE;TE_P=FALSE;TE_TOC1=FALSE;rRNA=FALSE;mRNA=TRUE;miRNA=FALSE;TE_TOC2=FALSE;TE_Order_LTR=FALSE;TE_Novosib=FALSE;introns=FALSE;TE_RTE=FALSE;TE_Gypsy=FALSE;fiveprimeUTR=TRUE;irs=TRUE;transposons=FALSE;TE_DIRS=FALSE;TE_Class_RET=FALSE;TE_EnSpm=…
chromosome_2	rtracklayer	sequence_feature	2918344	2918636	.	.	.	size=293;sizeclass=(100%2c400];expression=3;expressionClass=inbetween;TE_Copia=FALSE;threeprimeUTR=FALSE;TE_Mariner=FALSE;CDS=FALSE;MSAT=FALSE;TE_Order_LINE=FALSE;TE_P=FALSE;TE_TOC1=FALSE;rRNA=FALSE;mRNA=TRUE;miRNA=FALSE;TE_TOC2=FALSE;TE_Order_LTR=FALSE;TE_Novosib=FALSE;introns=FALSE;TE_RTE=FALSE;TE_Gypsy=FALSE;fiveprimeUTR=TRUE;irs=TRUE;transposons=FALSE;TE_DIRS=FALSE;TE_Class_RET=FALSE;TE_EnSpm…
chromosome_2	rtracklayer	sequence_feature	2918637	2918878	.	.	.	size=242;sizeclass=(100%2c400];expression=3;expressionClass=inbetween;TE_Copia=FALSE;threeprimeUTR=FALSE;TE_Mariner=FALSE;CDS=FALSE;MSAT=FALSE;TE_Order_LINE=FALSE;TE_P=FALSE;TE_TOC1=FALSE;rRNA=FALSE;mRNA=TRUE;miRNA=FALSE;TE_TOC2=FALSE;TE_Order_LTR=FALSE;TE_Novosib=FALSE;introns=FALSE;TE_RTE=FALSE;TE_Gypsy=FALSE;fiveprimeUTR=TRUE;irs=TRUE;transposons=FALSE;TE_DIRS=FALSE;TE_Class_RET=FALSE;TE_EnSpm…
chromosome_2	rtracklayer	sequence_feature	2918879	2920102	.	.	.	size=1224;sizeclass=(400%2c1.5e+03];expression=3;expressionClass=inbetween;TE_Copia=FALSE;threeprimeUTR=FALSE;TE_Mariner=FALSE;CDS=FALSE;MSAT=FALSE;TE_Order_LINE=TRUE;TE_P=FALSE;TE_TOC1=FALSE;rRNA=FALSE;mRNA=FALSE;miRNA=FALSE;TE_TOC2=FALSE;TE_Order_LTR=FALSE;TE_Novosib=FALSE;introns=FALSE;TE_RTE=FALSE;TE_Gypsy=FALSE;fiveprimeUTR=FALSE;irs=TRUE;transposons=TRUE;TE_DIRS=FALSE;TE_Class_RET=TRUE;TE_E…
chromosome_2	rtracklayer	sequence_feature	2920388	2920840	.	.	.	size=453;sizeclass=(400%2c1.5e+03];expression=6;expressionClass=common;TE_Copia=FALSE;threeprimeUTR=FALSE;TE_Mariner=FALSE;CDS=FALSE;MSAT=FALSE;TE_Order_LINE=TRUE;TE_P=FALSE;TE_TOC1=FALSE;rRNA=FALSE;mRNA=FALSE;miRNA=FALSE;TE_TOC2=FALSE;TE_Order_LTR=FALSE;TE_Novosib=FALSE;introns=FALSE;TE_RTE=FALSE;TE_Gypsy=FALSE;fiveprimeUTR=FALSE;irs=TRUE;transposons=TRUE;TE_DIRS=FALSE;TE_Class_RET=TRUE;TE_EnSpm…
chromosome_2	rtracklayer	sequence_feature	2921240	2921799	.	.	.	size=560;sizeclass=(400%2c1.5e+03];expression=3;expressionClass=inbetween;TE_Copia=FALSE;threeprimeUTR=FALSE;TE_Mariner=FALSE;CDS=FALSE;MSAT=FALSE;TE_Order_LINE=TRUE;TE_P=FALSE;TE_TOC1=FALSE;rRNA=FALSE;mRNA=FALSE;miRNA=FALSE;TE_TOC2=FALSE;TE_Order_LTR=FALSE;TE_Novosib=FALSE;introns=FALSE;TE_RTE=FALSE;TE_Gypsy=FALSE;fiveprimeUTR=FALSE;irs=TRUE;transposons=TRUE;TE_DIRS=FALSE;TE_Class_RET=TRUE;TE_En…
chromosome_2	rtracklayer	sequence_feature	2921800	2923856	.	.	.	size=2057;sizeclass=(1.5e+03%2c3e+03];expression=6;expressionClass=common;TE_Copia=FALSE;threeprimeUTR=FALSE;TE_Mariner=FALSE;CDS=FALSE;MSAT=FALSE;TE_Order_LINE=TRUE;TE_P=FALSE;TE_TOC1=FALSE;rRNA=FALSE;mRNA=FALSE;miRNA=FALSE;TE_TOC2=FALSE;TE_Order_LTR=FALSE;TE_Novosib=FALSE;introns=FALSE;TE_RTE=FALSE;TE_Gypsy=FALSE;fiveprimeUTR=FALSE;irs=FALSE;transposons=TRUE;TE_DIRS=FALSE;TE_Class_RET=TRUE;TE_E…
chromosome_2	rtracklayer	sequence_feature	2923857	2923960	.	.	.	size=104;sizeclass=(100%2c400];expression=4;expressionClass=inbetween;TE_Copia=FALSE;threeprimeUTR=FALSE;TE_Mariner=FALSE;CDS=FALSE;MSAT=FALSE;TE_Order_LINE=TRUE;TE_P=FALSE;TE_TOC1=FALSE;rRNA=FALSE;mRNA=FALSE;miRNA=FALSE;TE_TOC2=FALSE;TE_Order_LTR=FALSE;TE_Novosib=FALSE;introns=FALSE;TE_RTE=FALSE;TE_Gypsy=FALSE;fiveprimeUTR=FALSE;irs=FALSE;transposons=TRUE;TE_DIRS=FALSE;TE_Class_RET=TRUE;TE_EnSpm…
chromosome_2	rtracklayer	sequence_feature	2923961	2924298	.	.	.	size=338;sizeclass=(100%2c400];expression=5;expressionClass=inbetween;TE_Copia=FALSE;threeprimeUTR=FALSE;TE_Mariner=FALSE;CDS=FALSE;MSAT=FALSE;TE_Order_LINE=TRUE;TE_P=FALSE;TE_TOC1=FALSE;rRNA=FALSE;mRNA=FALSE;miRNA=FALSE;TE_TOC2=FALSE;TE_Order_LTR=FALSE;TE_Novosib=FALSE;introns=FALSE;TE_RTE=FALSE;TE_Gypsy=FALSE;fiveprimeUTR=FALSE;irs=FALSE;transposons=TRUE;TE_DIRS=FALSE;TE_Class_RET=TRUE;TE_EnSpm…
chromosome_2	rtracklayer	sequence_feature	2924299	2924441	.	.	.	size=143;sizeclass=(100%2c400];expression=4;expressionClass=inbetween;TE_Copia=FALSE;threeprimeUTR=FALSE;TE_Mariner=FALSE;CDS=FALSE;MSAT=FALSE;TE_Order_LINE=TRUE;TE_P=FALSE;TE_TOC1=FALSE;rRNA=FALSE;mRNA=FALSE;miRNA=FALSE;TE_TOC2=FALSE;TE_Order_LTR=FALSE;TE_Novosib=FALSE;introns=FALSE;TE_RTE=FALSE;TE_Gypsy=FALSE;fiveprimeUTR=FALSE;irs=FALSE;transposons=TRUE;TE_DIRS=FALSE;TE_Class_RET=TRUE;TE_EnSpm…
chromosome_2	rtracklayer	sequence_feature	2924556	2924673	.	.	.	size=118;sizeclass=(100%2c400];expression=6;expressionClass=common;TE_Copia=FALSE;threeprimeUTR=FALSE;TE_Mariner=FALSE;CDS=FALSE;MSAT=FALSE;TE_Order_LINE=TRUE;TE_P=FALSE;TE_TOC1=FALSE;rRNA=FALSE;mRNA=FALSE;miRNA=FALSE;TE_TOC2=FALSE;TE_Order_LTR=FALSE;TE_Novosib=FALSE;introns=FALSE;TE_RTE=FALSE;TE_Gypsy=FALSE;fiveprimeUTR=FALSE;irs=FALSE;transposons=TRUE;TE_DIRS=FALSE;TE_Class_RET=TRUE;TE_EnSpm=FA…
chromosome_2	rtracklayer	sequence_feature	2924928	2925146	.	.	.	size=219;sizeclass=(100%2c400];expression=5;expressionClass=inbetween;TE_Copia=FALSE;threeprimeUTR=FALSE;TE_Mariner=FALSE;CDS=FALSE;MSAT=FALSE;TE_Order_LINE=TRUE;TE_P=FALSE;TE_TOC1=FALSE;rRNA=FALSE;mRNA=FALSE;miRNA=FALSE;TE_TOC2=FALSE;TE_Order_LTR=FALSE;TE_Novosib=FALSE;introns=FALSE;TE_RTE=FALSE;TE_Gypsy=FALSE;fiveprimeUTR=FALSE;irs=FALSE;transposons=TRUE;TE_DIRS=FALSE;TE_Class_RET=TRUE;TE_EnSpm…
chromosome_2	rtracklayer	sequence_feature	2925225	2927024	.	.	.	size=1800;sizeclass=(1.5e+03%2c3e+03];expression=5;expressionClass=inbetween;TE_Copia=FALSE;threeprimeUTR=FALSE;TE_Mariner=FALSE;CDS=FALSE;MSAT=FALSE;TE_Order_LINE=TRUE;TE_P=FALSE;TE_TOC1=FALSE;rRNA=FALSE;mRNA=FALSE;miRNA=FALSE;TE_TOC2=FALSE;TE_Order_LTR=FALSE;TE_Novosib=FALSE;introns=FALSE;TE_RTE=FALSE;TE_Gypsy=FALSE;fiveprimeUTR=FALSE;irs=TRUE;transposons=TRUE;TE_DIRS=FALSE;TE_Class_RET=TRUE;TE…
chromosome_2	rtracklayer	sequence_feature	2927025	2927272	.	.	.	size=248;sizeclass=(100%2c400];expression=4;expressionClass=inbetween;TE_Copia=FALSE;threeprimeUTR=FALSE;TE_Mariner=FALSE;CDS=FALSE;MSAT=FALSE;TE_Order_LINE=FALSE;TE_P=FALSE;TE_TOC1=FALSE;rRNA=FALSE;mRNA=FALSE;miRNA=FALSE;TE_TOC2=FALSE;TE_Order_LTR=FALSE;TE_Novosib=FALSE;introns=FALSE;TE_RTE=FALSE;TE_Gypsy=FALSE;fiveprimeUTR=FALSE;irs=TRUE;transposons=FALSE;TE_DIRS=FALSE;TE_Class_RET=FALSE;TE_EnS…
chromosome_2	rtracklayer	sequence_feature	2927273	2927779	.	.	.	size=507;sizeclass=(400%2c1.5e+03];expression=3;expressionClass=inbetween;TE_Copia=FALSE;threeprimeUTR=FALSE;TE_Mariner=FALSE;CDS=FALSE;MSAT=FALSE;TE_Order_LINE=FALSE;TE_P=FALSE;TE_TOC1=FALSE;rRNA=FALSE;mRNA=FALSE;miRNA=FALSE;TE_TOC2=FALSE;TE_Order_LTR=FALSE;TE_Novosib=FALSE;introns=FALSE;TE_RTE=FALSE;TE_Gypsy=FALSE;fiveprimeUTR=FALSE;irs=TRUE;transposons=FALSE;TE_DIRS=FALSE;TE_Class_RET=FALSE;TE…
chromosome_2	rtracklayer	sequence_feature	2927780	2928695	.	.	.	size=916;sizeclass=(400%2c1.5e+03];expression=4;expressionClass=inbetween;TE_Copia=FALSE;threeprimeUTR=FALSE;TE_Mariner=FALSE;CDS=TRUE;MSAT=FALSE;TE_Order_LINE=FALSE;TE_P=FALSE;TE_TOC1=FALSE;rRNA=FALSE;mRNA=TRUE;miRNA=FALSE;TE_TOC2=FALSE;TE_Order_LTR=FALSE;TE_Novosib=FALSE;introns=FALSE;TE_RTE=FALSE;TE_Gypsy=FALSE;fiveprimeUTR=TRUE;irs=FALSE;transposons=FALSE;TE_DIRS=FALSE;TE_Class_RET=FALSE;TE_E…
chromosome_2	rtracklayer	sequence_feature	2928696	2928897	.	.	.	size=202;sizeclass=(100%2c400];expression=4;expressionClass=inbetween;TE_Copia=FALSE;threeprimeUTR=FALSE;TE_Mariner=FALSE;CDS=TRUE;MSAT=FALSE;TE_Order_LINE=FALSE;TE_P=FALSE;TE_TOC1=FALSE;rRNA=FALSE;mRNA=TRUE;miRNA=FALSE;TE_TOC2=FALSE;TE_Order_LTR=FALSE;TE_Novosib=FALSE;introns=TRUE;TE_RTE=FALSE;TE_Gypsy=FALSE;fiveprimeUTR=FALSE;irs=FALSE;transposons=FALSE;TE_DIRS=FALSE;TE_Class_RET=FALSE;TE_EnSpm…
chromosome_2	rtracklayer	sequence_feature	2928898	2929008	.	.	.	size=111;sizeclass=(100%2c400];expression=0;expressionClass=specific;TE_Copia=FALSE;threeprimeUTR=FALSE;TE_Mariner=FALSE;CDS=FALSE;MSAT=FALSE;TE_Order_LINE=FALSE;TE_P=FALSE;TE_TOC1=FALSE;rRNA=FALSE;mRNA=TRUE;miRNA=FALSE;TE_TOC2=FALSE;TE_Order_LTR=FALSE;TE_Novosib=FALSE;introns=TRUE;TE_RTE=FALSE;TE_Gypsy=FALSE;fiveprimeUTR=FALSE;irs=FALSE;transposons=FALSE;TE_DIRS=FALSE;TE_Class_RET=FALSE;TE_EnSpm…
chromosome_2	rtracklayer	sequence_feature	2929892	2930313	.	.	.	size=422;sizeclass=(400%2c1.5e+03];expression=3;expressionClass=inbetween;TE_Copia=FALSE;threeprimeUTR=FALSE;TE_Mariner=FALSE;CDS=FALSE;MSAT=FALSE;TE_Order_LINE=FALSE;TE_P=FALSE;TE_TOC1=FALSE;rRNA=FALSE;mRNA=TRUE;miRNA=FALSE;TE_TOC2=FALSE;TE_Order_LTR=FALSE;TE_Novosib=FALSE;introns=TRUE;TE_RTE=FALSE;TE_Gypsy=FALSE;fiveprimeUTR=FALSE;irs=FALSE;transposons=FALSE;TE_DIRS=FALSE;TE_Class_RET=FALSE;TE_…
chromosome_2	rtracklayer	sequence_feature	2930314	2930401	.	.	.	size=88;sizeclass=(0%2c100];expression=5;expressionClass=inbetween;TE_Copia=FALSE;threeprimeUTR=FALSE;TE_Mariner=FALSE;CDS=FALSE;MSAT=FALSE;TE_Order_LINE=FALSE;TE_P=FALSE;TE_TOC1=FALSE;rRNA=FALSE;mRNA=TRUE;miRNA=FALSE;TE_TOC2=FALSE;TE_Order_LTR=FALSE;TE_Novosib=FALSE;introns=TRUE;TE_RTE=FALSE;TE_Gypsy=FALSE;fiveprimeUTR=FALSE;irs=FALSE;transposons=FALSE;TE_DIRS=FALSE;TE_Class_RET=FALSE;TE_EnSpm=F…
chromosome_2	rtracklayer	sequence_feature	2930402	2932267	.	.	.	size=1866;sizeclass=(1.5e+03%2c3e+03];expression=3;expressionClass=inbetween;TE_Copia=FALSE;threeprimeUTR=TRUE;TE_Mariner=FALSE;CDS=TRUE;MSAT=FALSE;TE_Order_LINE=FALSE;TE_P=FALSE;TE_TOC1=FALSE;rRNA=FALSE;mRNA=TRUE;miRNA=FALSE;TE_TOC2=FALSE;TE_Order_LTR=FALSE;TE_Novosib=FALSE;introns=TRUE;TE_RTE=FALSE;TE_Gypsy=FALSE;fiveprimeUTR=FALSE;irs=TRUE;transposons=FALSE;TE_DIRS=FALSE;TE_Class_RET=FALSE;TE_…
chromosome_2	rtracklayer	sequence_feature	2932268	2932676	.	.	.	size=409;sizeclass=(400%2c1.5e+03];expression=3;expressionClass=inbetween;TE_Copia=FALSE;threeprimeUTR=TRUE;TE_Mariner=FALSE;CDS=FALSE;MSAT=FALSE;TE_Order_LINE=FALSE;TE_P=TRUE;TE_TOC1=FALSE;rRNA=FALSE;mRNA=TRUE;miRNA=FALSE;TE_TOC2=FALSE;TE_Order_LTR=FALSE;TE_Novosib=FALSE;introns=FALSE;TE_RTE=FALSE;TE_Gypsy=FALSE;fiveprimeUTR=FALSE;irs=TRUE;transposons=TRUE;TE_DIRS=FALSE;TE_Class_RET=FALSE;TE_EnS…
chromosome_2	rtracklayer	sequence_feature	2933683	2933962	.	.	.	size=280;sizeclass=(100%2c400];expression=5;expressionClass=inbetween;TE_Copia=FALSE;threeprimeUTR=FALSE;TE_Mariner=FALSE;CDS=FALSE;MSAT=FALSE;TE_Order_LINE=TRUE;TE_P=TRUE;TE_TOC1=FALSE;rRNA=FALSE;mRNA=FALSE;miRNA=FALSE;TE_TOC2=FALSE;TE_Order_LTR=FALSE;TE_Novosib=FALSE;introns=FALSE;TE_RTE=FALSE;TE_Gypsy=FALSE;fiveprimeUTR=FALSE;irs=TRUE;transposons=TRUE;TE_DIRS=FALSE;TE_Class_RET=TRUE;TE_EnSpm=F…
chromosome_2	rtracklayer	sequence_feature	2934007	2934224	.	.	.	size=218;sizeclass=(100%2c400];expression=4;expressionClass=inbetween;TE_Copia=FALSE;threeprimeUTR=FALSE;TE_Mariner=FALSE;CDS=FALSE;MSAT=FALSE;TE_Order_LINE=TRUE;TE_P=FALSE;TE_TOC1=FALSE;rRNA=FALSE;mRNA=FALSE;miRNA=FALSE;TE_TOC2=FALSE;TE_Order_LTR=FALSE;TE_Novosib=FALSE;introns=FALSE;TE_RTE=FALSE;TE_Gypsy=FALSE;fiveprimeUTR=FALSE;irs=TRUE;transposons=TRUE;TE_DIRS=FALSE;TE_Class_RET=TRUE;TE_EnSpm=…
chromosome_2	rtracklayer	sequence_feature	2934225	2934300	.	.	.	size=76;sizeclass=(0%2c100];expression=6;expressionClass=common;TE_Copia=FALSE;threeprimeUTR=FALSE;TE_Mariner=FALSE;CDS=FALSE;MSAT=FALSE;TE_Order_LINE=TRUE;TE_P=FALSE;TE_TOC1=FALSE;rRNA=FALSE;mRNA=FALSE;miRNA=FALSE;TE_TOC2=FALSE;TE_Order_LTR=FALSE;TE_Novosib=FALSE;introns=FALSE;TE_RTE=FALSE;TE_Gypsy=FALSE;fiveprimeUTR=FALSE;irs=TRUE;transposons=TRUE;TE_DIRS=FALSE;TE_Class_RET=TRUE;TE_EnSpm=FALSE;…
chromosome_2	rtracklayer	sequence_feature	2934301	2934435	.	.	.	size=135;sizeclass=(100%2c400];expression=4;expressionClass=inbetween;TE_Copia=FALSE;threeprimeUTR=FALSE;TE_Mariner=FALSE;CDS=FALSE;MSAT=FALSE;TE_Order_LINE=TRUE;TE_P=FALSE;TE_TOC1=FALSE;rRNA=FALSE;mRNA=FALSE;miRNA=FALSE;TE_TOC2=FALSE;TE_Order_LTR=FALSE;TE_Novosib=FALSE;introns=FALSE;TE_RTE=FALSE;TE_Gypsy=FALSE;fiveprimeUTR=FALSE;irs=TRUE;transposons=TRUE;TE_DIRS=FALSE;TE_Class_RET=TRUE;TE_EnSpm=…
chromosome_2	rtracklayer	sequence_feature	2934888	2935864	.	.	.	size=977;sizeclass=(400%2c1.5e+03];expression=3;expressionClass=inbetween;TE_Copia=FALSE;threeprimeUTR=FALSE;TE_Mariner=FALSE;CDS=FALSE;MSAT=FALSE;TE_Order_LINE=TRUE;TE_P=FALSE;TE_TOC1=FALSE;rRNA=FALSE;mRNA=FALSE;miRNA=FALSE;TE_TOC2=FALSE;TE_Order_LTR=FALSE;TE_Novosib=FALSE;introns=FALSE;TE_RTE=FALSE;TE_Gypsy=FALSE;fiveprimeUTR=FALSE;irs=FALSE;transposons=TRUE;TE_DIRS=FALSE;TE_Class_RET=TRUE;TE_E…
chromosome_2	rtracklayer	sequence_feature	2935865	2937164	.	.	.	size=1300;sizeclass=(400%2c1.5e+03];expression=5;expressionClass=inbetween;TE_Copia=FALSE;threeprimeUTR=FALSE;TE_Mariner=FALSE;CDS=FALSE;MSAT=FALSE;TE_Order_LINE=TRUE;TE_P=FALSE;TE_TOC1=FALSE;rRNA=FALSE;mRNA=FALSE;miRNA=FALSE;TE_TOC2=FALSE;TE_Order_LTR=FALSE;TE_Novosib=FALSE;introns=FALSE;TE_RTE=FALSE;TE_Gypsy=FALSE;fiveprimeUTR=FALSE;irs=FALSE;transposons=TRUE;TE_DIRS=FALSE;TE_Class_RET=TRUE;TE_…
chromosome_2	rtracklayer	sequence_feature	2937449	2937736	.	.	.	size=288;sizeclass=(100%2c400];expression=5;expressionClass=inbetween;TE_Copia=FALSE;threeprimeUTR=TRUE;TE_Mariner=FALSE;CDS=TRUE;MSAT=FALSE;TE_Order_LINE=FALSE;TE_P=FALSE;TE_TOC1=FALSE;rRNA=FALSE;mRNA=TRUE;miRNA=FALSE;TE_TOC2=FALSE;TE_Order_LTR=FALSE;TE_Novosib=FALSE;introns=TRUE;TE_RTE=FALSE;TE_Gypsy=FALSE;fiveprimeUTR=FALSE;irs=FALSE;transposons=FALSE;TE_DIRS=FALSE;TE_Class_RET=FALSE;TE_EnSpm=…
chromosome_2	rtracklayer	sequence_feature	2938006	2938036	.	.	.	size=31;sizeclass=(0%2c100];expression=3;expressionClass=inbetween;TE_Copia=FALSE;threeprimeUTR=FALSE;TE_Mariner=FALSE;CDS=TRUE;MSAT=FALSE;TE_Order_LINE=FALSE;TE_P=FALSE;TE_TOC1=FALSE;rRNA=FALSE;mRNA=TRUE;miRNA=FALSE;TE_TOC2=FALSE;TE_Order_LTR=FALSE;TE_Novosib=FALSE;introns=FALSE;TE_RTE=FALSE;TE_Gypsy=FALSE;fiveprimeUTR=FALSE;irs=FALSE;transposons=FALSE;TE_DIRS=FALSE;TE_Class_RET=FALSE;TE_EnSpm=F…
chromosome_2	rtracklayer	sequence_feature	2938196	2938245	.	.	.	size=50;sizeclass=(0%2c100];expression=4;expressionClass=inbetween;TE_Copia=FALSE;threeprimeUTR=FALSE;TE_Mariner=FALSE;CDS=FALSE;MSAT=FALSE;TE_Order_LINE=FALSE;TE_P=FALSE;TE_TOC1=FALSE;rRNA=FALSE;mRNA=TRUE;miRNA=FALSE;TE_TOC2=FALSE;TE_Order_LTR=FALSE;TE_Novosib=FALSE;introns=TRUE;TE_RTE=FALSE;TE_Gypsy=FALSE;fiveprimeUTR=FALSE;irs=FALSE;transposons=FALSE;TE_DIRS=FALSE;TE_Class_RET=FALSE;TE_EnSpm=F…
chromosome_2	rtracklayer	sequence_feature	2938246	2938474	.	.	.	size=229;sizeclass=(100%2c400];expression=4;expressionClass=inbetween;TE_Copia=FALSE;threeprimeUTR=FALSE;TE_Mariner=FALSE;CDS=FALSE;MSAT=FALSE;TE_Order_LINE=FALSE;TE_P=FALSE;TE_TOC1=FALSE;rRNA=FALSE;mRNA=TRUE;miRNA=FALSE;TE_TOC2=FALSE;TE_Order_LTR=FALSE;TE_Novosib=FALSE;introns=TRUE;TE_RTE=FALSE;TE_Gypsy=FALSE;fiveprimeUTR=FALSE;irs=FALSE;transposons=FALSE;TE_DIRS=FALSE;TE_Class_RET=FALSE;TE_EnSp…
chromosome_2	rtracklayer	sequence_feature	2938475	2938864	.	.	.	size=390;sizeclass=(100%2c400];expression=4;expressionClass=inbetween;TE_Copia=FALSE;threeprimeUTR=FALSE;TE_Mariner=FALSE;CDS=TRUE;MSAT=FALSE;TE_Order_LINE=FALSE;TE_P=FALSE;TE_TOC1=FALSE;rRNA=FALSE;mRNA=TRUE;miRNA=FALSE;TE_TOC2=FALSE;TE_Order_LTR=FALSE;TE_Novosib=FALSE;introns=TRUE;TE_RTE=FALSE;TE_Gypsy=FALSE;fiveprimeUTR=FALSE;irs=FALSE;transposons=FALSE;TE_DIRS=FALSE;TE_Class_RET=FALSE;TE_EnSpm…
chromosome_2	rtracklayer	sequence_feature	2938865	2939296	.	.	.	size=432;sizeclass=(400%2c1.5e+03];expression=3;expressionClass=inbetween;TE_Copia=FALSE;threeprimeUTR=FALSE;TE_Mariner=FALSE;CDS=TRUE;MSAT=FALSE;TE_Order_LINE=TRUE;TE_P=FALSE;TE_TOC1=FALSE;rRNA=FALSE;mRNA=TRUE;miRNA=FALSE;TE_TOC2=FALSE;TE_Order_LTR=FALSE;TE_Novosib=FALSE;introns=FALSE;TE_RTE=FALSE;TE_Gypsy=FALSE;fiveprimeUTR=TRUE;irs=FALSE;transposons=TRUE;TE_DIRS=FALSE;TE_Class_RET=TRUE;TE_EnSp…
chromosome_2	rtracklayer	sequence_feature	2939297	2939816	.	.	.	size=520;sizeclass=(400%2c1.5e+03];expression=5;expressionClass=inbetween;TE_Copia=FALSE;threeprimeUTR=FALSE;TE_Mariner=FALSE;CDS=FALSE;MSAT=FALSE;TE_Order_LINE=TRUE;TE_P=FALSE;TE_TOC1=FALSE;rRNA=FALSE;mRNA=FALSE;miRNA=FALSE;TE_TOC2=FALSE;TE_Order_LTR=FALSE;TE_Novosib=FALSE;introns=FALSE;TE_RTE=FALSE;TE_Gypsy=FALSE;fiveprimeUTR=FALSE;irs=FALSE;transposons=TRUE;TE_DIRS=FALSE;TE_Class_RET=TRUE;TE_E…
chromosome_2	rtracklayer	sequence_feature	2940277	2940581	.	.	.	size=305;sizeclass=(100%2c400];expression=4;expressionClass=inbetween;TE_Copia=FALSE;threeprimeUTR=FALSE;TE_Mariner=FALSE;CDS=FALSE;MSAT=FALSE;TE_Order_LINE=TRUE;TE_P=FALSE;TE_TOC1=FALSE;rRNA=FALSE;mRNA=FALSE;miRNA=FALSE;TE_TOC2=FALSE;TE_Order_LTR=FALSE;TE_Novosib=FALSE;introns=FALSE;TE_RTE=FALSE;TE_Gypsy=FALSE;fiveprimeUTR=FALSE;irs=FALSE;transposons=TRUE;TE_DIRS=FALSE;TE_Class_RET=TRUE;TE_EnSpm…
chromosome_2	rtracklayer	sequence_feature	2940582	2940766	.	.	.	size=185;sizeclass=(100%2c400];expression=5;expressionClass=inbetween;TE_Copia=FALSE;threeprimeUTR=FALSE;TE_Mariner=FALSE;CDS=FALSE;MSAT=FALSE;TE_Order_LINE=TRUE;TE_P=FALSE;TE_TOC1=FALSE;rRNA=FALSE;mRNA=FALSE;miRNA=FALSE;TE_TOC2=FALSE;TE_Order_LTR=FALSE;TE_Novosib=FALSE;introns=FALSE;TE_RTE=FALSE;TE_Gypsy=FALSE;fiveprimeUTR=FALSE;irs=FALSE;transposons=TRUE;TE_DIRS=FALSE;TE_Class_RET=TRUE;TE_EnSpm…
chromosome_2	rtracklayer	sequence_feature	2941120	2941587	.	.	.	size=468;sizeclass=(400%2c1.5e+03];expression=3;expressionClass=inbetween;TE_Copia=FALSE;threeprimeUTR=TRUE;TE_Mariner=FALSE;CDS=FALSE;MSAT=FALSE;TE_Order_LINE=TRUE;TE_P=FALSE;TE_TOC1=FALSE;rRNA=FALSE;mRNA=TRUE;miRNA=FALSE;TE_TOC2=FALSE;TE_Order_LTR=FALSE;TE_Novosib=FALSE;introns=FALSE;TE_RTE=FALSE;TE_Gypsy=FALSE;fiveprimeUTR=FALSE;irs=FALSE;transposons=TRUE;TE_DIRS=FALSE;TE_Class_RET=TRUE;TE_EnS…
chromosome_2	rtracklayer	sequence_feature	2941654	2942177	.	.	.	size=524;sizeclass=(400%2c1.5e+03];expression=5;expressionClass=inbetween;TE_Copia=FALSE;threeprimeUTR=TRUE;TE_Mariner=FALSE;CDS=FALSE;MSAT=FALSE;TE_Order_LINE=TRUE;TE_P=FALSE;TE_TOC1=FALSE;rRNA=FALSE;mRNA=TRUE;miRNA=FALSE;TE_TOC2=FALSE;TE_Order_LTR=FALSE;TE_Novosib=FALSE;introns=FALSE;TE_RTE=FALSE;TE_Gypsy=FALSE;fiveprimeUTR=FALSE;irs=FALSE;transposons=TRUE;TE_DIRS=FALSE;TE_Class_RET=TRUE;TE_EnS…
chromosome_2	rtracklayer	sequence_feature	2942315	2943247	.	.	.	size=933;sizeclass=(400%2c1.5e+03];expression=5;expressionClass=inbetween;TE_Copia=FALSE;threeprimeUTR=TRUE;TE_Mariner=FALSE;CDS=FALSE;MSAT=FALSE;TE_Order_LINE=TRUE;TE_P=FALSE;TE_TOC1=FALSE;rRNA=FALSE;mRNA=TRUE;miRNA=FALSE;TE_TOC2=FALSE;TE_Order_LTR=FALSE;TE_Novosib=FALSE;introns=FALSE;TE_RTE=FALSE;TE_Gypsy=FALSE;fiveprimeUTR=FALSE;irs=FALSE;transposons=TRUE;TE_DIRS=FALSE;TE_Class_RET=TRUE;TE_EnS…
chromosome_2	rtracklayer	sequence_feature	2943248	2943499	.	.	.	size=252;sizeclass=(100%2c400];expression=4;expressionClass=inbetween;TE_Copia=FALSE;threeprimeUTR=TRUE;TE_Mariner=FALSE;CDS=TRUE;MSAT=FALSE;TE_Order_LINE=TRUE;TE_P=FALSE;TE_TOC1=FALSE;rRNA=FALSE;mRNA=TRUE;miRNA=FALSE;TE_TOC2=FALSE;TE_Order_LTR=FALSE;TE_Novosib=FALSE;introns=TRUE;TE_RTE=FALSE;TE_Gypsy=FALSE;fiveprimeUTR=FALSE;irs=FALSE;transposons=TRUE;TE_DIRS=FALSE;TE_Class_RET=TRUE;TE_EnSpm=FAL…
chromosome_2	rtracklayer	sequence_feature	2943846	2944424	.	.	.	size=579;sizeclass=(400%2c1.5e+03];expression=5;expressionClass=inbetween;TE_Copia=FALSE;threeprimeUTR=FALSE;TE_Mariner=FALSE;CDS=TRUE;MSAT=FALSE;TE_Order_LINE=FALSE;TE_P=FALSE;TE_TOC1=FALSE;rRNA=FALSE;mRNA=TRUE;miRNA=FALSE;TE_TOC2=FALSE;TE_Order_LTR=FALSE;TE_Novosib=FALSE;introns=FALSE;TE_RTE=FALSE;TE_Gypsy=FALSE;fiveprimeUTR=FALSE;irs=FALSE;transposons=FALSE;TE_DIRS=FALSE;TE_Class_RET=FALSE;TE_…
chromosome_2	rtracklayer	sequence_feature	2944425	2944737	.	.	.	size=313;sizeclass=(100%2c400];expression=3;expressionClass=inbetween;TE_Copia=FALSE;threeprimeUTR=FALSE;TE_Mariner=FALSE;CDS=TRUE;MSAT=FALSE;TE_Order_LINE=TRUE;TE_P=FALSE;TE_TOC1=FALSE;rRNA=FALSE;mRNA=TRUE;miRNA=FALSE;TE_TOC2=FALSE;TE_Order_LTR=FALSE;TE_Novosib=FALSE;introns=TRUE;TE_RTE=FALSE;TE_Gypsy=FALSE;fiveprimeUTR=FALSE;irs=FALSE;transposons=TRUE;TE_DIRS=FALSE;TE_Class_RET=TRUE;TE_EnSpm=FA…
chromosome_2	rtracklayer	sequence_feature	2952361	2952623	.	.	.	size=263;sizeclass=(100%2c400];expression=3;expressionClass=inbetween;TE_Copia=FALSE;threeprimeUTR=FALSE;TE_Mariner=FALSE;CDS=FALSE;MSAT=FALSE;TE_Order_LINE=FALSE;TE_P=FALSE;TE_TOC1=FALSE;rRNA=FALSE;mRNA=FALSE;miRNA=FALSE;TE_TOC2=FALSE;TE_Order_LTR=FALSE;TE_Novosib=FALSE;introns=FALSE;TE_RTE=FALSE;TE_Gypsy=FALSE;fiveprimeUTR=FALSE;irs=TRUE;transposons=FALSE;TE_DIRS=FALSE;TE_Class_RET=FALSE;TE_EnS…
chromosome_2	rtracklayer	sequence_feature	2952624	2954390	.	.	.	size=1767;sizeclass=(1.5e+03%2c3e+03];expression=5;expressionClass=inbetween;TE_Copia=FALSE;threeprimeUTR=FALSE;TE_Mariner=FALSE;CDS=FALSE;MSAT=FALSE;TE_Order_LINE=TRUE;TE_P=FALSE;TE_TOC1=FALSE;rRNA=FALSE;mRNA=FALSE;miRNA=FALSE;TE_TOC2=FALSE;TE_Order_LTR=FALSE;TE_Novosib=FALSE;introns=FALSE;TE_RTE=FALSE;TE_Gypsy=FALSE;fiveprimeUTR=FALSE;irs=TRUE;transposons=TRUE;TE_DIRS=FALSE;TE_Class_RET=TRUE;TE…
chromosome_2	rtracklayer	sequence_feature	2954391	2955051	.	.	.	size=661;sizeclass=(400%2c1.5e+03];expression=5;expressionClass=inbetween;TE_Copia=FALSE;threeprimeUTR=FALSE;TE_Mariner=FALSE;CDS=FALSE;MSAT=FALSE;TE_Order_LINE=FALSE;TE_P=FALSE;TE_TOC1=FALSE;rRNA=FALSE;mRNA=FALSE;miRNA=FALSE;TE_TOC2=FALSE;TE_Order_LTR=FALSE;TE_Novosib=FALSE;introns=FALSE;TE_RTE=FALSE;TE_Gypsy=FALSE;fiveprimeUTR=FALSE;irs=TRUE;transposons=FALSE;TE_DIRS=FALSE;TE_Class_RET=FALSE;TE…
chromosome_2	rtracklayer	sequence_feature	2955052	2955378	.	.	.	size=327;sizeclass=(100%2c400];expression=4;expressionClass=inbetween;TE_Copia=FALSE;threeprimeUTR=FALSE;TE_Mariner=FALSE;CDS=FALSE;MSAT=FALSE;TE_Order_LINE=FALSE;TE_P=FALSE;TE_TOC1=FALSE;rRNA=FALSE;mRNA=FALSE;miRNA=FALSE;TE_TOC2=FALSE;TE_Order_LTR=FALSE;TE_Novosib=FALSE;introns=FALSE;TE_RTE=FALSE;TE_Gypsy=FALSE;fiveprimeUTR=FALSE;irs=TRUE;transposons=FALSE;TE_DIRS=FALSE;TE_Class_RET=FALSE;TE_EnS…
chromosome_2	rtracklayer	sequence_feature	2955781	2956097	.	.	.	size=317;sizeclass=(100%2c400];expression=3;expressionClass=inbetween;TE_Copia=FALSE;threeprimeUTR=FALSE;TE_Mariner=FALSE;CDS=FALSE;MSAT=FALSE;TE_Order_LINE=FALSE;TE_P=FALSE;TE_TOC1=FALSE;rRNA=FALSE;mRNA=FALSE;miRNA=FALSE;TE_TOC2=FALSE;TE_Order_LTR=FALSE;TE_Novosib=FALSE;introns=FALSE;TE_RTE=FALSE;TE_Gypsy=FALSE;fiveprimeUTR=FALSE;irs=FALSE;transposons=FALSE;TE_DIRS=FALSE;TE_Class_RET=FALSE;TE_En…
chromosome_2	rtracklayer	sequence_feature	2956098	2956328	.	.	.	size=231;sizeclass=(100%2c400];expression=4;expressionClass=inbetween;TE_Copia=FALSE;threeprimeUTR=FALSE;TE_Mariner=FALSE;CDS=FALSE;MSAT=FALSE;TE_Order_LINE=FALSE;TE_P=FALSE;TE_TOC1=FALSE;rRNA=FALSE;mRNA=FALSE;miRNA=FALSE;TE_TOC2=FALSE;TE_Order_LTR=FALSE;TE_Novosib=FALSE;introns=FALSE;TE_RTE=FALSE;TE_Gypsy=FALSE;fiveprimeUTR=FALSE;irs=FALSE;transposons=FALSE;TE_DIRS=FALSE;TE_Class_RET=FALSE;TE_En…
chromosome_2	rtracklayer	sequence_feature	2957801	2960636	.	.	.	size=2836;sizeclass=(1.5e+03%2c3e+03];expression=5;expressionClass=inbetween;TE_Copia=FALSE;threeprimeUTR=FALSE;TE_Mariner=FALSE;CDS=FALSE;MSAT=FALSE;TE_Order_LINE=TRUE;TE_P=FALSE;TE_TOC1=FALSE;rRNA=FALSE;mRNA=FALSE;miRNA=FALSE;TE_TOC2=FALSE;TE_Order_LTR=FALSE;TE_Novosib=FALSE;introns=FALSE;TE_RTE=FALSE;TE_Gypsy=FALSE;fiveprimeUTR=FALSE;irs=FALSE;transposons=TRUE;TE_DIRS=FALSE;TE_Class_RET=TRUE;T…
chromosome_2	rtracklayer	sequence_feature	2960637	2960760	.	.	.	size=124;sizeclass=(100%2c400];expression=3;expressionClass=inbetween;TE_Copia=FALSE;threeprimeUTR=FALSE;TE_Mariner=FALSE;CDS=FALSE;MSAT=FALSE;TE_Order_LINE=FALSE;TE_P=FALSE;TE_TOC1=FALSE;rRNA=FALSE;mRNA=FALSE;miRNA=FALSE;TE_TOC2=FALSE;TE_Order_LTR=FALSE;TE_Novosib=FALSE;introns=FALSE;TE_RTE=FALSE;TE_Gypsy=FALSE;fiveprimeUTR=FALSE;irs=FALSE;transposons=FALSE;TE_DIRS=FALSE;TE_Class_RET=FALSE;TE_En…
chromosome_2	rtracklayer	sequence_feature	2960761	2961109	.	.	.	size=349;sizeclass=(100%2c400];expression=4;expressionClass=inbetween;TE_Copia=FALSE;threeprimeUTR=FALSE;TE_Mariner=FALSE;CDS=FALSE;MSAT=FALSE;TE_Order_LINE=FALSE;TE_P=FALSE;TE_TOC1=FALSE;rRNA=FALSE;mRNA=FALSE;miRNA=FALSE;TE_TOC2=FALSE;TE_Order_LTR=FALSE;TE_Novosib=FALSE;introns=FALSE;TE_RTE=FALSE;TE_Gypsy=FALSE;fiveprimeUTR=FALSE;irs=FALSE;transposons=FALSE;TE_DIRS=FALSE;TE_Class_RET=FALSE;TE_En…
chromosome_2	rtracklayer	sequence_feature	2961110	2961424	.	.	.	size=315;sizeclass=(100%2c400];expression=6;expressionClass=common;TE_Copia=FALSE;threeprimeUTR=FALSE;TE_Mariner=FALSE;CDS=FALSE;MSAT=FALSE;TE_Order_LINE=FALSE;TE_P=FALSE;TE_TOC1=FALSE;rRNA=FALSE;mRNA=FALSE;miRNA=FALSE;TE_TOC2=FALSE;TE_Order_LTR=FALSE;TE_Novosib=FALSE;introns=FALSE;TE_RTE=FALSE;TE_Gypsy=FALSE;fiveprimeUTR=FALSE;irs=FALSE;transposons=FALSE;TE_DIRS=FALSE;TE_Class_RET=FALSE;TE_EnSpm…
chromosome_2	rtracklayer	sequence_feature	2961425	2961556	.	.	.	size=132;sizeclass=(100%2c400];expression=6;expressionClass=common;TE_Copia=FALSE;threeprimeUTR=FALSE;TE_Mariner=FALSE;CDS=FALSE;MSAT=FALSE;TE_Order_LINE=FALSE;TE_P=FALSE;TE_TOC1=FALSE;rRNA=FALSE;mRNA=FALSE;miRNA=FALSE;TE_TOC2=FALSE;TE_Order_LTR=FALSE;TE_Novosib=FALSE;introns=FALSE;TE_RTE=FALSE;TE_Gypsy=FALSE;fiveprimeUTR=FALSE;irs=FALSE;transposons=FALSE;TE_DIRS=FALSE;TE_Class_RET=FALSE;TE_EnSpm…
chromosome_2	rtracklayer	sequence_feature	2961710	2961747	.	.	.	size=38;sizeclass=(0%2c100];expression=3;expressionClass=inbetween;TE_Copia=FALSE;threeprimeUTR=FALSE;TE_Mariner=FALSE;CDS=FALSE;MSAT=FALSE;TE_Order_LINE=FALSE;TE_P=FALSE;TE_TOC1=FALSE;rRNA=FALSE;mRNA=FALSE;miRNA=FALSE;TE_TOC2=FALSE;TE_Order_LTR=FALSE;TE_Novosib=FALSE;introns=FALSE;TE_RTE=FALSE;TE_Gypsy=FALSE;fiveprimeUTR=FALSE;irs=FALSE;transposons=FALSE;TE_DIRS=FALSE;TE_Class_RET=FALSE;TE_EnSpm…
chromosome_2	rtracklayer	sequence_feature	2962017	2962314	.	.	.	size=298;sizeclass=(100%2c400];expression=5;expressionClass=inbetween;TE_Copia=FALSE;threeprimeUTR=FALSE;TE_Mariner=FALSE;CDS=FALSE;MSAT=FALSE;TE_Order_LINE=FALSE;TE_P=FALSE;TE_TOC1=FALSE;rRNA=FALSE;mRNA=FALSE;miRNA=FALSE;TE_TOC2=FALSE;TE_Order_LTR=FALSE;TE_Novosib=FALSE;introns=FALSE;TE_RTE=FALSE;TE_Gypsy=FALSE;fiveprimeUTR=FALSE;irs=FALSE;transposons=FALSE;TE_DIRS=FALSE;TE_Class_RET=FALSE;TE_En…
chromosome_2	rtracklayer	sequence_feature	2962581	2963019	.	.	.	size=439;sizeclass=(400%2c1.5e+03];expression=6;expressionClass=common;TE_Copia=FALSE;threeprimeUTR=FALSE;TE_Mariner=FALSE;CDS=TRUE;MSAT=FALSE;TE_Order_LINE=FALSE;TE_P=FALSE;TE_TOC1=FALSE;rRNA=FALSE;mRNA=TRUE;miRNA=FALSE;TE_TOC2=FALSE;TE_Order_LTR=FALSE;TE_Novosib=FALSE;introns=FALSE;TE_RTE=FALSE;TE_Gypsy=FALSE;fiveprimeUTR=TRUE;irs=FALSE;transposons=FALSE;TE_DIRS=FALSE;TE_Class_RET=FALSE;TE_EnSp…
chromosome_2	rtracklayer	sequence_feature	2966407	2966845	.	.	.	size=439;sizeclass=(400%2c1.5e+03];expression=10;expressionClass=common;TE_Copia=FALSE;threeprimeUTR=TRUE;TE_Mariner=FALSE;CDS=TRUE;MSAT=FALSE;TE_Order_LINE=FALSE;TE_P=FALSE;TE_TOC1=FALSE;rRNA=FALSE;mRNA=TRUE;miRNA=FALSE;TE_TOC2=FALSE;TE_Order_LTR=FALSE;TE_Novosib=FALSE;introns=TRUE;TE_RTE=FALSE;TE_Gypsy=FALSE;fiveprimeUTR=FALSE;irs=TRUE;transposons=FALSE;TE_DIRS=FALSE;TE_Class_RET=FALSE;TE_EnSpm…
chromosome_2	rtracklayer	sequence_feature	2967680	2968219	.	.	.	size=540;sizeclass=(400%2c1.5e+03];expression=13;expressionClass=common;TE_Copia=FALSE;threeprimeUTR=FALSE;TE_Mariner=FALSE;CDS=FALSE;MSAT=FALSE;TE_Order_LINE=FALSE;TE_P=FALSE;TE_TOC1=FALSE;rRNA=FALSE;mRNA=TRUE;miRNA=FALSE;TE_TOC2=FALSE;TE_Order_LTR=FALSE;TE_Novosib=FALSE;introns=FALSE;TE_RTE=FALSE;TE_Gypsy=FALSE;fiveprimeUTR=TRUE;irs=FALSE;transposons=FALSE;TE_DIRS=FALSE;TE_Class_RET=FALSE;TE_En…
chromosome_2	rtracklayer	sequence_feature	2969835	2970597	.	.	.	size=763;sizeclass=(400%2c1.5e+03];expression=10;expressionClass=common;TE_Copia=FALSE;threeprimeUTR=TRUE;TE_Mariner=FALSE;CDS=FALSE;MSAT=FALSE;TE_Order_LINE=FALSE;TE_P=FALSE;TE_TOC1=FALSE;rRNA=FALSE;mRNA=TRUE;miRNA=FALSE;TE_TOC2=FALSE;TE_Order_LTR=FALSE;TE_Novosib=FALSE;introns=FALSE;TE_RTE=FALSE;TE_Gypsy=FALSE;fiveprimeUTR=FALSE;irs=FALSE;transposons=FALSE;TE_DIRS=FALSE;TE_Class_RET=FALSE;TE_En…
chromosome_2	rtracklayer	sequence_feature	2993372	2993907	.	.	.	size=536;sizeclass=(400%2c1.5e+03];expression=11;expressionClass=common;TE_Copia=FALSE;threeprimeUTR=FALSE;TE_Mariner=FALSE;CDS=FALSE;MSAT=FALSE;TE_Order_LINE=FALSE;TE_P=FALSE;TE_TOC1=FALSE;rRNA=FALSE;mRNA=FALSE;miRNA=FALSE;TE_TOC2=FALSE;TE_Order_LTR=FALSE;TE_Novosib=FALSE;introns=FALSE;TE_RTE=FALSE;TE_Gypsy=FALSE;fiveprimeUTR=FALSE;irs=FALSE;transposons=FALSE;TE_DIRS=FALSE;TE_Class_RET=FALSE;TE_…
chromosome_2	rtracklayer	sequence_feature	2999567	2999737	.	.	.	size=171;sizeclass=(100%2c400];expression=3;expressionClass=inbetween;TE_Copia=FALSE;threeprimeUTR=FALSE;TE_Mariner=FALSE;CDS=FALSE;MSAT=FALSE;TE_Order_LINE=TRUE;TE_P=FALSE;TE_TOC1=FALSE;rRNA=FALSE;mRNA=FALSE;miRNA=FALSE;TE_TOC2=FALSE;TE_Order_LTR=FALSE;TE_Novosib=FALSE;introns=FALSE;TE_RTE=FALSE;TE_Gypsy=FALSE;fiveprimeUTR=FALSE;irs=FALSE;transposons=TRUE;TE_DIRS=FALSE;TE_Class_RET=TRUE;TE_EnSpm…
chromosome_2	rtracklayer	sequence_feature	2999809	2999924	.	.	.	size=116;sizeclass=(100%2c400];expression=5;expressionClass=inbetween;TE_Copia=FALSE;threeprimeUTR=FALSE;TE_Mariner=FALSE;CDS=FALSE;MSAT=FALSE;TE_Order_LINE=TRUE;TE_P=FALSE;TE_TOC1=FALSE;rRNA=FALSE;mRNA=FALSE;miRNA=FALSE;TE_TOC2=FALSE;TE_Order_LTR=FALSE;TE_Novosib=FALSE;introns=FALSE;TE_RTE=FALSE;TE_Gypsy=FALSE;fiveprimeUTR=FALSE;irs=FALSE;transposons=TRUE;TE_DIRS=FALSE;TE_Class_RET=TRUE;TE_EnSpm…
chromosome_2	rtracklayer	sequence_feature	2999925	3000954	.	.	.	size=1030;sizeclass=(400%2c1.5e+03];expression=5;expressionClass=inbetween;TE_Copia=FALSE;threeprimeUTR=FALSE;TE_Mariner=FALSE;CDS=FALSE;MSAT=FALSE;TE_Order_LINE=TRUE;TE_P=FALSE;TE_TOC1=FALSE;rRNA=FALSE;mRNA=FALSE;miRNA=FALSE;TE_TOC2=FALSE;TE_Order_LTR=FALSE;TE_Novosib=FALSE;introns=FALSE;TE_RTE=FALSE;TE_Gypsy=FALSE;fiveprimeUTR=FALSE;irs=TRUE;transposons=TRUE;TE_DIRS=FALSE;TE_Class_RET=TRUE;TE_E…
chromosome_2	rtracklayer	sequence_feature	3000955	3001007	.	.	.	size=53;sizeclass=(0%2c100];expression=6;expressionClass=common;TE_Copia=FALSE;threeprimeUTR=FALSE;TE_Mariner=FALSE;CDS=FALSE;MSAT=FALSE;TE_Order_LINE=FALSE;TE_P=FALSE;TE_TOC1=FALSE;rRNA=FALSE;mRNA=FALSE;miRNA=FALSE;TE_TOC2=FALSE;TE_Order_LTR=FALSE;TE_Novosib=FALSE;introns=FALSE;TE_RTE=FALSE;TE_Gypsy=FALSE;fiveprimeUTR=FALSE;irs=TRUE;transposons=FALSE;TE_DIRS=FALSE;TE_Class_RET=FALSE;TE_EnSpm=FAL…
chromosome_2	rtracklayer	sequence_feature	3001266	3001482	.	.	.	size=217;sizeclass=(100%2c400];expression=3;expressionClass=inbetween;TE_Copia=FALSE;threeprimeUTR=FALSE;TE_Mariner=FALSE;CDS=FALSE;MSAT=FALSE;TE_Order_LINE=TRUE;TE_P=FALSE;TE_TOC1=FALSE;rRNA=FALSE;mRNA=FALSE;miRNA=FALSE;TE_TOC2=FALSE;TE_Order_LTR=FALSE;TE_Novosib=FALSE;introns=FALSE;TE_RTE=FALSE;TE_Gypsy=FALSE;fiveprimeUTR=FALSE;irs=TRUE;transposons=TRUE;TE_DIRS=FALSE;TE_Class_RET=TRUE;TE_EnSpm=…
chromosome_2	rtracklayer	sequence_feature	3001598	3001823	.	.	.	size=226;sizeclass=(100%2c400];expression=5;expressionClass=inbetween;TE_Copia=FALSE;threeprimeUTR=FALSE;TE_Mariner=FALSE;CDS=FALSE;MSAT=FALSE;TE_Order_LINE=TRUE;TE_P=FALSE;TE_TOC1=FALSE;rRNA=FALSE;mRNA=FALSE;miRNA=FALSE;TE_TOC2=FALSE;TE_Order_LTR=FALSE;TE_Novosib=FALSE;introns=FALSE;TE_RTE=FALSE;TE_Gypsy=FALSE;fiveprimeUTR=FALSE;irs=FALSE;transposons=TRUE;TE_DIRS=FALSE;TE_Class_RET=TRUE;TE_EnSpm…
chromosome_2	rtracklayer	sequence_feature	3001824	3002040	.	.	.	size=217;sizeclass=(100%2c400];expression=3;expressionClass=inbetween;TE_Copia=FALSE;threeprimeUTR=FALSE;TE_Mariner=FALSE;CDS=FALSE;MSAT=FALSE;TE_Order_LINE=TRUE;TE_P=FALSE;TE_TOC1=FALSE;rRNA=FALSE;mRNA=FALSE;miRNA=FALSE;TE_TOC2=FALSE;TE_Order_LTR=FALSE;TE_Novosib=FALSE;introns=FALSE;TE_RTE=FALSE;TE_Gypsy=FALSE;fiveprimeUTR=FALSE;irs=FALSE;transposons=TRUE;TE_DIRS=FALSE;TE_Class_RET=TRUE;TE_EnSpm…
chromosome_2	rtracklayer	sequence_feature	3002507	3002934	.	.	.	size=428;sizeclass=(400%2c1.5e+03];expression=6;expressionClass=common;TE_Copia=FALSE;threeprimeUTR=FALSE;TE_Mariner=FALSE;CDS=FALSE;MSAT=FALSE;TE_Order_LINE=TRUE;TE_P=FALSE;TE_TOC1=FALSE;rRNA=FALSE;mRNA=FALSE;miRNA=FALSE;TE_TOC2=FALSE;TE_Order_LTR=FALSE;TE_Novosib=FALSE;introns=FALSE;TE_RTE=FALSE;TE_Gypsy=FALSE;fiveprimeUTR=FALSE;irs=FALSE;transposons=TRUE;TE_DIRS=FALSE;TE_Class_RET=TRUE;TE_EnSp…
chromosome_2	rtracklayer	sequence_feature	3002935	3003415	.	.	.	size=481;sizeclass=(400%2c1.5e+03];expression=3;expressionClass=inbetween;TE_Copia=FALSE;threeprimeUTR=FALSE;TE_Mariner=FALSE;CDS=FALSE;MSAT=FALSE;TE_Order_LINE=TRUE;TE_P=FALSE;TE_TOC1=FALSE;rRNA=FALSE;mRNA=FALSE;miRNA=FALSE;TE_TOC2=FALSE;TE_Order_LTR=FALSE;TE_Novosib=FALSE;introns=FALSE;TE_RTE=FALSE;TE_Gypsy=FALSE;fiveprimeUTR=FALSE;irs=FALSE;transposons=TRUE;TE_DIRS=FALSE;TE_Class_RET=TRUE;TE_E…
chromosome_2	rtracklayer	sequence_feature	3006517	3007767	.	.	.	size=1251;sizeclass=(400%2c1.5e+03];expression=3;expressionClass=inbetween;TE_Copia=FALSE;threeprimeUTR=FALSE;TE_Mariner=FALSE;CDS=FALSE;MSAT=FALSE;TE_Order_LINE=TRUE;TE_P=FALSE;TE_TOC1=FALSE;rRNA=FALSE;mRNA=FALSE;miRNA=FALSE;TE_TOC2=FALSE;TE_Order_LTR=FALSE;TE_Novosib=FALSE;introns=FALSE;TE_RTE=FALSE;TE_Gypsy=FALSE;fiveprimeUTR=FALSE;irs=TRUE;transposons=TRUE;TE_DIRS=FALSE;TE_Class_RET=TRUE;TE_E…
chromosome_2	rtracklayer	sequence_feature	3017505	3018714	.	.	.	size=1210;sizeclass=(400%2c1.5e+03];expression=4;expressionClass=inbetween;TE_Copia=FALSE;threeprimeUTR=TRUE;TE_Mariner=FALSE;CDS=FALSE;MSAT=FALSE;TE_Order_LINE=FALSE;TE_P=FALSE;TE_TOC1=FALSE;rRNA=FALSE;mRNA=TRUE;miRNA=FALSE;TE_TOC2=FALSE;TE_Order_LTR=FALSE;TE_Novosib=FALSE;introns=FALSE;TE_RTE=FALSE;TE_Gypsy=FALSE;fiveprimeUTR=FALSE;irs=FALSE;transposons=FALSE;TE_DIRS=FALSE;TE_Class_RET=FALSE;TE…
chromosome_2	rtracklayer	sequence_feature	3019683	3020211	.	.	.	size=529;sizeclass=(400%2c1.5e+03];expression=7;expressionClass=common;TE_Copia=FALSE;threeprimeUTR=FALSE;TE_Mariner=FALSE;CDS=TRUE;MSAT=FALSE;TE_Order_LINE=TRUE;TE_P=FALSE;TE_TOC1=FALSE;rRNA=FALSE;mRNA=TRUE;miRNA=FALSE;TE_TOC2=FALSE;TE_Order_LTR=FALSE;TE_Novosib=FALSE;introns=FALSE;TE_RTE=FALSE;TE_Gypsy=FALSE;fiveprimeUTR=TRUE;irs=FALSE;transposons=TRUE;TE_DIRS=FALSE;TE_Class_RET=TRUE;TE_EnSpm=F…
chromosome_2	rtracklayer	sequence_feature	3020441	3021163	.	.	.	size=723;sizeclass=(400%2c1.5e+03];expression=8;expressionClass=common;TE_Copia=FALSE;threeprimeUTR=FALSE;TE_Mariner=FALSE;CDS=FALSE;MSAT=FALSE;TE_Order_LINE=TRUE;TE_P=FALSE;TE_TOC1=FALSE;rRNA=FALSE;mRNA=FALSE;miRNA=FALSE;TE_TOC2=FALSE;TE_Order_LTR=FALSE;TE_Novosib=FALSE;introns=FALSE;TE_RTE=FALSE;TE_Gypsy=FALSE;fiveprimeUTR=FALSE;irs=FALSE;transposons=TRUE;TE_DIRS=FALSE;TE_Class_RET=TRUE;TE_EnSp…
chromosome_2	rtracklayer	sequence_feature	3021164	3021868	.	.	.	size=705;sizeclass=(400%2c1.5e+03];expression=3;expressionClass=inbetween;TE_Copia=FALSE;threeprimeUTR=FALSE;TE_Mariner=FALSE;CDS=FALSE;MSAT=FALSE;TE_Order_LINE=FALSE;TE_P=FALSE;TE_TOC1=FALSE;rRNA=FALSE;mRNA=FALSE;miRNA=FALSE;TE_TOC2=FALSE;TE_Order_LTR=TRUE;TE_Novosib=FALSE;introns=FALSE;TE_RTE=FALSE;TE_Gypsy=TRUE;fiveprimeUTR=FALSE;irs=FALSE;transposons=TRUE;TE_DIRS=FALSE;TE_Class_RET=TRUE;TE_En…
chromosome_2	rtracklayer	sequence_feature	3022031	3022720	.	.	.	size=690;sizeclass=(400%2c1.5e+03];expression=3;expressionClass=inbetween;TE_Copia=FALSE;threeprimeUTR=FALSE;TE_Mariner=FALSE;CDS=FALSE;MSAT=FALSE;TE_Order_LINE=TRUE;TE_P=FALSE;TE_TOC1=FALSE;rRNA=FALSE;mRNA=FALSE;miRNA=FALSE;TE_TOC2=FALSE;TE_Order_LTR=TRUE;TE_Novosib=FALSE;introns=FALSE;TE_RTE=FALSE;TE_Gypsy=TRUE;fiveprimeUTR=FALSE;irs=FALSE;transposons=TRUE;TE_DIRS=FALSE;TE_Class_RET=TRUE;TE_EnS…
chromosome_2	rtracklayer	sequence_feature	3022969	3025007	.	.	.	size=2039;sizeclass=(1.5e+03%2c3e+03];expression=2;expressionClass=inbetween;TE_Copia=FALSE;threeprimeUTR=FALSE;TE_Mariner=FALSE;CDS=FALSE;MSAT=FALSE;TE_Order_LINE=TRUE;TE_P=FALSE;TE_TOC1=FALSE;rRNA=FALSE;mRNA=FALSE;miRNA=FALSE;TE_TOC2=FALSE;TE_Order_LTR=FALSE;TE_Novosib=FALSE;introns=FALSE;TE_RTE=FALSE;TE_Gypsy=FALSE;fiveprimeUTR=FALSE;irs=FALSE;transposons=TRUE;TE_DIRS=FALSE;TE_Class_RET=TRUE;T…
chromosome_2	rtracklayer	sequence_feature	3025058	3025490	.	.	.	size=433;sizeclass=(400%2c1.5e+03];expression=3;expressionClass=inbetween;TE_Copia=FALSE;threeprimeUTR=TRUE;TE_Mariner=FALSE;CDS=FALSE;MSAT=FALSE;TE_Order_LINE=TRUE;TE_P=FALSE;TE_TOC1=FALSE;rRNA=FALSE;mRNA=TRUE;miRNA=FALSE;TE_TOC2=FALSE;TE_Order_LTR=FALSE;TE_Novosib=FALSE;introns=FALSE;TE_RTE=FALSE;TE_Gypsy=FALSE;fiveprimeUTR=FALSE;irs=TRUE;transposons=TRUE;TE_DIRS=FALSE;TE_Class_RET=TRUE;TE_EnSp…
chromosome_2	rtracklayer	sequence_feature	3047151	3047329	.	.	.	size=179;sizeclass=(100%2c400];expression=8;expressionClass=common;TE_Copia=FALSE;threeprimeUTR=FALSE;TE_Mariner=FALSE;CDS=FALSE;MSAT=FALSE;TE_Order_LINE=FALSE;TE_P=FALSE;TE_TOC1=FALSE;rRNA=FALSE;mRNA=TRUE;miRNA=FALSE;TE_TOC2=FALSE;TE_Order_LTR=FALSE;TE_Novosib=FALSE;introns=TRUE;TE_RTE=FALSE;TE_Gypsy=FALSE;fiveprimeUTR=FALSE;irs=TRUE;transposons=FALSE;TE_DIRS=FALSE;TE_Class_RET=FALSE;TE_EnSpm=FA…
chromosome_2	rtracklayer	sequence_feature	3047330	3047469	.	.	.	size=140;sizeclass=(100%2c400];expression=8;expressionClass=common;TE_Copia=FALSE;threeprimeUTR=FALSE;TE_Mariner=FALSE;CDS=FALSE;MSAT=FALSE;TE_Order_LINE=FALSE;TE_P=FALSE;TE_TOC1=FALSE;rRNA=FALSE;mRNA=TRUE;miRNA=FALSE;TE_TOC2=FALSE;TE_Order_LTR=FALSE;TE_Novosib=FALSE;introns=TRUE;TE_RTE=FALSE;TE_Gypsy=FALSE;fiveprimeUTR=FALSE;irs=FALSE;transposons=FALSE;TE_DIRS=FALSE;TE_Class_RET=FALSE;TE_EnSpm=F…
chromosome_2	rtracklayer	sequence_feature	3048545	3048680	.	.	.	size=136;sizeclass=(100%2c400];expression=8;expressionClass=common;TE_Copia=FALSE;threeprimeUTR=FALSE;TE_Mariner=FALSE;CDS=FALSE;MSAT=FALSE;TE_Order_LINE=FALSE;TE_P=FALSE;TE_TOC1=FALSE;rRNA=FALSE;mRNA=TRUE;miRNA=FALSE;TE_TOC2=FALSE;TE_Order_LTR=FALSE;TE_Novosib=FALSE;introns=TRUE;TE_RTE=FALSE;TE_Gypsy=FALSE;fiveprimeUTR=FALSE;irs=FALSE;transposons=FALSE;TE_DIRS=FALSE;TE_Class_RET=FALSE;TE_EnSpm=F…
chromosome_2	rtracklayer	sequence_feature	3059410	3060051	.	.	.	size=642;sizeclass=(400%2c1.5e+03];expression=8;expressionClass=common;TE_Copia=FALSE;threeprimeUTR=FALSE;TE_Mariner=FALSE;CDS=FALSE;MSAT=FALSE;TE_Order_LINE=FALSE;TE_P=FALSE;TE_TOC1=FALSE;rRNA=FALSE;mRNA=TRUE;miRNA=FALSE;TE_TOC2=FALSE;TE_Order_LTR=TRUE;TE_Novosib=FALSE;introns=FALSE;TE_RTE=FALSE;TE_Gypsy=TRUE;fiveprimeUTR=TRUE;irs=TRUE;transposons=TRUE;TE_DIRS=FALSE;TE_Class_RET=TRUE;TE_EnSpm=FA…
chromosome_2	rtracklayer	sequence_feature	3096110	3096187	.	.	.	size=78;sizeclass=(0%2c100];expression=6;expressionClass=common;TE_Copia=FALSE;threeprimeUTR=FALSE;TE_Mariner=FALSE;CDS=TRUE;MSAT=FALSE;TE_Order_LINE=FALSE;TE_P=FALSE;TE_TOC1=FALSE;rRNA=FALSE;mRNA=TRUE;miRNA=FALSE;TE_TOC2=FALSE;TE_Order_LTR=FALSE;TE_Novosib=FALSE;introns=FALSE;TE_RTE=FALSE;TE_Gypsy=FALSE;fiveprimeUTR=FALSE;irs=FALSE;transposons=FALSE;TE_DIRS=FALSE;TE_Class_RET=FALSE;TE_EnSpm=FALS…
chromosome_2	rtracklayer	sequence_feature	3101340	3101662	.	.	.	size=323;sizeclass=(100%2c400];expression=5;expressionClass=inbetween;TE_Copia=FALSE;threeprimeUTR=FALSE;TE_Mariner=FALSE;CDS=FALSE;MSAT=FALSE;TE_Order_LINE=FALSE;TE_P=FALSE;TE_TOC1=FALSE;rRNA=FALSE;mRNA=TRUE;miRNA=FALSE;TE_TOC2=FALSE;TE_Order_LTR=FALSE;TE_Novosib=FALSE;introns=TRUE;TE_RTE=FALSE;TE_Gypsy=FALSE;fiveprimeUTR=TRUE;irs=FALSE;transposons=FALSE;TE_DIRS=FALSE;TE_Class_RET=FALSE;TE_EnSpm…
chromosome_2	rtracklayer	sequence_feature	3102066	3102332	.	.	.	size=267;sizeclass=(100%2c400];expression=1;expressionClass=specific;TE_Copia=FALSE;threeprimeUTR=FALSE;TE_Mariner=FALSE;CDS=FALSE;MSAT=FALSE;TE_Order_LINE=FALSE;TE_P=FALSE;TE_TOC1=FALSE;rRNA=FALSE;mRNA=FALSE;miRNA=FALSE;TE_TOC2=FALSE;TE_Order_LTR=TRUE;TE_Novosib=FALSE;introns=FALSE;TE_RTE=FALSE;TE_Gypsy=FALSE;fiveprimeUTR=FALSE;irs=FALSE;transposons=TRUE;TE_DIRS=FALSE;TE_Class_RET=TRUE;TE_EnSpm=…
chromosome_2	rtracklayer	sequence_feature	3102377	3102766	.	.	.	size=390;sizeclass=(100%2c400];expression=0;expressionClass=specific;TE_Copia=FALSE;threeprimeUTR=FALSE;TE_Mariner=FALSE;CDS=FALSE;MSAT=FALSE;TE_Order_LINE=FALSE;TE_P=FALSE;TE_TOC1=FALSE;rRNA=FALSE;mRNA=FALSE;miRNA=FALSE;TE_TOC2=FALSE;TE_Order_LTR=TRUE;TE_Novosib=FALSE;introns=FALSE;TE_RTE=FALSE;TE_Gypsy=FALSE;fiveprimeUTR=FALSE;irs=FALSE;transposons=TRUE;TE_DIRS=FALSE;TE_Class_RET=TRUE;TE_EnSpm=…
chromosome_2	rtracklayer	sequence_feature	3102767	3103062	.	.	.	size=296;sizeclass=(100%2c400];expression=3;expressionClass=inbetween;TE_Copia=FALSE;threeprimeUTR=FALSE;TE_Mariner=FALSE;CDS=FALSE;MSAT=FALSE;TE_Order_LINE=FALSE;TE_P=FALSE;TE_TOC1=FALSE;rRNA=FALSE;mRNA=FALSE;miRNA=FALSE;TE_TOC2=FALSE;TE_Order_LTR=FALSE;TE_Novosib=FALSE;introns=FALSE;TE_RTE=FALSE;TE_Gypsy=FALSE;fiveprimeUTR=FALSE;irs=FALSE;transposons=TRUE;TE_DIRS=FALSE;TE_Class_RET=FALSE;TE_EnS…
chromosome_2	rtracklayer	sequence_feature	3103567	3104775	.	.	.	size=1209;sizeclass=(400%2c1.5e+03];expression=8;expressionClass=common;TE_Copia=FALSE;threeprimeUTR=TRUE;TE_Mariner=FALSE;CDS=TRUE;MSAT=FALSE;TE_Order_LINE=FALSE;TE_P=FALSE;TE_TOC1=FALSE;rRNA=FALSE;mRNA=TRUE;miRNA=FALSE;TE_TOC2=FALSE;TE_Order_LTR=FALSE;TE_Novosib=FALSE;introns=TRUE;TE_RTE=FALSE;TE_Gypsy=FALSE;fiveprimeUTR=FALSE;irs=FALSE;transposons=FALSE;TE_DIRS=FALSE;TE_Class_RET=FALSE;TE_EnSp…
chromosome_2	rtracklayer	sequence_feature	3113815	3113952	.	.	.	size=138;sizeclass=(100%2c400];expression=8;expressionClass=common;TE_Copia=FALSE;threeprimeUTR=FALSE;TE_Mariner=FALSE;CDS=TRUE;MSAT=FALSE;TE_Order_LINE=FALSE;TE_P=FALSE;TE_TOC1=FALSE;rRNA=FALSE;mRNA=TRUE;miRNA=FALSE;TE_TOC2=FALSE;TE_Order_LTR=FALSE;TE_Novosib=FALSE;introns=FALSE;TE_RTE=FALSE;TE_Gypsy=FALSE;fiveprimeUTR=FALSE;irs=FALSE;transposons=FALSE;TE_DIRS=FALSE;TE_Class_RET=FALSE;TE_EnSpm=F…
chromosome_2	rtracklayer	sequence_feature	3236541	3238244	.	.	.	size=1704;sizeclass=(1.5e+03%2c3e+03];expression=2;expressionClass=inbetween;TE_Copia=FALSE;threeprimeUTR=TRUE;TE_Mariner=FALSE;CDS=FALSE;MSAT=FALSE;TE_Order_LINE=FALSE;TE_P=FALSE;TE_TOC1=FALSE;rRNA=FALSE;mRNA=TRUE;miRNA=FALSE;TE_TOC2=FALSE;TE_Order_LTR=FALSE;TE_Novosib=FALSE;introns=FALSE;TE_RTE=FALSE;TE_Gypsy=FALSE;fiveprimeUTR=FALSE;irs=FALSE;transposons=TRUE;TE_DIRS=FALSE;TE_Class_RET=FALSE;T…
chromosome_2	rtracklayer	sequence_feature	3248471	3248776	.	.	.	size=306;sizeclass=(100%2c400];expression=0;expressionClass=specific;TE_Copia=FALSE;threeprimeUTR=FALSE;TE_Mariner=FALSE;CDS=FALSE;MSAT=FALSE;TE_Order_LINE=FALSE;TE_P=FALSE;TE_TOC1=FALSE;rRNA=FALSE;mRNA=FALSE;miRNA=FALSE;TE_TOC2=FALSE;TE_Order_LTR=FALSE;TE_Novosib=FALSE;introns=FALSE;TE_RTE=FALSE;TE_Gypsy=FALSE;fiveprimeUTR=FALSE;irs=FALSE;transposons=FALSE;TE_DIRS=FALSE;TE_Class_RET=FALSE;TE_EnS…
chromosome_2	rtracklayer	sequence_feature	3255184	3255515	.	.	.	size=332;sizeclass=(100%2c400];expression=2;expressionClass=inbetween;TE_Copia=FALSE;threeprimeUTR=TRUE;TE_Mariner=FALSE;CDS=FALSE;MSAT=FALSE;TE_Order_LINE=FALSE;TE_P=FALSE;TE_TOC1=FALSE;rRNA=FALSE;mRNA=TRUE;miRNA=FALSE;TE_TOC2=FALSE;TE_Order_LTR=FALSE;TE_Novosib=FALSE;introns=FALSE;TE_RTE=FALSE;TE_Gypsy=FALSE;fiveprimeUTR=FALSE;irs=FALSE;transposons=FALSE;TE_DIRS=FALSE;TE_Class_RET=FALSE;TE_EnSp…
chromosome_2	rtracklayer	sequence_feature	3257696	3257993	.	.	.	size=298;sizeclass=(100%2c400];expression=10;expressionClass=common;TE_Copia=FALSE;threeprimeUTR=FALSE;TE_Mariner=FALSE;CDS=TRUE;MSAT=FALSE;TE_Order_LINE=FALSE;TE_P=FALSE;TE_TOC1=FALSE;rRNA=FALSE;mRNA=TRUE;miRNA=FALSE;TE_TOC2=FALSE;TE_Order_LTR=FALSE;TE_Novosib=FALSE;introns=FALSE;TE_RTE=FALSE;TE_Gypsy=FALSE;fiveprimeUTR=FALSE;irs=FALSE;transposons=FALSE;TE_DIRS=FALSE;TE_Class_RET=FALSE;TE_EnSpm=…
chromosome_2	rtracklayer	sequence_feature	3290263	3290655	.	.	.	size=393;sizeclass=(100%2c400];expression=4;expressionClass=inbetween;TE_Copia=FALSE;threeprimeUTR=FALSE;TE_Mariner=TRUE;CDS=FALSE;MSAT=FALSE;TE_Order_LINE=FALSE;TE_P=FALSE;TE_TOC1=FALSE;rRNA=FALSE;mRNA=TRUE;miRNA=FALSE;TE_TOC2=FALSE;TE_Order_LTR=FALSE;TE_Novosib=FALSE;introns=TRUE;TE_RTE=FALSE;TE_Gypsy=FALSE;fiveprimeUTR=FALSE;irs=TRUE;transposons=TRUE;TE_DIRS=FALSE;TE_Class_RET=FALSE;TE_EnSpm=F…
chromosome_2	rtracklayer	sequence_feature	3297928	3298609	.	.	.	size=682;sizeclass=(400%2c1.5e+03];expression=0;expressionClass=specific;TE_Copia=FALSE;threeprimeUTR=TRUE;TE_Mariner=FALSE;CDS=TRUE;MSAT=FALSE;TE_Order_LINE=FALSE;TE_P=FALSE;TE_TOC1=FALSE;rRNA=FALSE;mRNA=TRUE;miRNA=FALSE;TE_TOC2=FALSE;TE_Order_LTR=FALSE;TE_Novosib=FALSE;introns=TRUE;TE_RTE=FALSE;TE_Gypsy=FALSE;fiveprimeUTR=TRUE;irs=FALSE;transposons=FALSE;TE_DIRS=FALSE;TE_Class_RET=FALSE;TE_EnSp…
chromosome_2	rtracklayer	sequence_feature	3301654	3302179	.	.	.	size=526;sizeclass=(400%2c1.5e+03];expression=0;expressionClass=specific;TE_Copia=FALSE;threeprimeUTR=TRUE;TE_Mariner=FALSE;CDS=TRUE;MSAT=FALSE;TE_Order_LINE=FALSE;TE_P=FALSE;TE_TOC1=FALSE;rRNA=FALSE;mRNA=TRUE;miRNA=FALSE;TE_TOC2=FALSE;TE_Order_LTR=FALSE;TE_Novosib=FALSE;introns=TRUE;TE_RTE=FALSE;TE_Gypsy=FALSE;fiveprimeUTR=TRUE;irs=FALSE;transposons=FALSE;TE_DIRS=FALSE;TE_Class_RET=FALSE;TE_EnSp…
chromosome_2	rtracklayer	sequence_feature	3309371	3309462	.	.	.	size=92;sizeclass=(0%2c100];expression=3;expressionClass=inbetween;TE_Copia=FALSE;threeprimeUTR=FALSE;TE_Mariner=FALSE;CDS=TRUE;MSAT=FALSE;TE_Order_LINE=FALSE;TE_P=FALSE;TE_TOC1=FALSE;rRNA=FALSE;mRNA=TRUE;miRNA=FALSE;TE_TOC2=FALSE;TE_Order_LTR=FALSE;TE_Novosib=FALSE;introns=FALSE;TE_RTE=FALSE;TE_Gypsy=FALSE;fiveprimeUTR=FALSE;irs=FALSE;transposons=FALSE;TE_DIRS=FALSE;TE_Class_RET=FALSE;TE_EnSpm=F…
chromosome_2	rtracklayer	sequence_feature	3414731	3416316	.	.	.	size=1586;sizeclass=(1.5e+03%2c3e+03];expression=0;expressionClass=specific;TE_Copia=FALSE;threeprimeUTR=TRUE;TE_Mariner=FALSE;CDS=TRUE;MSAT=FALSE;TE_Order_LINE=FALSE;TE_P=FALSE;TE_TOC1=FALSE;rRNA=FALSE;mRNA=TRUE;miRNA=FALSE;TE_TOC2=FALSE;TE_Order_LTR=FALSE;TE_Novosib=FALSE;introns=TRUE;TE_RTE=FALSE;TE_Gypsy=FALSE;fiveprimeUTR=TRUE;irs=FALSE;transposons=FALSE;TE_DIRS=FALSE;TE_Class_RET=FALSE;TE_E…
chromosome_2	rtracklayer	sequence_feature	3502255	3503095	.	.	.	size=841;sizeclass=(400%2c1.5e+03];expression=1;expressionClass=specific;TE_Copia=FALSE;threeprimeUTR=FALSE;TE_Mariner=FALSE;CDS=TRUE;MSAT=FALSE;TE_Order_LINE=FALSE;TE_P=FALSE;TE_TOC1=FALSE;rRNA=FALSE;mRNA=TRUE;miRNA=FALSE;TE_TOC2=FALSE;TE_Order_LTR=FALSE;TE_Novosib=FALSE;introns=TRUE;TE_RTE=FALSE;TE_Gypsy=FALSE;fiveprimeUTR=FALSE;irs=TRUE;transposons=FALSE;TE_DIRS=FALSE;TE_Class_RET=FALSE;TE_EnS…
chromosome_2	rtracklayer	sequence_feature	3614203	3614427	.	.	.	size=225;sizeclass=(100%2c400];expression=0;expressionClass=specific;TE_Copia=FALSE;threeprimeUTR=FALSE;TE_Mariner=FALSE;CDS=TRUE;MSAT=FALSE;TE_Order_LINE=FALSE;TE_P=FALSE;TE_TOC1=FALSE;rRNA=FALSE;mRNA=TRUE;miRNA=FALSE;TE_TOC2=FALSE;TE_Order_LTR=FALSE;TE_Novosib=FALSE;introns=TRUE;TE_RTE=FALSE;TE_Gypsy=FALSE;fiveprimeUTR=FALSE;irs=FALSE;transposons=FALSE;TE_DIRS=FALSE;TE_Class_RET=FALSE;TE_EnSpm=…
chromosome_2	rtracklayer	sequence_feature	3660752	3665567	.	.	.	size=4816;sizeclass=(3e+03%2cInf];expression=9;expressionClass=common;TE_Copia=FALSE;threeprimeUTR=TRUE;TE_Mariner=FALSE;CDS=TRUE;MSAT=FALSE;TE_Order_LINE=FALSE;TE_P=FALSE;TE_TOC1=FALSE;rRNA=FALSE;mRNA=TRUE;miRNA=FALSE;TE_TOC2=FALSE;TE_Order_LTR=FALSE;TE_Novosib=FALSE;introns=TRUE;TE_RTE=FALSE;TE_Gypsy=FALSE;fiveprimeUTR=FALSE;irs=FALSE;transposons=FALSE;TE_DIRS=FALSE;TE_Class_RET=FALSE;TE_EnSpm=…
chromosome_2	rtracklayer	sequence_feature	3676822	3677511	.	.	.	size=690;sizeclass=(400%2c1.5e+03];expression=1;expressionClass=specific;TE_Copia=FALSE;threeprimeUTR=TRUE;TE_Mariner=FALSE;CDS=TRUE;MSAT=FALSE;TE_Order_LINE=FALSE;TE_P=FALSE;TE_TOC1=FALSE;rRNA=FALSE;mRNA=TRUE;miRNA=FALSE;TE_TOC2=FALSE;TE_Order_LTR=FALSE;TE_Novosib=FALSE;introns=TRUE;TE_RTE=FALSE;TE_Gypsy=FALSE;fiveprimeUTR=TRUE;irs=FALSE;transposons=TRUE;TE_DIRS=FALSE;TE_Class_RET=FALSE;TE_EnSpm…
chromosome_2	rtracklayer	sequence_feature	3677843	3678275	.	.	.	size=433;sizeclass=(400%2c1.5e+03];expression=1;expressionClass=specific;TE_Copia=FALSE;threeprimeUTR=FALSE;TE_Mariner=FALSE;CDS=FALSE;MSAT=FALSE;TE_Order_LINE=FALSE;TE_P=FALSE;TE_TOC1=FALSE;rRNA=FALSE;mRNA=TRUE;miRNA=FALSE;TE_TOC2=FALSE;TE_Order_LTR=FALSE;TE_Novosib=FALSE;introns=FALSE;TE_RTE=FALSE;TE_Gypsy=FALSE;fiveprimeUTR=TRUE;irs=FALSE;transposons=TRUE;TE_DIRS=FALSE;TE_Class_RET=FALSE;TE_En…
chromosome_2	rtracklayer	sequence_feature	3679244	3679582	.	.	.	size=339;sizeclass=(100%2c400];expression=1;expressionClass=specific;TE_Copia=FALSE;threeprimeUTR=FALSE;TE_Mariner=FALSE;CDS=FALSE;MSAT=FALSE;TE_Order_LINE=FALSE;TE_P=FALSE;TE_TOC1=FALSE;rRNA=FALSE;mRNA=FALSE;miRNA=FALSE;TE_TOC2=FALSE;TE_Order_LTR=FALSE;TE_Novosib=FALSE;introns=FALSE;TE_RTE=FALSE;TE_Gypsy=FALSE;fiveprimeUTR=FALSE;irs=FALSE;transposons=FALSE;TE_DIRS=FALSE;TE_Class_RET=FALSE;TE_EnS…
chromosome_2	rtracklayer	sequence_feature	3679583	3679746	.	.	.	size=164;sizeclass=(100%2c400];expression=1;expressionClass=specific;TE_Copia=FALSE;threeprimeUTR=FALSE;TE_Mariner=FALSE;CDS=FALSE;MSAT=FALSE;TE_Order_LINE=FALSE;TE_P=FALSE;TE_TOC1=FALSE;rRNA=FALSE;mRNA=FALSE;miRNA=FALSE;TE_TOC2=FALSE;TE_Order_LTR=FALSE;TE_Novosib=FALSE;introns=FALSE;TE_RTE=FALSE;TE_Gypsy=FALSE;fiveprimeUTR=FALSE;irs=FALSE;transposons=FALSE;TE_DIRS=FALSE;TE_Class_RET=FALSE;TE_EnS…
chromosome_2	rtracklayer	sequence_feature	3679747	3680069	.	.	.	size=323;sizeclass=(100%2c400];expression=1;expressionClass=specific;TE_Copia=FALSE;threeprimeUTR=FALSE;TE_Mariner=FALSE;CDS=FALSE;MSAT=FALSE;TE_Order_LINE=FALSE;TE_P=FALSE;TE_TOC1=FALSE;rRNA=FALSE;mRNA=FALSE;miRNA=FALSE;TE_TOC2=FALSE;TE_Order_LTR=FALSE;TE_Novosib=FALSE;introns=FALSE;TE_RTE=FALSE;TE_Gypsy=FALSE;fiveprimeUTR=FALSE;irs=FALSE;transposons=FALSE;TE_DIRS=FALSE;TE_Class_RET=FALSE;TE_EnS…
chromosome_2	rtracklayer	sequence_feature	3680220	3680553	.	.	.	size=334;sizeclass=(100%2c400];expression=1;expressionClass=specific;TE_Copia=FALSE;threeprimeUTR=FALSE;TE_Mariner=FALSE;CDS=FALSE;MSAT=FALSE;TE_Order_LINE=FALSE;TE_P=FALSE;TE_TOC1=FALSE;rRNA=FALSE;mRNA=FALSE;miRNA=FALSE;TE_TOC2=FALSE;TE_Order_LTR=FALSE;TE_Novosib=FALSE;introns=FALSE;TE_RTE=FALSE;TE_Gypsy=FALSE;fiveprimeUTR=FALSE;irs=FALSE;transposons=TRUE;TE_DIRS=FALSE;TE_Class_RET=FALSE;TE_EnSp…
chromosome_2	rtracklayer	sequence_feature	3680554	3680956	.	.	.	size=403;sizeclass=(400%2c1.5e+03];expression=1;expressionClass=specific;TE_Copia=FALSE;threeprimeUTR=FALSE;TE_Mariner=FALSE;CDS=FALSE;MSAT=FALSE;TE_Order_LINE=FALSE;TE_P=FALSE;TE_TOC1=FALSE;rRNA=FALSE;mRNA=FALSE;miRNA=FALSE;TE_TOC2=FALSE;TE_Order_LTR=FALSE;TE_Novosib=FALSE;introns=FALSE;TE_RTE=FALSE;TE_Gypsy=FALSE;fiveprimeUTR=FALSE;irs=FALSE;transposons=FALSE;TE_DIRS=FALSE;TE_Class_RET=FALSE;TE…
chromosome_2	rtracklayer	sequence_feature	3687992	3688445	.	.	.	size=454;sizeclass=(400%2c1.5e+03];expression=15;expressionClass=common;TE_Copia=FALSE;threeprimeUTR=FALSE;TE_Mariner=FALSE;CDS=FALSE;MSAT=FALSE;TE_Order_LINE=FALSE;TE_P=FALSE;TE_TOC1=FALSE;rRNA=FALSE;mRNA=FALSE;miRNA=FALSE;TE_TOC2=FALSE;TE_Order_LTR=FALSE;TE_Novosib=FALSE;introns=FALSE;TE_RTE=FALSE;TE_Gypsy=FALSE;fiveprimeUTR=FALSE;irs=TRUE;transposons=FALSE;TE_DIRS=FALSE;TE_Class_RET=FALSE;TE_E…
chromosome_2	rtracklayer	sequence_feature	3688550	3689125	.	.	.	size=576;sizeclass=(400%2c1.5e+03];expression=0;expressionClass=specific;TE_Copia=FALSE;threeprimeUTR=TRUE;TE_Mariner=FALSE;CDS=FALSE;MSAT=FALSE;TE_Order_LINE=FALSE;TE_P=FALSE;TE_TOC1=FALSE;rRNA=FALSE;mRNA=TRUE;miRNA=FALSE;TE_TOC2=FALSE;TE_Order_LTR=FALSE;TE_Novosib=FALSE;introns=FALSE;TE_RTE=FALSE;TE_Gypsy=FALSE;fiveprimeUTR=FALSE;irs=FALSE;transposons=TRUE;TE_DIRS=FALSE;TE_Class_RET=FALSE;TE_En…
chromosome_2	rtracklayer	sequence_feature	3752586	3753022	.	.	.	size=437;sizeclass=(400%2c1.5e+03];expression=3;expressionClass=inbetween;TE_Copia=FALSE;threeprimeUTR=FALSE;TE_Mariner=FALSE;CDS=FALSE;MSAT=FALSE;TE_Order_LINE=FALSE;TE_P=FALSE;TE_TOC1=FALSE;rRNA=FALSE;mRNA=FALSE;miRNA=FALSE;TE_TOC2=FALSE;TE_Order_LTR=TRUE;TE_Novosib=FALSE;introns=FALSE;TE_RTE=FALSE;TE_Gypsy=TRUE;fiveprimeUTR=FALSE;irs=FALSE;transposons=TRUE;TE_DIRS=FALSE;TE_Class_RET=TRUE;TE_En…
chromosome_2	rtracklayer	sequence_feature	3770634	3771052	.	.	.	size=419;sizeclass=(400%2c1.5e+03];expression=12;expressionClass=common;TE_Copia=FALSE;threeprimeUTR=FALSE;TE_Mariner=FALSE;CDS=TRUE;MSAT=FALSE;TE_Order_LINE=FALSE;TE_P=FALSE;TE_TOC1=FALSE;rRNA=FALSE;mRNA=TRUE;miRNA=FALSE;TE_TOC2=FALSE;TE_Order_LTR=FALSE;TE_Novosib=FALSE;introns=TRUE;TE_RTE=FALSE;TE_Gypsy=FALSE;fiveprimeUTR=FALSE;irs=FALSE;transposons=FALSE;TE_DIRS=FALSE;TE_Class_RET=FALSE;TE_EnS…
chromosome_2	rtracklayer	sequence_feature	3771188	3771616	.	.	.	size=429;sizeclass=(400%2c1.5e+03];expression=11;expressionClass=common;TE_Copia=FALSE;threeprimeUTR=FALSE;TE_Mariner=FALSE;CDS=TRUE;MSAT=FALSE;TE_Order_LINE=FALSE;TE_P=FALSE;TE_TOC1=FALSE;rRNA=FALSE;mRNA=TRUE;miRNA=FALSE;TE_TOC2=FALSE;TE_Order_LTR=FALSE;TE_Novosib=FALSE;introns=TRUE;TE_RTE=FALSE;TE_Gypsy=FALSE;fiveprimeUTR=FALSE;irs=FALSE;transposons=FALSE;TE_DIRS=FALSE;TE_Class_RET=FALSE;TE_EnS…
chromosome_2	rtracklayer	sequence_feature	3900640	3901005	.	.	.	size=366;sizeclass=(100%2c400];expression=3;expressionClass=inbetween;TE_Copia=FALSE;threeprimeUTR=FALSE;TE_Mariner=TRUE;CDS=FALSE;MSAT=FALSE;TE_Order_LINE=FALSE;TE_P=FALSE;TE_TOC1=FALSE;rRNA=FALSE;mRNA=FALSE;miRNA=FALSE;TE_TOC2=FALSE;TE_Order_LTR=FALSE;TE_Novosib=FALSE;introns=FALSE;TE_RTE=FALSE;TE_Gypsy=FALSE;fiveprimeUTR=FALSE;irs=FALSE;transposons=TRUE;TE_DIRS=FALSE;TE_Class_RET=FALSE;TE_EnSp…
chromosome_2	rtracklayer	sequence_feature	3973835	3974076	.	.	.	size=242;sizeclass=(100%2c400];expression=0;expressionClass=specific;TE_Copia=FALSE;threeprimeUTR=FALSE;TE_Mariner=FALSE;CDS=TRUE;MSAT=FALSE;TE_Order_LINE=FALSE;TE_P=FALSE;TE_TOC1=FALSE;rRNA=FALSE;mRNA=TRUE;miRNA=FALSE;TE_TOC2=FALSE;TE_Order_LTR=FALSE;TE_Novosib=FALSE;introns=TRUE;TE_RTE=FALSE;TE_Gypsy=FALSE;fiveprimeUTR=FALSE;irs=TRUE;transposons=FALSE;TE_DIRS=FALSE;TE_Class_RET=FALSE;TE_EnSpm=F…
chromosome_2	rtracklayer	sequence_feature	3974217	3974477	.	.	.	size=261;sizeclass=(100%2c400];expression=2;expressionClass=inbetween;TE_Copia=FALSE;threeprimeUTR=TRUE;TE_Mariner=FALSE;CDS=FALSE;MSAT=FALSE;TE_Order_LINE=FALSE;TE_P=FALSE;TE_TOC1=FALSE;rRNA=FALSE;mRNA=TRUE;miRNA=FALSE;TE_TOC2=FALSE;TE_Order_LTR=FALSE;TE_Novosib=FALSE;introns=FALSE;TE_RTE=FALSE;TE_Gypsy=FALSE;fiveprimeUTR=FALSE;irs=TRUE;transposons=FALSE;TE_DIRS=FALSE;TE_Class_RET=FALSE;TE_EnSpm…
chromosome_2	rtracklayer	sequence_feature	3974592	3976478	.	.	.	size=1887;sizeclass=(1.5e+03%2c3e+03];expression=0;expressionClass=specific;TE_Copia=FALSE;threeprimeUTR=TRUE;TE_Mariner=FALSE;CDS=TRUE;MSAT=FALSE;TE_Order_LINE=FALSE;TE_P=FALSE;TE_TOC1=FALSE;rRNA=FALSE;mRNA=TRUE;miRNA=FALSE;TE_TOC2=FALSE;TE_Order_LTR=TRUE;TE_Novosib=FALSE;introns=FALSE;TE_RTE=FALSE;TE_Gypsy=TRUE;fiveprimeUTR=FALSE;irs=FALSE;transposons=TRUE;TE_DIRS=FALSE;TE_Class_RET=TRUE;TE_EnS…
chromosome_2	rtracklayer	sequence_feature	4002473	4002994	.	.	.	size=522;sizeclass=(400%2c1.5e+03];expression=1;expressionClass=specific;TE_Copia=FALSE;threeprimeUTR=FALSE;TE_Mariner=FALSE;CDS=TRUE;MSAT=FALSE;TE_Order_LINE=FALSE;TE_P=FALSE;TE_TOC1=FALSE;rRNA=FALSE;mRNA=TRUE;miRNA=FALSE;TE_TOC2=FALSE;TE_Order_LTR=FALSE;TE_Novosib=FALSE;introns=FALSE;TE_RTE=FALSE;TE_Gypsy=FALSE;fiveprimeUTR=TRUE;irs=FALSE;transposons=FALSE;TE_DIRS=FALSE;TE_Class_RET=FALSE;TE_En…
chromosome_2	rtracklayer	sequence_feature	4068956	4070327	.	.	.	size=1372;sizeclass=(400%2c1.5e+03];expression=1;expressionClass=specific;TE_Copia=FALSE;threeprimeUTR=TRUE;TE_Mariner=FALSE;CDS=TRUE;MSAT=FALSE;TE_Order_LINE=FALSE;TE_P=FALSE;TE_TOC1=FALSE;rRNA=FALSE;mRNA=TRUE;miRNA=FALSE;TE_TOC2=FALSE;TE_Order_LTR=FALSE;TE_Novosib=FALSE;introns=TRUE;TE_RTE=FALSE;TE_Gypsy=FALSE;fiveprimeUTR=FALSE;irs=FALSE;transposons=FALSE;TE_DIRS=FALSE;TE_Class_RET=FALSE;TE_En…
chromosome_2	rtracklayer	sequence_feature	4070603	4070979	.	.	.	size=377;sizeclass=(100%2c400];expression=2;expressionClass=inbetween;TE_Copia=FALSE;threeprimeUTR=FALSE;TE_Mariner=FALSE;CDS=TRUE;MSAT=FALSE;TE_Order_LINE=FALSE;TE_P=FALSE;TE_TOC1=FALSE;rRNA=FALSE;mRNA=TRUE;miRNA=FALSE;TE_TOC2=FALSE;TE_Order_LTR=FALSE;TE_Novosib=FALSE;introns=TRUE;TE_RTE=FALSE;TE_Gypsy=FALSE;fiveprimeUTR=FALSE;irs=FALSE;transposons=FALSE;TE_DIRS=FALSE;TE_Class_RET=FALSE;TE_EnSpm…
chromosome_2	rtracklayer	sequence_feature	4103630	4109538	.	.	.	size=5909;sizeclass=(3e+03%2cInf];expression=8;expressionClass=common;TE_Copia=FALSE;threeprimeUTR=FALSE;TE_Mariner=FALSE;CDS=FALSE;MSAT=FALSE;TE_Order_LINE=FALSE;TE_P=FALSE;TE_TOC1=FALSE;rRNA=FALSE;mRNA=FALSE;miRNA=FALSE;TE_TOC2=FALSE;TE_Order_LTR=FALSE;TE_Novosib=FALSE;introns=FALSE;TE_RTE=FALSE;TE_Gypsy=FALSE;fiveprimeUTR=FALSE;irs=FALSE;transposons=FALSE;TE_DIRS=FALSE;TE_Class_RET=FALSE;TE_En…
chromosome_2	rtracklayer	sequence_feature	4145120	4145284	.	.	.	size=165;sizeclass=(100%2c400];expression=0;expressionClass=specific;TE_Copia=FALSE;threeprimeUTR=FALSE;TE_Mariner=FALSE;CDS=TRUE;MSAT=FALSE;TE_Order_LINE=FALSE;TE_P=FALSE;TE_TOC1=FALSE;rRNA=FALSE;mRNA=TRUE;miRNA=FALSE;TE_TOC2=FALSE;TE_Order_LTR=FALSE;TE_Novosib=FALSE;introns=FALSE;TE_RTE=FALSE;TE_Gypsy=FALSE;fiveprimeUTR=FALSE;irs=FALSE;transposons=FALSE;TE_DIRS=FALSE;TE_Class_RET=FALSE;TE_EnSpm…
chromosome_2	rtracklayer	sequence_feature	4168790	4168972	.	.	.	size=183;sizeclass=(100%2c400];expression=0;expressionClass=specific;TE_Copia=FALSE;threeprimeUTR=FALSE;TE_Mariner=FALSE;CDS=TRUE;MSAT=FALSE;TE_Order_LINE=FALSE;TE_P=FALSE;TE_TOC1=FALSE;rRNA=FALSE;mRNA=TRUE;miRNA=FALSE;TE_TOC2=FALSE;TE_Order_LTR=FALSE;TE_Novosib=FALSE;introns=TRUE;TE_RTE=FALSE;TE_Gypsy=FALSE;fiveprimeUTR=FALSE;irs=FALSE;transposons=FALSE;TE_DIRS=FALSE;TE_Class_RET=FALSE;TE_EnSpm=…
chromosome_2	rtracklayer	sequence_feature	4249692	4249972	.	.	.	size=281;sizeclass=(100%2c400];expression=2;expressionClass=inbetween;TE_Copia=FALSE;threeprimeUTR=FALSE;TE_Mariner=FALSE;CDS=FALSE;MSAT=FALSE;TE_Order_LINE=FALSE;TE_P=FALSE;TE_TOC1=FALSE;rRNA=FALSE;mRNA=TRUE;miRNA=FALSE;TE_TOC2=FALSE;TE_Order_LTR=FALSE;TE_Novosib=FALSE;introns=TRUE;TE_RTE=FALSE;TE_Gypsy=FALSE;fiveprimeUTR=FALSE;irs=FALSE;transposons=FALSE;TE_DIRS=FALSE;TE_Class_RET=FALSE;TE_EnSp…
chromosome_2	rtracklayer	sequence_feature	4286290	4286640	.	.	.	size=351;sizeclass=(100%2c400];expression=16;expressionClass=common;TE_Copia=FALSE;threeprimeUTR=FALSE;TE_Mariner=FALSE;CDS=FALSE;MSAT=FALSE;TE_Order_LINE=FALSE;TE_P=FALSE;TE_TOC1=FALSE;rRNA=FALSE;mRNA=TRUE;miRNA=FALSE;TE_TOC2=FALSE;TE_Order_LTR=FALSE;TE_Novosib=FALSE;introns=TRUE;TE_RTE=FALSE;TE_Gypsy=FALSE;fiveprimeUTR=FALSE;irs=FALSE;transposons=FALSE;TE_DIRS=FALSE;TE_Class_RET=FALSE;TE_EnSpm=…
chromosome_2	rtracklayer	sequence_feature	4286702	4287201	.	.	.	size=500;sizeclass=(400%2c1.5e+03];expression=16;expressionClass=common;TE_Copia=FALSE;threeprimeUTR=FALSE;TE_Mariner=FALSE;CDS=FALSE;MSAT=FALSE;TE_Order_LINE=FALSE;TE_P=FALSE;TE_TOC1=FALSE;rRNA=FALSE;mRNA=TRUE;miRNA=FALSE;TE_TOC2=FALSE;TE_Order_LTR=FALSE;TE_Novosib=FALSE;introns=TRUE;TE_RTE=FALSE;TE_Gypsy=FALSE;fiveprimeUTR=FALSE;irs=FALSE;transposons=FALSE;TE_DIRS=FALSE;TE_Class_RET=FALSE;TE_En…
chromosome_2	rtracklayer	sequence_feature	4302773	4303174	.	.	.	size=402;sizeclass=(400%2c1.5e+03];expression=16;expressionClass=common;TE_Copia=FALSE;threeprimeUTR=FALSE;TE_Mariner=FALSE;CDS=FALSE;MSAT=FALSE;TE_Order_LINE=FALSE;TE_P=FALSE;TE_TOC1=FALSE;rRNA=FALSE;mRNA=FALSE;miRNA=FALSE;TE_TOC2=FALSE;TE_Order_LTR=FALSE;TE_Novosib=FALSE;introns=FALSE;TE_RTE=FALSE;TE_Gypsy=FALSE;fiveprimeUTR=FALSE;irs=TRUE;transposons=FALSE;TE_DIRS=FALSE;TE_Class_RET=FALSE;TE_E…
chromosome_2	rtracklayer	sequence_feature	4303465	4303613	.	.	.	size=149;sizeclass=(100%2c400];expression=16;expressionClass=common;TE_Copia=FALSE;threeprimeUTR=FALSE;TE_Mariner=FALSE;CDS=FALSE;MSAT=FALSE;TE_Order_LINE=FALSE;TE_P=FALSE;TE_TOC1=FALSE;rRNA=FALSE;mRNA=FALSE;miRNA=FALSE;TE_TOC2=FALSE;TE_Order_LTR=FALSE;TE_Novosib=FALSE;introns=FALSE;TE_RTE=FALSE;TE_Gypsy=FALSE;fiveprimeUTR=FALSE;irs=TRUE;transposons=FALSE;TE_DIRS=FALSE;TE_Class_RET=FALSE;TE_EnSpm…
chromosome_2	rtracklayer	sequence_feature	4303762	4304991	.	.	.	size=1230;sizeclass=(400%2c1.5e+03];expression=15;expressionClass=common;TE_Copia=FALSE;threeprimeUTR=FALSE;TE_Mariner=FALSE;CDS=FALSE;MSAT=FALSE;TE_Order_LINE=TRUE;TE_P=FALSE;TE_TOC1=FALSE;rRNA=FALSE;mRNA=FALSE;miRNA=FALSE;TE_TOC2=FALSE;TE_Order_LTR=FALSE;TE_Novosib=FALSE;introns=FALSE;TE_RTE=TRUE;TE_Gypsy=FALSE;fiveprimeUTR=FALSE;irs=TRUE;transposons=TRUE;TE_DIRS=FALSE;TE_Class_RET=TRUE;TE_EnSp…
chromosome_2	rtracklayer	sequence_feature	4305449	4305735	.	.	.	size=287;sizeclass=(100%2c400];expression=16;expressionClass=common;TE_Copia=FALSE;threeprimeUTR=FALSE;TE_Mariner=FALSE;CDS=FALSE;MSAT=FALSE;TE_Order_LINE=FALSE;TE_P=FALSE;TE_TOC1=FALSE;rRNA=FALSE;mRNA=FALSE;miRNA=FALSE;TE_TOC2=FALSE;TE_Order_LTR=FALSE;TE_Novosib=FALSE;introns=FALSE;TE_RTE=FALSE;TE_Gypsy=FALSE;fiveprimeUTR=FALSE;irs=TRUE;transposons=FALSE;TE_DIRS=FALSE;TE_Class_RET=FALSE;TE_EnSpm…
chromosome_2	rtracklayer	sequence_feature	4315076	4315257	.	.	.	size=182;sizeclass=(100%2c400];expression=16;expressionClass=common;TE_Copia=FALSE;threeprimeUTR=FALSE;TE_Mariner=FALSE;CDS=FALSE;MSAT=FALSE;TE_Order_LINE=FALSE;TE_P=FALSE;TE_TOC1=FALSE;rRNA=FALSE;mRNA=TRUE;miRNA=FALSE;TE_TOC2=FALSE;TE_Order_LTR=FALSE;TE_Novosib=FALSE;introns=TRUE;TE_RTE=FALSE;TE_Gypsy=FALSE;fiveprimeUTR=FALSE;irs=FALSE;transposons=FALSE;TE_DIRS=FALSE;TE_Class_RET=FALSE;TE_EnSpm=…
chromosome_2	rtracklayer	sequence_feature	4315289	4315608	.	.	.	size=320;sizeclass=(100%2c400];expression=16;expressionClass=common;TE_Copia=FALSE;threeprimeUTR=FALSE;TE_Mariner=FALSE;CDS=FALSE;MSAT=FALSE;TE_Order_LINE=FALSE;TE_P=FALSE;TE_TOC1=FALSE;rRNA=FALSE;mRNA=TRUE;miRNA=FALSE;TE_TOC2=FALSE;TE_Order_LTR=FALSE;TE_Novosib=FALSE;introns=TRUE;TE_RTE=FALSE;TE_Gypsy=FALSE;fiveprimeUTR=FALSE;irs=FALSE;transposons=FALSE;TE_DIRS=FALSE;TE_Class_RET=FALSE;TE_EnSpm=…
chromosome_2	rtracklayer	sequence_feature	4316099	4316286	.	.	.	size=188;sizeclass=(100%2c400];expression=16;expressionClass=common;TE_Copia=FALSE;threeprimeUTR=FALSE;TE_Mariner=FALSE;CDS=FALSE;MSAT=FALSE;TE_Order_LINE=FALSE;TE_P=FALSE;TE_TOC1=FALSE;rRNA=FALSE;mRNA=TRUE;miRNA=FALSE;TE_TOC2=FALSE;TE_Order_LTR=FALSE;TE_Novosib=FALSE;introns=TRUE;TE_RTE=FALSE;TE_Gypsy=FALSE;fiveprimeUTR=FALSE;irs=FALSE;transposons=FALSE;TE_DIRS=FALSE;TE_Class_RET=FALSE;TE_EnSpm=…
chromosome_2	rtracklayer	sequence_feature	4400713	4401052	.	.	.	size=340;sizeclass=(100%2c400];expression=9;expressionClass=common;TE_Copia=FALSE;threeprimeUTR=FALSE;TE_Mariner=FALSE;CDS=FALSE;MSAT=FALSE;TE_Order_LINE=FALSE;TE_P=FALSE;TE_TOC1=FALSE;rRNA=FALSE;mRNA=TRUE;miRNA=FALSE;TE_TOC2=FALSE;TE_Order_LTR=FALSE;TE_Novosib=FALSE;introns=TRUE;TE_RTE=FALSE;TE_Gypsy=FALSE;fiveprimeUTR=FALSE;irs=FALSE;transposons=FALSE;TE_DIRS=FALSE;TE_Class_RET=FALSE;TE_EnSpm=F…
chromosome_2	rtracklayer	sequence_feature	4527135	4527606	.	.	.	size=472;sizeclass=(400%2c1.5e+03];expression=4;expressionClass=inbetween;TE_Copia=FALSE;threeprimeUTR=FALSE;TE_Mariner=FALSE;CDS=TRUE;MSAT=FALSE;TE_Order_LINE=FALSE;TE_P=FALSE;TE_TOC1=FALSE;rRNA=FALSE;mRNA=TRUE;miRNA=FALSE;TE_TOC2=FALSE;TE_Order_LTR=FALSE;TE_Novosib=FALSE;introns=FALSE;TE_RTE=FALSE;TE_Gypsy=FALSE;fiveprimeUTR=TRUE;irs=TRUE;transposons=FALSE;TE_DIRS=FALSE;TE_Class_RET=FALSE;TE_En…
chromosome_2	rtracklayer	sequence_feature	4527607	4527912	.	.	.	size=306;sizeclass=(100%2c400];expression=4;expressionClass=inbetween;TE_Copia=FALSE;threeprimeUTR=FALSE;TE_Mariner=FALSE;CDS=TRUE;MSAT=FALSE;TE_Order_LINE=FALSE;TE_P=FALSE;TE_TOC1=FALSE;rRNA=FALSE;mRNA=TRUE;miRNA=FALSE;TE_TOC2=FALSE;TE_Order_LTR=FALSE;TE_Novosib=FALSE;introns=TRUE;TE_RTE=FALSE;TE_Gypsy=FALSE;fiveprimeUTR=TRUE;irs=FALSE;transposons=FALSE;TE_DIRS=FALSE;TE_Class_RET=FALSE;TE_EnSpm=…
chromosome_2	rtracklayer	sequence_feature	4537725	4540285	.	.	.	size=2561;sizeclass=(1.5e+03%2c3e+03];expression=4;expressionClass=inbetween;TE_Copia=FALSE;threeprimeUTR=FALSE;TE_Mariner=FALSE;CDS=FALSE;MSAT=FALSE;TE_Order_LINE=TRUE;TE_P=FALSE;TE_TOC1=FALSE;rRNA=FALSE;mRNA=FALSE;miRNA=FALSE;TE_TOC2=FALSE;TE_Order_LTR=FALSE;TE_Novosib=FALSE;introns=FALSE;TE_RTE=FALSE;TE_Gypsy=FALSE;fiveprimeUTR=FALSE;irs=FALSE;transposons=TRUE;TE_DIRS=FALSE;TE_Class_RET=TRUE;T…
chromosome_2	rtracklayer	sequence_feature	4568283	4568913	.	.	.	size=631;sizeclass=(400%2c1.5e+03];expression=10;expressionClass=common;TE_Copia=FALSE;threeprimeUTR=TRUE;TE_Mariner=FALSE;CDS=TRUE;MSAT=FALSE;TE_Order_LINE=FALSE;TE_P=FALSE;TE_TOC1=FALSE;rRNA=FALSE;mRNA=TRUE;miRNA=FALSE;TE_TOC2=FALSE;TE_Order_LTR=FALSE;TE_Novosib=FALSE;introns=TRUE;TE_RTE=FALSE;TE_Gypsy=FALSE;fiveprimeUTR=TRUE;irs=FALSE;transposons=FALSE;TE_DIRS=FALSE;TE_Class_RET=FALSE;TE_EnSpm…
chromosome_2	rtracklayer	sequence_feature	4634558	4635348	.	.	.	size=791;sizeclass=(400%2c1.5e+03];expression=0;expressionClass=specific;TE_Copia=FALSE;threeprimeUTR=FALSE;TE_Mariner=FALSE;CDS=FALSE;MSAT=FALSE;TE_Order_LINE=FALSE;TE_P=FALSE;TE_TOC1=FALSE;rRNA=FALSE;mRNA=FALSE;miRNA=FALSE;TE_TOC2=FALSE;TE_Order_LTR=TRUE;TE_Novosib=FALSE;introns=FALSE;TE_RTE=FALSE;TE_Gypsy=TRUE;fiveprimeUTR=FALSE;irs=FALSE;transposons=TRUE;TE_DIRS=FALSE;TE_Class_RET=TRUE;TE_EnS…
chromosome_2	rtracklayer	sequence_feature	4636935	4637551	.	.	.	size=617;sizeclass=(400%2c1.5e+03];expression=2;expressionClass=inbetween;TE_Copia=FALSE;threeprimeUTR=FALSE;TE_Mariner=FALSE;CDS=FALSE;MSAT=FALSE;TE_Order_LINE=FALSE;TE_P=FALSE;TE_TOC1=FALSE;rRNA=FALSE;mRNA=FALSE;miRNA=FALSE;TE_TOC2=FALSE;TE_Order_LTR=FALSE;TE_Novosib=FALSE;introns=FALSE;TE_RTE=FALSE;TE_Gypsy=FALSE;fiveprimeUTR=FALSE;irs=TRUE;transposons=FALSE;TE_DIRS=FALSE;TE_Class_RET=FALSE;TE…
chromosome_2	rtracklayer	sequence_feature	4653602	4656375	.	.	.	size=2774;sizeclass=(1.5e+03%2c3e+03];expression=1;expressionClass=specific;TE_Copia=FALSE;threeprimeUTR=TRUE;TE_Mariner=FALSE;CDS=TRUE;MSAT=FALSE;TE_Order_LINE=FALSE;TE_P=FALSE;TE_TOC1=FALSE;rRNA=FALSE;mRNA=TRUE;miRNA=FALSE;TE_TOC2=FALSE;TE_Order_LTR=FALSE;TE_Novosib=FALSE;introns=TRUE;TE_RTE=FALSE;TE_Gypsy=FALSE;fiveprimeUTR=FALSE;irs=TRUE;transposons=FALSE;TE_DIRS=FALSE;TE_Class_RET=FALSE;TE_E…
chromosome_2	rtracklayer	sequence_feature	4657640	4657988	.	.	.	size=349;sizeclass=(100%2c400];expression=6;expressionClass=common;TE_Copia=FALSE;threeprimeUTR=FALSE;TE_Mariner=FALSE;CDS=TRUE;MSAT=FALSE;TE_Order_LINE=FALSE;TE_P=FALSE;TE_TOC1=FALSE;rRNA=FALSE;mRNA=TRUE;miRNA=FALSE;TE_TOC2=FALSE;TE_Order_LTR=FALSE;TE_Novosib=FALSE;introns=TRUE;TE_RTE=FALSE;TE_Gypsy=FALSE;fiveprimeUTR=FALSE;irs=FALSE;transposons=FALSE;TE_DIRS=FALSE;TE_Class_RET=FALSE;TE_EnSpm=FA…
chromosome_2	rtracklayer	sequence_feature	4683405	4683655	.	.	.	size=251;sizeclass=(100%2c400];expression=3;expressionClass=inbetween;TE_Copia=FALSE;threeprimeUTR=FALSE;TE_Mariner=FALSE;CDS=FALSE;MSAT=FALSE;TE_Order_LINE=FALSE;TE_P=FALSE;TE_TOC1=FALSE;rRNA=FALSE;mRNA=TRUE;miRNA=FALSE;TE_TOC2=FALSE;TE_Order_LTR=FALSE;TE_Novosib=FALSE;introns=TRUE;TE_RTE=FALSE;TE_Gypsy=FALSE;fiveprimeUTR=FALSE;irs=FALSE;transposons=FALSE;TE_DIRS=FALSE;TE_Class_RET=FALSE;TE_EnSp…
chromosome_2	rtracklayer	sequence_feature	4778175	4778671	.	.	.	size=497;sizeclass=(400%2c1.5e+03];expression=0;expressionClass=specific;TE_Copia=FALSE;threeprimeUTR=TRUE;TE_Mariner=FALSE;CDS=FALSE;MSAT=FALSE;TE_Order_LINE=FALSE;TE_P=FALSE;TE_TOC1=FALSE;rRNA=FALSE;mRNA=TRUE;miRNA=FALSE;TE_TOC2=FALSE;TE_Order_LTR=FALSE;TE_Novosib=FALSE;introns=FALSE;TE_RTE=FALSE;TE_Gypsy=FALSE;fiveprimeUTR=FALSE;irs=FALSE;transposons=FALSE;TE_DIRS=FALSE;TE_Class_RET=FALSE;TE_E…
chromosome_2	rtracklayer	sequence_feature	4897981	4898174	.	.	.	size=194;sizeclass=(100%2c400];expression=11;expressionClass=common;TE_Copia=FALSE;threeprimeUTR=TRUE;TE_Mariner=FALSE;CDS=FALSE;MSAT=FALSE;TE_Order_LINE=FALSE;TE_P=FALSE;TE_TOC1=FALSE;rRNA=FALSE;mRNA=TRUE;miRNA=FALSE;TE_TOC2=FALSE;TE_Order_LTR=TRUE;TE_Novosib=FALSE;introns=FALSE;TE_RTE=FALSE;TE_Gypsy=FALSE;fiveprimeUTR=FALSE;irs=FALSE;transposons=TRUE;TE_DIRS=FALSE;TE_Class_RET=TRUE;TE_EnSpm=FAL…
chromosome_2	rtracklayer	sequence_feature	4934539	4936213	.	.	.	size=1675;sizeclass=(1.5e+03%2c3e+03];expression=4;expressionClass=inbetween;TE_Copia=FALSE;threeprimeUTR=TRUE;TE_Mariner=FALSE;CDS=FALSE;MSAT=FALSE;TE_Order_LINE=FALSE;TE_P=FALSE;TE_TOC1=FALSE;rRNA=FALSE;mRNA=TRUE;miRNA=FALSE;TE_TOC2=FALSE;TE_Order_LTR=TRUE;TE_Novosib=FALSE;introns=FALSE;TE_RTE=FALSE;TE_Gypsy=FALSE;fiveprimeUTR=FALSE;irs=FALSE;transposons=TRUE;TE_DIRS=FALSE;TE_Class_RET=TRUE;TE_…
chromosome_2	rtracklayer	sequence_feature	4936347	4936666	.	.	.	size=320;sizeclass=(100%2c400];expression=0;expressionClass=specific;TE_Copia=FALSE;threeprimeUTR=FALSE;TE_Mariner=FALSE;CDS=FALSE;MSAT=FALSE;TE_Order_LINE=FALSE;TE_P=FALSE;TE_TOC1=FALSE;rRNA=FALSE;mRNA=FALSE;miRNA=FALSE;TE_TOC2=FALSE;TE_Order_LTR=FALSE;TE_Novosib=FALSE;introns=FALSE;TE_RTE=FALSE;TE_Gypsy=FALSE;fiveprimeUTR=FALSE;irs=FALSE;transposons=FALSE;TE_DIRS=FALSE;TE_Class_RET=FALSE;TE_EnS…
chromosome_2	rtracklayer	sequence_feature	5005387	5005736	.	.	.	size=350;sizeclass=(100%2c400];expression=0;expressionClass=specific;TE_Copia=FALSE;threeprimeUTR=FALSE;TE_Mariner=FALSE;CDS=TRUE;MSAT=FALSE;TE_Order_LINE=FALSE;TE_P=FALSE;TE_TOC1=FALSE;rRNA=FALSE;mRNA=TRUE;miRNA=FALSE;TE_TOC2=FALSE;TE_Order_LTR=FALSE;TE_Novosib=FALSE;introns=FALSE;TE_RTE=FALSE;TE_Gypsy=FALSE;fiveprimeUTR=FALSE;irs=FALSE;transposons=FALSE;TE_DIRS=FALSE;TE_Class_RET=FALSE;TE_EnSpm…
chromosome_2	rtracklayer	sequence_feature	5037521	5037817	.	.	.	size=297;sizeclass=(100%2c400];expression=2;expressionClass=inbetween;TE_Copia=FALSE;threeprimeUTR=FALSE;TE_Mariner=FALSE;CDS=FALSE;MSAT=FALSE;TE_Order_LINE=FALSE;TE_P=FALSE;TE_TOC1=FALSE;rRNA=FALSE;mRNA=TRUE;miRNA=FALSE;TE_TOC2=FALSE;TE_Order_LTR=FALSE;TE_Novosib=FALSE;introns=TRUE;TE_RTE=FALSE;TE_Gypsy=FALSE;fiveprimeUTR=FALSE;irs=FALSE;transposons=FALSE;TE_DIRS=FALSE;TE_Class_RET=FALSE;TE_EnSp…
chromosome_2	rtracklayer	sequence_feature	5082357	5082591	.	.	.	size=235;sizeclass=(100%2c400];expression=0;expressionClass=specific;TE_Copia=FALSE;threeprimeUTR=TRUE;TE_Mariner=FALSE;CDS=TRUE;MSAT=FALSE;TE_Order_LINE=TRUE;TE_P=FALSE;TE_TOC1=FALSE;rRNA=FALSE;mRNA=TRUE;miRNA=FALSE;TE_TOC2=FALSE;TE_Order_LTR=FALSE;TE_Novosib=FALSE;introns=FALSE;TE_RTE=TRUE;TE_Gypsy=FALSE;fiveprimeUTR=FALSE;irs=FALSE;transposons=TRUE;TE_DIRS=FALSE;TE_Class_RET=TRUE;TE_EnSpm=FALS…
chromosome_2	rtracklayer	sequence_feature	5084484	5085770	.	.	.	size=1287;sizeclass=(400%2c1.5e+03];expression=1;expressionClass=specific;TE_Copia=FALSE;threeprimeUTR=FALSE;TE_Mariner=FALSE;CDS=FALSE;MSAT=FALSE;TE_Order_LINE=FALSE;TE_P=FALSE;TE_TOC1=FALSE;rRNA=FALSE;mRNA=FALSE;miRNA=FALSE;TE_TOC2=FALSE;TE_Order_LTR=FALSE;TE_Novosib=FALSE;introns=FALSE;TE_RTE=FALSE;TE_Gypsy=FALSE;fiveprimeUTR=FALSE;irs=FALSE;transposons=TRUE;TE_DIRS=FALSE;TE_Class_RET=FALSE;TE…
chromosome_2	rtracklayer	sequence_feature	5090073	5090479	.	.	.	size=407;sizeclass=(400%2c1.5e+03];expression=0;expressionClass=specific;TE_Copia=FALSE;threeprimeUTR=FALSE;TE_Mariner=FALSE;CDS=TRUE;MSAT=FALSE;TE_Order_LINE=FALSE;TE_P=FALSE;TE_TOC1=FALSE;rRNA=FALSE;mRNA=TRUE;miRNA=FALSE;TE_TOC2=FALSE;TE_Order_LTR=FALSE;TE_Novosib=FALSE;introns=TRUE;TE_RTE=FALSE;TE_Gypsy=FALSE;fiveprimeUTR=FALSE;irs=FALSE;transposons=FALSE;TE_DIRS=FALSE;TE_Class_RET=FALSE;TE_En…
chromosome_2	rtracklayer	sequence_feature	5110397	5110702	.	.	.	size=306;sizeclass=(100%2c400];expression=1;expressionClass=specific;TE_Copia=FALSE;threeprimeUTR=FALSE;TE_Mariner=FALSE;CDS=FALSE;MSAT=FALSE;TE_Order_LINE=FALSE;TE_P=FALSE;TE_TOC1=FALSE;rRNA=FALSE;mRNA=FALSE;miRNA=FALSE;TE_TOC2=FALSE;TE_Order_LTR=FALSE;TE_Novosib=FALSE;introns=FALSE;TE_RTE=FALSE;TE_Gypsy=FALSE;fiveprimeUTR=FALSE;irs=FALSE;transposons=FALSE;TE_DIRS=FALSE;TE_Class_RET=FALSE;TE_EnS…
chromosome_2	rtracklayer	sequence_feature	5119704	5121067	.	.	.	size=1364;sizeclass=(400%2c1.5e+03];expression=7;expressionClass=common;TE_Copia=FALSE;threeprimeUTR=TRUE;TE_Mariner=FALSE;CDS=TRUE;MSAT=FALSE;TE_Order_LINE=FALSE;TE_P=FALSE;TE_TOC1=FALSE;rRNA=FALSE;mRNA=TRUE;miRNA=FALSE;TE_TOC2=FALSE;TE_Order_LTR=FALSE;TE_Novosib=FALSE;introns=TRUE;TE_RTE=FALSE;TE_Gypsy=FALSE;fiveprimeUTR=TRUE;irs=FALSE;transposons=TRUE;TE_DIRS=FALSE;TE_Class_RET=FALSE;TE_EnSpm=…
chromosome_2	rtracklayer	sequence_feature	5127238	5129888	.	.	.	size=2651;sizeclass=(1.5e+03%2c3e+03];expression=0;expressionClass=specific;TE_Copia=FALSE;threeprimeUTR=TRUE;TE_Mariner=FALSE;CDS=TRUE;MSAT=FALSE;TE_Order_LINE=FALSE;TE_P=FALSE;TE_TOC1=FALSE;rRNA=FALSE;mRNA=TRUE;miRNA=FALSE;TE_TOC2=FALSE;TE_Order_LTR=FALSE;TE_Novosib=FALSE;introns=TRUE;TE_RTE=FALSE;TE_Gypsy=FALSE;fiveprimeUTR=TRUE;irs=FALSE;transposons=FALSE;TE_DIRS=FALSE;TE_Class_RET=FALSE;TE_E…
chromosome_2	rtracklayer	sequence_feature	5278374	5279143	.	.	.	size=770;sizeclass=(400%2c1.5e+03];expression=2;expressionClass=inbetween;TE_Copia=FALSE;threeprimeUTR=TRUE;TE_Mariner=FALSE;CDS=TRUE;MSAT=FALSE;TE_Order_LINE=FALSE;TE_P=FALSE;TE_TOC1=FALSE;rRNA=FALSE;mRNA=TRUE;miRNA=FALSE;TE_TOC2=FALSE;TE_Order_LTR=FALSE;TE_Novosib=FALSE;introns=TRUE;TE_RTE=FALSE;TE_Gypsy=FALSE;fiveprimeUTR=FALSE;irs=FALSE;transposons=FALSE;TE_DIRS=FALSE;TE_Class_RET=FALSE;TE_En…
chromosome_2	rtracklayer	sequence_feature	5284170	5285073	.	.	.	size=904;sizeclass=(400%2c1.5e+03];expression=1;expressionClass=specific;TE_Copia=FALSE;threeprimeUTR=FALSE;TE_Mariner=FALSE;CDS=FALSE;MSAT=FALSE;TE_Order_LINE=FALSE;TE_P=FALSE;TE_TOC1=FALSE;rRNA=FALSE;mRNA=FALSE;miRNA=FALSE;TE_TOC2=FALSE;TE_Order_LTR=FALSE;TE_Novosib=FALSE;introns=FALSE;TE_RTE=FALSE;TE_Gypsy=FALSE;fiveprimeUTR=FALSE;irs=FALSE;transposons=FALSE;TE_DIRS=FALSE;TE_Class_RET=FALSE;TE…
chromosome_2	rtracklayer	sequence_feature	5414719	5414929	.	.	.	size=211;sizeclass=(100%2c400];expression=0;expressionClass=specific;TE_Copia=FALSE;threeprimeUTR=FALSE;TE_Mariner=FALSE;CDS=FALSE;MSAT=FALSE;TE_Order_LINE=FALSE;TE_P=FALSE;TE_TOC1=FALSE;rRNA=FALSE;mRNA=TRUE;miRNA=FALSE;TE_TOC2=FALSE;TE_Order_LTR=FALSE;TE_Novosib=FALSE;introns=TRUE;TE_RTE=FALSE;TE_Gypsy=FALSE;fiveprimeUTR=FALSE;irs=TRUE;transposons=FALSE;TE_DIRS=FALSE;TE_Class_RET=FALSE;TE_EnSpm=…
chromosome_2	rtracklayer	sequence_feature	5491916	5492328	.	.	.	size=413;sizeclass=(400%2c1.5e+03];expression=10;expressionClass=common;TE_Copia=FALSE;threeprimeUTR=TRUE;TE_Mariner=FALSE;CDS=FALSE;MSAT=FALSE;TE_Order_LINE=FALSE;TE_P=FALSE;TE_TOC1=FALSE;rRNA=FALSE;mRNA=TRUE;miRNA=FALSE;TE_TOC2=FALSE;TE_Order_LTR=FALSE;TE_Novosib=FALSE;introns=FALSE;TE_RTE=FALSE;TE_Gypsy=FALSE;fiveprimeUTR=FALSE;irs=FALSE;transposons=FALSE;TE_DIRS=FALSE;TE_Class_RET=FALSE;TE_En…
chromosome_2	rtracklayer	sequence_feature	5502468	5503088	.	.	.	size=621;sizeclass=(400%2c1.5e+03];expression=0;expressionClass=specific;TE_Copia=FALSE;threeprimeUTR=FALSE;TE_Mariner=FALSE;CDS=FALSE;MSAT=FALSE;TE_Order_LINE=FALSE;TE_P=FALSE;TE_TOC1=FALSE;rRNA=FALSE;mRNA=TRUE;miRNA=FALSE;TE_TOC2=FALSE;TE_Order_LTR=FALSE;TE_Novosib=FALSE;introns=TRUE;TE_RTE=FALSE;TE_Gypsy=FALSE;fiveprimeUTR=FALSE;irs=TRUE;transposons=FALSE;TE_DIRS=FALSE;TE_Class_RET=FALSE;TE_En…
chromosome_2	rtracklayer	sequence_feature	5525961	5526399	.	.	.	size=439;sizeclass=(400%2c1.5e+03];expression=0;expressionClass=specific;TE_Copia=FALSE;threeprimeUTR=FALSE;TE_Mariner=FALSE;CDS=FALSE;MSAT=FALSE;TE_Order_LINE=FALSE;TE_P=FALSE;TE_TOC1=FALSE;rRNA=FALSE;mRNA=FALSE;miRNA=FALSE;TE_TOC2=FALSE;TE_Order_LTR=FALSE;TE_Novosib=FALSE;introns=FALSE;TE_RTE=FALSE;TE_Gypsy=FALSE;fiveprimeUTR=FALSE;irs=FALSE;transposons=FALSE;TE_DIRS=FALSE;TE_Class_RET=FALSE;TE…
chromosome_2	rtracklayer	sequence_feature	5526704	5527401	.	.	.	size=698;sizeclass=(400%2c1.5e+03];expression=0;expressionClass=specific;TE_Copia=FALSE;threeprimeUTR=TRUE;TE_Mariner=FALSE;CDS=FALSE;MSAT=FALSE;TE_Order_LINE=FALSE;TE_P=FALSE;TE_TOC1=FALSE;rRNA=FALSE;mRNA=TRUE;miRNA=FALSE;TE_TOC2=FALSE;TE_Order_LTR=FALSE;TE_Novosib=FALSE;introns=FALSE;TE_RTE=FALSE;TE_Gypsy=FALSE;fiveprimeUTR=FALSE;irs=FALSE;transposons=FALSE;TE_DIRS=FALSE;TE_Class_RET=FALSE;TE_E…
chromosome_2	rtracklayer	sequence_feature	5572425	5573855	.	.	.	size=1431;sizeclass=(400%2c1.5e+03];expression=0;expressionClass=specific;TE_Copia=FALSE;threeprimeUTR=TRUE;TE_Mariner=FALSE;CDS=TRUE;MSAT=FALSE;TE_Order_LINE=FALSE;TE_P=FALSE;TE_TOC1=FALSE;rRNA=FALSE;mRNA=TRUE;miRNA=FALSE;TE_TOC2=FALSE;TE_Order_LTR=FALSE;TE_Novosib=FALSE;introns=TRUE;TE_RTE=FALSE;TE_Gypsy=FALSE;fiveprimeUTR=FALSE;irs=FALSE;transposons=FALSE;TE_DIRS=FALSE;TE_Class_RET=FALSE;TE_En…
chromosome_2	rtracklayer	sequence_feature	5573938	5574612	.	.	.	size=675;sizeclass=(400%2c1.5e+03];expression=0;expressionClass=specific;TE_Copia=FALSE;threeprimeUTR=FALSE;TE_Mariner=FALSE;CDS=TRUE;MSAT=FALSE;TE_Order_LINE=FALSE;TE_P=FALSE;TE_TOC1=FALSE;rRNA=FALSE;mRNA=TRUE;miRNA=FALSE;TE_TOC2=FALSE;TE_Order_LTR=FALSE;TE_Novosib=FALSE;introns=TRUE;TE_RTE=FALSE;TE_Gypsy=FALSE;fiveprimeUTR=TRUE;irs=FALSE;transposons=FALSE;TE_DIRS=FALSE;TE_Class_RET=FALSE;TE_EnS…
chromosome_2	rtracklayer	sequence_feature	5580831	5581186	.	.	.	size=356;sizeclass=(100%2c400];expression=6;expressionClass=common;TE_Copia=FALSE;threeprimeUTR=FALSE;TE_Mariner=FALSE;CDS=TRUE;MSAT=FALSE;TE_Order_LINE=FALSE;TE_P=FALSE;TE_TOC1=FALSE;rRNA=FALSE;mRNA=TRUE;miRNA=FALSE;TE_TOC2=FALSE;TE_Order_LTR=FALSE;TE_Novosib=FALSE;introns=FALSE;TE_RTE=FALSE;TE_Gypsy=FALSE;fiveprimeUTR=FALSE;irs=FALSE;transposons=FALSE;TE_DIRS=FALSE;TE_Class_RET=FALSE;TE_EnSpm=F…
chromosome_2	rtracklayer	sequence_feature	5595105	5595836	.	.	.	size=732;sizeclass=(400%2c1.5e+03];expression=1;expressionClass=specific;TE_Copia=FALSE;threeprimeUTR=TRUE;TE_Mariner=FALSE;CDS=FALSE;MSAT=FALSE;TE_Order_LINE=TRUE;TE_P=FALSE;TE_TOC1=FALSE;rRNA=FALSE;mRNA=TRUE;miRNA=FALSE;TE_TOC2=FALSE;TE_Order_LTR=FALSE;TE_Novosib=FALSE;introns=FALSE;TE_RTE=FALSE;TE_Gypsy=FALSE;fiveprimeUTR=FALSE;irs=FALSE;transposons=TRUE;TE_DIRS=FALSE;TE_Class_RET=TRUE;TE_EnSp…
chromosome_2	rtracklayer	sequence_feature	5659162	5660599	.	.	.	size=1438;sizeclass=(400%2c1.5e+03];expression=0;expressionClass=specific;TE_Copia=FALSE;threeprimeUTR=TRUE;TE_Mariner=FALSE;CDS=TRUE;MSAT=FALSE;TE_Order_LINE=FALSE;TE_P=FALSE;TE_TOC1=FALSE;rRNA=FALSE;mRNA=TRUE;miRNA=FALSE;TE_TOC2=FALSE;TE_Order_LTR=FALSE;TE_Novosib=FALSE;introns=FALSE;TE_RTE=FALSE;TE_Gypsy=FALSE;fiveprimeUTR=FALSE;irs=FALSE;transposons=FALSE;TE_DIRS=FALSE;TE_Class_RET=FALSE;TE_E…
chromosome_2	rtracklayer	sequence_feature	5689459	5690103	.	.	.	size=645;sizeclass=(400%2c1.5e+03];expression=3;expressionClass=inbetween;TE_Copia=FALSE;threeprimeUTR=FALSE;TE_Mariner=FALSE;CDS=FALSE;MSAT=FALSE;TE_Order_LINE=FALSE;TE_P=FALSE;TE_TOC1=FALSE;rRNA=FALSE;mRNA=FALSE;miRNA=FALSE;TE_TOC2=FALSE;TE_Order_LTR=FALSE;TE_Novosib=FALSE;introns=FALSE;TE_RTE=FALSE;TE_Gypsy=FALSE;fiveprimeUTR=FALSE;irs=FALSE;transposons=TRUE;TE_DIRS=FALSE;TE_Class_RET=FALSE;TE…
chromosome_2	rtracklayer	sequence_feature	5735143	5735854	.	.	.	size=712;sizeclass=(400%2c1.5e+03];expression=9;expressionClass=common;TE_Copia=FALSE;threeprimeUTR=TRUE;TE_Mariner=FALSE;CDS=TRUE;MSAT=FALSE;TE_Order_LINE=FALSE;TE_P=FALSE;TE_TOC1=FALSE;rRNA=FALSE;mRNA=TRUE;miRNA=FALSE;TE_TOC2=FALSE;TE_Order_LTR=FALSE;TE_Novosib=FALSE;introns=TRUE;TE_RTE=FALSE;TE_Gypsy=FALSE;fiveprimeUTR=TRUE;irs=FALSE;transposons=FALSE;TE_DIRS=FALSE;TE_Class_RET=FALSE;TE_EnSpm=…
chromosome_2	rtracklayer	sequence_feature	5739298	5739656	.	.	.	size=359;sizeclass=(100%2c400];expression=3;expressionClass=inbetween;TE_Copia=FALSE;threeprimeUTR=FALSE;TE_Mariner=FALSE;CDS=FALSE;MSAT=FALSE;TE_Order_LINE=TRUE;TE_P=FALSE;TE_TOC1=FALSE;rRNA=FALSE;mRNA=FALSE;miRNA=FALSE;TE_TOC2=FALSE;TE_Order_LTR=FALSE;TE_Novosib=FALSE;introns=FALSE;TE_RTE=FALSE;TE_Gypsy=FALSE;fiveprimeUTR=FALSE;irs=FALSE;transposons=TRUE;TE_DIRS=FALSE;TE_Class_RET=TRUE;TE_EnSpm…
chromosome_2	rtracklayer	sequence_feature	5760947	5762017	.	.	.	size=1071;sizeclass=(400%2c1.5e+03];expression=5;expressionClass=inbetween;TE_Copia=FALSE;threeprimeUTR=TRUE;TE_Mariner=FALSE;CDS=FALSE;MSAT=FALSE;TE_Order_LINE=FALSE;TE_P=FALSE;TE_TOC1=FALSE;rRNA=FALSE;mRNA=TRUE;miRNA=FALSE;TE_TOC2=FALSE;TE_Order_LTR=FALSE;TE_Novosib=FALSE;introns=FALSE;TE_RTE=FALSE;TE_Gypsy=FALSE;fiveprimeUTR=TRUE;irs=TRUE;transposons=FALSE;TE_DIRS=FALSE;TE_Class_RET=FALSE;TE_E…
chromosome_2	rtracklayer	sequence_feature	5784087	5784123	.	.	.	size=37;sizeclass=(0%2c100];expression=5;expressionClass=inbetween;TE_Copia=FALSE;threeprimeUTR=FALSE;TE_Mariner=FALSE;CDS=FALSE;MSAT=FALSE;TE_Order_LINE=FALSE;TE_P=FALSE;TE_TOC1=FALSE;rRNA=FALSE;mRNA=TRUE;miRNA=FALSE;TE_TOC2=FALSE;TE_Order_LTR=FALSE;TE_Novosib=FALSE;introns=TRUE;TE_RTE=FALSE;TE_Gypsy=FALSE;fiveprimeUTR=FALSE;irs=FALSE;transposons=FALSE;TE_DIRS=FALSE;TE_Class_RET=FALSE;TE_EnSpm=F…
chromosome_2	rtracklayer	sequence_feature	5837062	5838365	.	.	.	size=1304;sizeclass=(400%2c1.5e+03];expression=7;expressionClass=common;TE_Copia=FALSE;threeprimeUTR=TRUE;TE_Mariner=FALSE;CDS=TRUE;MSAT=FALSE;TE_Order_LINE=FALSE;TE_P=FALSE;TE_TOC1=FALSE;rRNA=FALSE;mRNA=TRUE;miRNA=FALSE;TE_TOC2=FALSE;TE_Order_LTR=FALSE;TE_Novosib=FALSE;introns=FALSE;TE_RTE=FALSE;TE_Gypsy=FALSE;fiveprimeUTR=FALSE;irs=FALSE;transposons=FALSE;TE_DIRS=FALSE;TE_Class_RET=FALSE;TE_EnS…
chromosome_2	rtracklayer	sequence_feature	5852845	5853231	.	.	.	size=387;sizeclass=(100%2c400];expression=0;expressionClass=specific;TE_Copia=FALSE;threeprimeUTR=FALSE;TE_Mariner=FALSE;CDS=FALSE;MSAT=FALSE;TE_Order_LINE=FALSE;TE_P=FALSE;TE_TOC1=FALSE;rRNA=FALSE;mRNA=FALSE;miRNA=FALSE;TE_TOC2=FALSE;TE_Order_LTR=FALSE;TE_Novosib=FALSE;introns=FALSE;TE_RTE=FALSE;TE_Gypsy=FALSE;fiveprimeUTR=FALSE;irs=FALSE;transposons=FALSE;TE_DIRS=FALSE;TE_Class_RET=FALSE;TE_EnS…
chromosome_2	rtracklayer	sequence_feature	5866544	5866806	.	.	.	size=263;sizeclass=(100%2c400];expression=2;expressionClass=inbetween;TE_Copia=FALSE;threeprimeUTR=FALSE;TE_Mariner=FALSE;CDS=FALSE;MSAT=FALSE;TE_Order_LINE=FALSE;TE_P=FALSE;TE_TOC1=FALSE;rRNA=FALSE;mRNA=FALSE;miRNA=FALSE;TE_TOC2=FALSE;TE_Order_LTR=FALSE;TE_Novosib=FALSE;introns=FALSE;TE_RTE=FALSE;TE_Gypsy=FALSE;fiveprimeUTR=FALSE;irs=FALSE;transposons=TRUE;TE_DIRS=FALSE;TE_Class_RET=FALSE;TE_EnS…
chromosome_2	rtracklayer	sequence_feature	5888935	5889739	.	.	.	size=805;sizeclass=(400%2c1.5e+03];expression=2;expressionClass=inbetween;TE_Copia=FALSE;threeprimeUTR=TRUE;TE_Mariner=FALSE;CDS=FALSE;MSAT=FALSE;TE_Order_LINE=FALSE;TE_P=FALSE;TE_TOC1=FALSE;rRNA=FALSE;mRNA=TRUE;miRNA=FALSE;TE_TOC2=FALSE;TE_Order_LTR=FALSE;TE_Novosib=FALSE;introns=FALSE;TE_RTE=FALSE;TE_Gypsy=FALSE;fiveprimeUTR=FALSE;irs=FALSE;transposons=TRUE;TE_DIRS=FALSE;TE_Class_RET=FALSE;TE_E…
chromosome_2	rtracklayer	sequence_feature	5890706	5891013	.	.	.	size=308;sizeclass=(100%2c400];expression=2;expressionClass=inbetween;TE_Copia=FALSE;threeprimeUTR=FALSE;TE_Mariner=FALSE;CDS=FALSE;MSAT=FALSE;TE_Order_LINE=FALSE;TE_P=FALSE;TE_TOC1=FALSE;rRNA=FALSE;mRNA=FALSE;miRNA=FALSE;TE_TOC2=FALSE;TE_Order_LTR=FALSE;TE_Novosib=FALSE;introns=FALSE;TE_RTE=FALSE;TE_Gypsy=FALSE;fiveprimeUTR=FALSE;irs=FALSE;transposons=FALSE;TE_DIRS=FALSE;TE_Class_RET=FALSE;TE_En…
chromosome_2	rtracklayer	sequence_feature	5924704	5925449	.	.	.	size=746;sizeclass=(400%2c1.5e+03];expression=15;expressionClass=common;TE_Copia=FALSE;threeprimeUTR=TRUE;TE_Mariner=FALSE;CDS=TRUE;MSAT=FALSE;TE_Order_LINE=FALSE;TE_P=FALSE;TE_TOC1=FALSE;rRNA=FALSE;mRNA=TRUE;miRNA=FALSE;TE_TOC2=FALSE;TE_Order_LTR=FALSE;TE_Novosib=FALSE;introns=TRUE;TE_RTE=FALSE;TE_Gypsy=FALSE;fiveprimeUTR=TRUE;irs=FALSE;transposons=FALSE;TE_DIRS=FALSE;TE_Class_RET=FALSE;TE_EnSpm…
chromosome_2	rtracklayer	sequence_feature	6100941	6101366	.	.	.	size=426;sizeclass=(400%2c1.5e+03];expression=0;expressionClass=specific;TE_Copia=FALSE;threeprimeUTR=FALSE;TE_Mariner=FALSE;CDS=TRUE;MSAT=FALSE;TE_Order_LINE=FALSE;TE_P=FALSE;TE_TOC1=FALSE;rRNA=FALSE;mRNA=TRUE;miRNA=FALSE;TE_TOC2=FALSE;TE_Order_LTR=FALSE;TE_Novosib=FALSE;introns=TRUE;TE_RTE=FALSE;TE_Gypsy=FALSE;fiveprimeUTR=FALSE;irs=FALSE;transposons=FALSE;TE_DIRS=FALSE;TE_Class_RET=FALSE;TE_En…
chromosome_2	rtracklayer	sequence_feature	6101466	6101853	.	.	.	size=388;sizeclass=(100%2c400];expression=0;expressionClass=specific;TE_Copia=FALSE;threeprimeUTR=FALSE;TE_Mariner=FALSE;CDS=TRUE;MSAT=FALSE;TE_Order_LINE=FALSE;TE_P=FALSE;TE_TOC1=FALSE;rRNA=FALSE;mRNA=TRUE;miRNA=FALSE;TE_TOC2=FALSE;TE_Order_LTR=FALSE;TE_Novosib=FALSE;introns=TRUE;TE_RTE=FALSE;TE_Gypsy=FALSE;fiveprimeUTR=FALSE;irs=FALSE;transposons=FALSE;TE_DIRS=FALSE;TE_Class_RET=FALSE;TE_EnSpm=…
chromosome_2	rtracklayer	sequence_feature	6102292	6102626	.	.	.	size=335;sizeclass=(100%2c400];expression=0;expressionClass=specific;TE_Copia=FALSE;threeprimeUTR=FALSE;TE_Mariner=FALSE;CDS=TRUE;MSAT=FALSE;TE_Order_LINE=FALSE;TE_P=FALSE;TE_TOC1=FALSE;rRNA=FALSE;mRNA=TRUE;miRNA=FALSE;TE_TOC2=FALSE;TE_Order_LTR=FALSE;TE_Novosib=FALSE;introns=TRUE;TE_RTE=FALSE;TE_Gypsy=FALSE;fiveprimeUTR=FALSE;irs=FALSE;transposons=FALSE;TE_DIRS=FALSE;TE_Class_RET=FALSE;TE_EnSpm=…
chromosome_2	rtracklayer	sequence_feature	6102697	6104370	.	.	.	size=1674;sizeclass=(1.5e+03%2c3e+03];expression=0;expressionClass=specific;TE_Copia=FALSE;threeprimeUTR=TRUE;TE_Mariner=FALSE;CDS=TRUE;MSAT=FALSE;TE_Order_LINE=FALSE;TE_P=FALSE;TE_TOC1=FALSE;rRNA=FALSE;mRNA=TRUE;miRNA=FALSE;TE_TOC2=FALSE;TE_Order_LTR=FALSE;TE_Novosib=FALSE;introns=TRUE;TE_RTE=FALSE;TE_Gypsy=FALSE;fiveprimeUTR=FALSE;irs=FALSE;transposons=FALSE;TE_DIRS=FALSE;TE_Class_RET=FALSE;TE_…
chromosome_2	rtracklayer	sequence_feature	6108044	6108279	.	.	.	size=236;sizeclass=(100%2c400];expression=0;expressionClass=specific;TE_Copia=FALSE;threeprimeUTR=FALSE;TE_Mariner=FALSE;CDS=TRUE;MSAT=FALSE;TE_Order_LINE=FALSE;TE_P=FALSE;TE_TOC1=FALSE;rRNA=FALSE;mRNA=TRUE;miRNA=FALSE;TE_TOC2=FALSE;TE_Order_LTR=FALSE;TE_Novosib=FALSE;introns=TRUE;TE_RTE=FALSE;TE_Gypsy=FALSE;fiveprimeUTR=FALSE;irs=FALSE;transposons=FALSE;TE_DIRS=FALSE;TE_Class_RET=FALSE;TE_EnSpm=…
chromosome_2	rtracklayer	sequence_feature	6171508	6171753	.	.	.	size=246;sizeclass=(100%2c400];expression=5;expressionClass=inbetween;TE_Copia=FALSE;threeprimeUTR=TRUE;TE_Mariner=FALSE;CDS=FALSE;MSAT=FALSE;TE_Order_LINE=FALSE;TE_P=FALSE;TE_TOC1=FALSE;rRNA=FALSE;mRNA=TRUE;miRNA=FALSE;TE_TOC2=FALSE;TE_Order_LTR=FALSE;TE_Novosib=FALSE;introns=FALSE;TE_RTE=FALSE;TE_Gypsy=FALSE;fiveprimeUTR=FALSE;irs=TRUE;transposons=FALSE;TE_DIRS=FALSE;TE_Class_RET=FALSE;TE_EnSpm…
chromosome_2	rtracklayer	sequence_feature	6264729	6265868	.	.	.	size=1140;sizeclass=(400%2c1.5e+03];expression=3;expressionClass=inbetween;TE_Copia=FALSE;threeprimeUTR=TRUE;TE_Mariner=FALSE;CDS=TRUE;MSAT=FALSE;TE_Order_LINE=FALSE;TE_P=FALSE;TE_TOC1=FALSE;rRNA=FALSE;mRNA=TRUE;miRNA=FALSE;TE_TOC2=FALSE;TE_Order_LTR=TRUE;TE_Novosib=FALSE;introns=FALSE;TE_RTE=FALSE;TE_Gypsy=FALSE;fiveprimeUTR=FALSE;irs=FALSE;transposons=TRUE;TE_DIRS=FALSE;TE_Class_RET=TRUE;TE_EnS…
chromosome_2	rtracklayer	sequence_feature	6284870	6285213	.	.	.	size=344;sizeclass=(100%2c400];expression=3;expressionClass=inbetween;TE_Copia=FALSE;threeprimeUTR=TRUE;TE_Mariner=FALSE;CDS=TRUE;MSAT=FALSE;TE_Order_LINE=FALSE;TE_P=FALSE;TE_TOC1=FALSE;rRNA=FALSE;mRNA=TRUE;miRNA=FALSE;TE_TOC2=FALSE;TE_Order_LTR=FALSE;TE_Novosib=FALSE;introns=TRUE;TE_RTE=FALSE;TE_Gypsy=FALSE;fiveprimeUTR=TRUE;irs=TRUE;transposons=FALSE;TE_DIRS=FALSE;TE_Class_RET=FALSE;TE_EnSpm=FA…
chromosome_2	rtracklayer	sequence_feature	6288498	6288725	.	.	.	size=228;sizeclass=(100%2c400];expression=6;expressionClass=common;TE_Copia=FALSE;threeprimeUTR=TRUE;TE_Mariner=TRUE;CDS=FALSE;MSAT=FALSE;TE_Order_LINE=FALSE;TE_P=FALSE;TE_TOC1=FALSE;rRNA=FALSE;mRNA=TRUE;miRNA=FALSE;TE_TOC2=FALSE;TE_Order_LTR=FALSE;TE_Novosib=FALSE;introns=FALSE;TE_RTE=FALSE;TE_Gypsy=FALSE;fiveprimeUTR=FALSE;irs=FALSE;transposons=TRUE;TE_DIRS=FALSE;TE_Class_RET=FALSE;TE_EnSpm=FAL…
chromosome_2	rtracklayer	sequence_feature	6288726	6289107	.	.	.	size=382;sizeclass=(100%2c400];expression=0;expressionClass=specific;TE_Copia=FALSE;threeprimeUTR=TRUE;TE_Mariner=FALSE;CDS=FALSE;MSAT=FALSE;TE_Order_LINE=FALSE;TE_P=FALSE;TE_TOC1=FALSE;rRNA=FALSE;mRNA=TRUE;miRNA=FALSE;TE_TOC2=FALSE;TE_Order_LTR=FALSE;TE_Novosib=FALSE;introns=FALSE;TE_RTE=FALSE;TE_Gypsy=FALSE;fiveprimeUTR=FALSE;irs=FALSE;transposons=FALSE;TE_DIRS=FALSE;TE_Class_RET=FALSE;TE_EnSpm…
chromosome_2	rtracklayer	sequence_feature	6290236	6291639	.	.	.	size=1404;sizeclass=(400%2c1.5e+03];expression=0;expressionClass=specific;TE_Copia=FALSE;threeprimeUTR=TRUE;TE_Mariner=FALSE;CDS=TRUE;MSAT=FALSE;TE_Order_LINE=FALSE;TE_P=FALSE;TE_TOC1=FALSE;rRNA=FALSE;mRNA=TRUE;miRNA=FALSE;TE_TOC2=FALSE;TE_Order_LTR=FALSE;TE_Novosib=FALSE;introns=TRUE;TE_RTE=FALSE;TE_Gypsy=FALSE;fiveprimeUTR=FALSE;irs=FALSE;transposons=FALSE;TE_DIRS=FALSE;TE_Class_RET=FALSE;TE_En…
chromosome_2	rtracklayer	sequence_feature	6305977	6307336	.	.	.	size=1360;sizeclass=(400%2c1.5e+03];expression=1;expressionClass=specific;TE_Copia=FALSE;threeprimeUTR=TRUE;TE_Mariner=FALSE;CDS=TRUE;MSAT=FALSE;TE_Order_LINE=FALSE;TE_P=FALSE;TE_TOC1=FALSE;rRNA=FALSE;mRNA=TRUE;miRNA=FALSE;TE_TOC2=FALSE;TE_Order_LTR=TRUE;TE_Novosib=FALSE;introns=TRUE;TE_RTE=FALSE;TE_Gypsy=TRUE;fiveprimeUTR=FALSE;irs=FALSE;transposons=TRUE;TE_DIRS=FALSE;TE_Class_RET=TRUE;TE_EnSpm=…
chromosome_2	rtracklayer	sequence_feature	6328776	6329124	.	.	.	size=349;sizeclass=(100%2c400];expression=0;expressionClass=specific;TE_Copia=FALSE;threeprimeUTR=FALSE;TE_Mariner=FALSE;CDS=TRUE;MSAT=FALSE;TE_Order_LINE=FALSE;TE_P=FALSE;TE_TOC1=FALSE;rRNA=FALSE;mRNA=TRUE;miRNA=FALSE;TE_TOC2=FALSE;TE_Order_LTR=FALSE;TE_Novosib=FALSE;introns=TRUE;TE_RTE=FALSE;TE_Gypsy=FALSE;fiveprimeUTR=FALSE;irs=FALSE;transposons=TRUE;TE_DIRS=FALSE;TE_Class_RET=FALSE;TE_EnSpm=F…
chromosome_2	rtracklayer	sequence_feature	6335164	6336089	.	.	.	size=926;sizeclass=(400%2c1.5e+03];expression=2;expressionClass=inbetween;TE_Copia=FALSE;threeprimeUTR=TRUE;TE_Mariner=FALSE;CDS=TRUE;MSAT=FALSE;TE_Order_LINE=FALSE;TE_P=FALSE;TE_TOC1=FALSE;rRNA=FALSE;mRNA=TRUE;miRNA=FALSE;TE_TOC2=FALSE;TE_Order_LTR=FALSE;TE_Novosib=FALSE;introns=TRUE;TE_RTE=FALSE;TE_Gypsy=FALSE;fiveprimeUTR=FALSE;irs=FALSE;transposons=FALSE;TE_DIRS=FALSE;TE_Class_RET=FALSE;TE_En…
chromosome_2	rtracklayer	sequence_feature	6337129	6337375	.	.	.	size=247;sizeclass=(100%2c400];expression=3;expressionClass=inbetween;TE_Copia=FALSE;threeprimeUTR=FALSE;TE_Mariner=FALSE;CDS=TRUE;MSAT=FALSE;TE_Order_LINE=FALSE;TE_P=FALSE;TE_TOC1=FALSE;rRNA=FALSE;mRNA=TRUE;miRNA=FALSE;TE_TOC2=FALSE;TE_Order_LTR=FALSE;TE_Novosib=FALSE;introns=TRUE;TE_RTE=FALSE;TE_Gypsy=FALSE;fiveprimeUTR=FALSE;irs=FALSE;transposons=FALSE;TE_DIRS=FALSE;TE_Class_RET=FALSE;TE_EnSpm…
chromosome_2	rtracklayer	sequence_feature	6337593	6338000	.	.	.	size=408;sizeclass=(400%2c1.5e+03];expression=2;expressionClass=inbetween;TE_Copia=FALSE;threeprimeUTR=FALSE;TE_Mariner=FALSE;CDS=TRUE;MSAT=FALSE;TE_Order_LINE=FALSE;TE_P=FALSE;TE_TOC1=FALSE;rRNA=FALSE;mRNA=TRUE;miRNA=FALSE;TE_TOC2=FALSE;TE_Order_LTR=FALSE;TE_Novosib=FALSE;introns=TRUE;TE_RTE=FALSE;TE_Gypsy=FALSE;fiveprimeUTR=TRUE;irs=FALSE;transposons=FALSE;TE_DIRS=FALSE;TE_Class_RET=FALSE;TE_En…
chromosome_2	rtracklayer	sequence_feature	6406263	6406837	.	.	.	size=575;sizeclass=(400%2c1.5e+03];expression=0;expressionClass=specific;TE_Copia=FALSE;threeprimeUTR=FALSE;TE_Mariner=FALSE;CDS=FALSE;MSAT=FALSE;TE_Order_LINE=FALSE;TE_P=FALSE;TE_TOC1=FALSE;rRNA=FALSE;mRNA=TRUE;miRNA=FALSE;TE_TOC2=FALSE;TE_Order_LTR=FALSE;TE_Novosib=FALSE;introns=FALSE;TE_RTE=FALSE;TE_Gypsy=FALSE;fiveprimeUTR=TRUE;irs=TRUE;transposons=FALSE;TE_DIRS=FALSE;TE_Class_RET=FALSE;TE_En…
chromosome_2	rtracklayer	sequence_feature	6528009	6528444	.	.	.	size=436;sizeclass=(400%2c1.5e+03];expression=1;expressionClass=specific;TE_Copia=FALSE;threeprimeUTR=FALSE;TE_Mariner=FALSE;CDS=TRUE;MSAT=FALSE;TE_Order_LINE=FALSE;TE_P=FALSE;TE_TOC1=FALSE;rRNA=FALSE;mRNA=TRUE;miRNA=FALSE;TE_TOC2=FALSE;TE_Order_LTR=FALSE;TE_Novosib=FALSE;introns=TRUE;TE_RTE=FALSE;TE_Gypsy=FALSE;fiveprimeUTR=FALSE;irs=FALSE;transposons=FALSE;TE_DIRS=FALSE;TE_Class_RET=FALSE;TE_En…
chromosome_2	rtracklayer	sequence_feature	6554592	6554946	.	.	.	size=355;sizeclass=(100%2c400];expression=6;expressionClass=common;TE_Copia=FALSE;threeprimeUTR=FALSE;TE_Mariner=FALSE;CDS=TRUE;MSAT=FALSE;TE_Order_LINE=FALSE;TE_P=FALSE;TE_TOC1=FALSE;rRNA=FALSE;mRNA=TRUE;miRNA=FALSE;TE_TOC2=FALSE;TE_Order_LTR=FALSE;TE_Novosib=FALSE;introns=FALSE;TE_RTE=FALSE;TE_Gypsy=FALSE;fiveprimeUTR=FALSE;irs=TRUE;transposons=FALSE;TE_DIRS=FALSE;TE_Class_RET=FALSE;TE_EnSpm=FA…
chromosome_2	rtracklayer	sequence_feature	6582933	6583289	.	.	.	size=357;sizeclass=(100%2c400];expression=4;expressionClass=inbetween;TE_Copia=FALSE;threeprimeUTR=FALSE;TE_Mariner=FALSE;CDS=TRUE;MSAT=FALSE;TE_Order_LINE=FALSE;TE_P=FALSE;TE_TOC1=FALSE;rRNA=FALSE;mRNA=TRUE;miRNA=FALSE;TE_TOC2=FALSE;TE_Order_LTR=TRUE;TE_Novosib=FALSE;introns=TRUE;TE_RTE=FALSE;TE_Gypsy=TRUE;fiveprimeUTR=FALSE;irs=FALSE;transposons=TRUE;TE_DIRS=FALSE;TE_Class_RET=TRUE;TE_EnSpm=FAL…
chromosome_2	rtracklayer	sequence_feature	6613047	6613528	.	.	.	size=482;sizeclass=(400%2c1.5e+03];expression=9;expressionClass=common;TE_Copia=FALSE;threeprimeUTR=TRUE;TE_Mariner=FALSE;CDS=FALSE;MSAT=FALSE;TE_Order_LINE=FALSE;TE_P=FALSE;TE_TOC1=FALSE;rRNA=FALSE;mRNA=TRUE;miRNA=FALSE;TE_TOC2=FALSE;TE_Order_LTR=FALSE;TE_Novosib=FALSE;introns=FALSE;TE_RTE=FALSE;TE_Gypsy=FALSE;fiveprimeUTR=FALSE;irs=FALSE;transposons=FALSE;TE_DIRS=FALSE;TE_Class_RET=FALSE;TE_EnS…
chromosome_2	rtracklayer	sequence_feature	6616470	6616755	.	.	.	size=286;sizeclass=(100%2c400];expression=3;expressionClass=inbetween;TE_Copia=FALSE;threeprimeUTR=FALSE;TE_Mariner=FALSE;CDS=TRUE;MSAT=FALSE;TE_Order_LINE=FALSE;TE_P=FALSE;TE_TOC1=FALSE;rRNA=FALSE;mRNA=TRUE;miRNA=FALSE;TE_TOC2=FALSE;TE_Order_LTR=FALSE;TE_Novosib=FALSE;introns=FALSE;TE_RTE=FALSE;TE_Gypsy=FALSE;fiveprimeUTR=TRUE;irs=FALSE;transposons=FALSE;TE_DIRS=FALSE;TE_Class_RET=FALSE;TE_EnSpm…
chromosome_2	rtracklayer	sequence_feature	6618210	6620335	.	.	.	size=2126;sizeclass=(1.5e+03%2c3e+03];expression=0;expressionClass=specific;TE_Copia=FALSE;threeprimeUTR=TRUE;TE_Mariner=FALSE;CDS=FALSE;MSAT=FALSE;TE_Order_LINE=FALSE;TE_P=FALSE;TE_TOC1=FALSE;rRNA=FALSE;mRNA=TRUE;miRNA=FALSE;TE_TOC2=FALSE;TE_Order_LTR=FALSE;TE_Novosib=FALSE;introns=FALSE;TE_RTE=FALSE;TE_Gypsy=FALSE;fiveprimeUTR=FALSE;irs=TRUE;transposons=FALSE;TE_DIRS=FALSE;TE_Class_RET=FALSE;TE…
chromosome_2	rtracklayer	sequence_feature	6624553	6625058	.	.	.	size=506;sizeclass=(400%2c1.5e+03];expression=3;expressionClass=inbetween;TE_Copia=FALSE;threeprimeUTR=FALSE;TE_Mariner=FALSE;CDS=FALSE;MSAT=FALSE;TE_Order_LINE=FALSE;TE_P=FALSE;TE_TOC1=FALSE;rRNA=FALSE;mRNA=FALSE;miRNA=FALSE;TE_TOC2=FALSE;TE_Order_LTR=FALSE;TE_Novosib=FALSE;introns=FALSE;TE_RTE=FALSE;TE_Gypsy=FALSE;fiveprimeUTR=FALSE;irs=FALSE;transposons=FALSE;TE_DIRS=FALSE;TE_Class_RET=FALSE;T…
chromosome_2	rtracklayer	sequence_feature	6626240	6627234	.	.	.	size=995;sizeclass=(400%2c1.5e+03];expression=2;expressionClass=inbetween;TE_Copia=FALSE;threeprimeUTR=FALSE;TE_Mariner=FALSE;CDS=FALSE;MSAT=FALSE;TE_Order_LINE=FALSE;TE_P=FALSE;TE_TOC1=FALSE;rRNA=FALSE;mRNA=FALSE;miRNA=FALSE;TE_TOC2=FALSE;TE_Order_LTR=FALSE;TE_Novosib=FALSE;introns=FALSE;TE_RTE=FALSE;TE_Gypsy=FALSE;fiveprimeUTR=FALSE;irs=TRUE;transposons=TRUE;TE_DIRS=FALSE;TE_Class_RET=FALSE;TE_…
chromosome_2	rtracklayer	sequence_feature	6665955	6666998	.	.	.	size=1044;sizeclass=(400%2c1.5e+03];expression=1;expressionClass=specific;TE_Copia=FALSE;threeprimeUTR=TRUE;TE_Mariner=FALSE;CDS=FALSE;MSAT=FALSE;TE_Order_LINE=FALSE;TE_P=FALSE;TE_TOC1=FALSE;rRNA=FALSE;mRNA=TRUE;miRNA=FALSE;TE_TOC2=FALSE;TE_Order_LTR=FALSE;TE_Novosib=FALSE;introns=FALSE;TE_RTE=FALSE;TE_Gypsy=FALSE;fiveprimeUTR=FALSE;irs=TRUE;transposons=FALSE;TE_DIRS=FALSE;TE_Class_RET=FALSE;TE_E…
chromosome_2	rtracklayer	sequence_feature	6855934	6856656	.	.	.	size=723;sizeclass=(400%2c1.5e+03];expression=2;expressionClass=inbetween;TE_Copia=FALSE;threeprimeUTR=FALSE;TE_Mariner=FALSE;CDS=FALSE;MSAT=FALSE;TE_Order_LINE=FALSE;TE_P=FALSE;TE_TOC1=FALSE;rRNA=FALSE;mRNA=FALSE;miRNA=FALSE;TE_TOC2=FALSE;TE_Order_LTR=FALSE;TE_Novosib=FALSE;introns=FALSE;TE_RTE=FALSE;TE_Gypsy=FALSE;fiveprimeUTR=FALSE;irs=FALSE;transposons=TRUE;TE_DIRS=FALSE;TE_Class_RET=FALSE;TE…
chromosome_2	rtracklayer	sequence_feature	6857163	6858363	.	.	.	size=1201;sizeclass=(400%2c1.5e+03];expression=0;expressionClass=specific;TE_Copia=FALSE;threeprimeUTR=TRUE;TE_Mariner=FALSE;CDS=TRUE;MSAT=FALSE;TE_Order_LINE=FALSE;TE_P=FALSE;TE_TOC1=FALSE;rRNA=FALSE;mRNA=TRUE;miRNA=FALSE;TE_TOC2=FALSE;TE_Order_LTR=FALSE;TE_Novosib=FALSE;introns=FALSE;TE_RTE=FALSE;TE_Gypsy=FALSE;fiveprimeUTR=FALSE;irs=FALSE;transposons=FALSE;TE_DIRS=FALSE;TE_Class_RET=FALSE;TE_E…
chromosome_2	rtracklayer	sequence_feature	6892235	6893307	.	.	.	size=1073;sizeclass=(400%2c1.5e+03];expression=4;expressionClass=inbetween;TE_Copia=FALSE;threeprimeUTR=FALSE;TE_Mariner=FALSE;CDS=TRUE;MSAT=FALSE;TE_Order_LINE=FALSE;TE_P=FALSE;TE_TOC1=FALSE;rRNA=FALSE;mRNA=TRUE;miRNA=FALSE;TE_TOC2=FALSE;TE_Order_LTR=FALSE;TE_Novosib=FALSE;introns=FALSE;TE_RTE=FALSE;TE_Gypsy=FALSE;fiveprimeUTR=FALSE;irs=TRUE;transposons=FALSE;TE_DIRS=FALSE;TE_Class_RET=FALSE;TE_…
chromosome_2	rtracklayer	sequence_feature	6936197	6937466	.	.	.	size=1270;sizeclass=(400%2c1.5e+03];expression=5;expressionClass=inbetween;TE_Copia=FALSE;threeprimeUTR=TRUE;TE_Mariner=FALSE;CDS=TRUE;MSAT=FALSE;TE_Order_LINE=FALSE;TE_P=FALSE;TE_TOC1=FALSE;rRNA=FALSE;mRNA=TRUE;miRNA=FALSE;TE_TOC2=FALSE;TE_Order_LTR=FALSE;TE_Novosib=FALSE;introns=TRUE;TE_RTE=FALSE;TE_Gypsy=FALSE;fiveprimeUTR=FALSE;irs=TRUE;transposons=FALSE;TE_DIRS=FALSE;TE_Class_RET=FALSE;TE_En…
chromosome_2	rtracklayer	sequence_feature	6937467	6938255	.	.	.	size=789;sizeclass=(400%2c1.5e+03];expression=3;expressionClass=inbetween;TE_Copia=FALSE;threeprimeUTR=FALSE;TE_Mariner=FALSE;CDS=TRUE;MSAT=FALSE;TE_Order_LINE=FALSE;TE_P=FALSE;TE_TOC1=FALSE;rRNA=FALSE;mRNA=TRUE;miRNA=FALSE;TE_TOC2=FALSE;TE_Order_LTR=FALSE;TE_Novosib=FALSE;introns=TRUE;TE_RTE=FALSE;TE_Gypsy=FALSE;fiveprimeUTR=TRUE;irs=FALSE;transposons=FALSE;TE_DIRS=FALSE;TE_Class_RET=FALSE;TE_En…
chromosome_2	rtracklayer	sequence_feature	6940890	6941504	.	.	.	size=615;sizeclass=(400%2c1.5e+03];expression=0;expressionClass=specific;TE_Copia=FALSE;threeprimeUTR=FALSE;TE_Mariner=FALSE;CDS=FALSE;MSAT=FALSE;TE_Order_LINE=FALSE;TE_P=FALSE;TE_TOC1=FALSE;rRNA=FALSE;mRNA=TRUE;miRNA=FALSE;TE_TOC2=FALSE;TE_Order_LTR=FALSE;TE_Novosib=FALSE;introns=TRUE;TE_RTE=FALSE;TE_Gypsy=FALSE;fiveprimeUTR=FALSE;irs=FALSE;transposons=TRUE;TE_DIRS=FALSE;TE_Class_RET=TRUE;TE_EnS…
chromosome_2	rtracklayer	sequence_feature	6941933	6942880	.	.	.	size=948;sizeclass=(400%2c1.5e+03];expression=11;expressionClass=common;TE_Copia=FALSE;threeprimeUTR=TRUE;TE_Mariner=FALSE;CDS=TRUE;MSAT=FALSE;TE_Order_LINE=FALSE;TE_P=FALSE;TE_TOC1=FALSE;rRNA=FALSE;mRNA=TRUE;miRNA=FALSE;TE_TOC2=FALSE;TE_Order_LTR=FALSE;TE_Novosib=FALSE;introns=TRUE;TE_RTE=FALSE;TE_Gypsy=FALSE;fiveprimeUTR=FALSE;irs=FALSE;transposons=FALSE;TE_DIRS=FALSE;TE_Class_RET=FALSE;TE_EnSp…
chromosome_2	rtracklayer	sequence_feature	6942963	6943635	.	.	.	size=673;sizeclass=(400%2c1.5e+03];expression=3;expressionClass=inbetween;TE_Copia=FALSE;threeprimeUTR=TRUE;TE_Mariner=FALSE;CDS=TRUE;MSAT=FALSE;TE_Order_LINE=FALSE;TE_P=FALSE;TE_TOC1=FALSE;rRNA=FALSE;mRNA=TRUE;miRNA=FALSE;TE_TOC2=FALSE;TE_Order_LTR=FALSE;TE_Novosib=FALSE;introns=TRUE;TE_RTE=FALSE;TE_Gypsy=FALSE;fiveprimeUTR=TRUE;irs=FALSE;transposons=FALSE;TE_DIRS=FALSE;TE_Class_RET=FALSE;TE_EnS…
chromosome_2	rtracklayer	sequence_feature	6946305	6946557	.	.	.	size=253;sizeclass=(100%2c400];expression=0;expressionClass=specific;TE_Copia=FALSE;threeprimeUTR=FALSE;TE_Mariner=FALSE;CDS=TRUE;MSAT=FALSE;TE_Order_LINE=FALSE;TE_P=FALSE;TE_TOC1=FALSE;rRNA=FALSE;mRNA=TRUE;miRNA=FALSE;TE_TOC2=FALSE;TE_Order_LTR=FALSE;TE_Novosib=FALSE;introns=TRUE;TE_RTE=FALSE;TE_Gypsy=FALSE;fiveprimeUTR=TRUE;irs=FALSE;transposons=FALSE;TE_DIRS=FALSE;TE_Class_RET=FALSE;TE_EnSpm=F…
chromosome_2	rtracklayer	sequence_feature	6969696	6970883	.	.	.	size=1188;sizeclass=(400%2c1.5e+03];expression=2;expressionClass=inbetween;TE_Copia=FALSE;threeprimeUTR=TRUE;TE_Mariner=FALSE;CDS=TRUE;MSAT=FALSE;TE_Order_LINE=FALSE;TE_P=FALSE;TE_TOC1=FALSE;rRNA=FALSE;mRNA=TRUE;miRNA=FALSE;TE_TOC2=FALSE;TE_Order_LTR=FALSE;TE_Novosib=FALSE;introns=FALSE;TE_RTE=FALSE;TE_Gypsy=FALSE;fiveprimeUTR=FALSE;irs=FALSE;transposons=FALSE;TE_DIRS=FALSE;TE_Class_RET=FALSE;TE_…
chromosome_2	rtracklayer	sequence_feature	6982193	6986757	.	.	.	size=4565;sizeclass=(3e+03%2cInf];expression=0;expressionClass=specific;TE_Copia=FALSE;threeprimeUTR=TRUE;TE_Mariner=FALSE;CDS=TRUE;MSAT=FALSE;TE_Order_LINE=FALSE;TE_P=FALSE;TE_TOC1=FALSE;rRNA=FALSE;mRNA=TRUE;miRNA=FALSE;TE_TOC2=FALSE;TE_Order_LTR=FALSE;TE_Novosib=FALSE;introns=TRUE;TE_RTE=FALSE;TE_Gypsy=FALSE;fiveprimeUTR=TRUE;irs=FALSE;transposons=FALSE;TE_DIRS=FALSE;TE_Class_RET=FALSE;TE_EnSpm…
chromosome_2	rtracklayer	sequence_feature	6987078	6987555	.	.	.	size=478;sizeclass=(400%2c1.5e+03];expression=1;expressionClass=specific;TE_Copia=FALSE;threeprimeUTR=FALSE;TE_Mariner=FALSE;CDS=FALSE;MSAT=FALSE;TE_Order_LINE=FALSE;TE_P=FALSE;TE_TOC1=FALSE;rRNA=FALSE;mRNA=FALSE;miRNA=FALSE;TE_TOC2=FALSE;TE_Order_LTR=FALSE;TE_Novosib=TRUE;introns=FALSE;TE_RTE=FALSE;TE_Gypsy=FALSE;fiveprimeUTR=FALSE;irs=FALSE;transposons=TRUE;TE_DIRS=FALSE;TE_Class_RET=FALSE;TE_E…
chromosome_2	rtracklayer	sequence_feature	7033284	7033535	.	.	.	size=252;sizeclass=(100%2c400];expression=0;expressionClass=specific;TE_Copia=FALSE;threeprimeUTR=FALSE;TE_Mariner=FALSE;CDS=TRUE;MSAT=FALSE;TE_Order_LINE=FALSE;TE_P=FALSE;TE_TOC1=FALSE;rRNA=FALSE;mRNA=TRUE;miRNA=FALSE;TE_TOC2=FALSE;TE_Order_LTR=FALSE;TE_Novosib=FALSE;introns=FALSE;TE_RTE=FALSE;TE_Gypsy=FALSE;fiveprimeUTR=FALSE;irs=FALSE;transposons=FALSE;TE_DIRS=FALSE;TE_Class_RET=FALSE;TE_EnSpm…
chromosome_2	rtracklayer	sequence_feature	7083445	7084750	.	.	.	size=1306;sizeclass=(400%2c1.5e+03];expression=1;expressionClass=specific;TE_Copia=FALSE;threeprimeUTR=TRUE;TE_Mariner=FALSE;CDS=TRUE;MSAT=FALSE;TE_Order_LINE=FALSE;TE_P=FALSE;TE_TOC1=FALSE;rRNA=FALSE;mRNA=TRUE;miRNA=FALSE;TE_TOC2=FALSE;TE_Order_LTR=FALSE;TE_Novosib=FALSE;introns=TRUE;TE_RTE=FALSE;TE_Gypsy=FALSE;fiveprimeUTR=FALSE;irs=TRUE;transposons=FALSE;TE_DIRS=FALSE;TE_Class_RET=FALSE;TE_EnS…
chromosome_2	rtracklayer	sequence_feature	7085956	7086168	.	.	.	size=213;sizeclass=(100%2c400];expression=3;expressionClass=inbetween;TE_Copia=FALSE;threeprimeUTR=FALSE;TE_Mariner=FALSE;CDS=TRUE;MSAT=FALSE;TE_Order_LINE=FALSE;TE_P=FALSE;TE_TOC1=FALSE;rRNA=FALSE;mRNA=TRUE;miRNA=FALSE;TE_TOC2=FALSE;TE_Order_LTR=FALSE;TE_Novosib=FALSE;introns=TRUE;TE_RTE=FALSE;TE_Gypsy=FALSE;fiveprimeUTR=FALSE;irs=FALSE;transposons=FALSE;TE_DIRS=FALSE;TE_Class_RET=FALSE;TE_EnSpm…
chromosome_2	rtracklayer	sequence_feature	7167922	7170888	.	.	.	size=2967;sizeclass=(1.5e+03%2c3e+03];expression=5;expressionClass=inbetween;TE_Copia=FALSE;threeprimeUTR=TRUE;TE_Mariner=FALSE;CDS=TRUE;MSAT=FALSE;TE_Order_LINE=FALSE;TE_P=FALSE;TE_TOC1=FALSE;rRNA=FALSE;mRNA=TRUE;miRNA=FALSE;TE_TOC2=FALSE;TE_Order_LTR=FALSE;TE_Novosib=FALSE;introns=TRUE;TE_RTE=FALSE;TE_Gypsy=FALSE;fiveprimeUTR=TRUE;irs=FALSE;transposons=FALSE;TE_DIRS=FALSE;TE_Class_RET=FALSE;TE_…
chromosome_2	rtracklayer	sequence_feature	7233298	7233789	.	.	.	size=492;sizeclass=(400%2c1.5e+03];expression=3;expressionClass=inbetween;TE_Copia=FALSE;threeprimeUTR=TRUE;TE_Mariner=FALSE;CDS=TRUE;MSAT=FALSE;TE_Order_LINE=FALSE;TE_P=FALSE;TE_TOC1=FALSE;rRNA=FALSE;mRNA=TRUE;miRNA=FALSE;TE_TOC2=FALSE;TE_Order_LTR=FALSE;TE_Novosib=FALSE;introns=FALSE;TE_RTE=FALSE;TE_Gypsy=FALSE;fiveprimeUTR=TRUE;irs=TRUE;transposons=FALSE;TE_DIRS=FALSE;TE_Class_RET=FALSE;TE_EnS…
chromosome_2	rtracklayer	sequence_feature	7277363	7279241	.	.	.	size=1879;sizeclass=(1.5e+03%2c3e+03];expression=6;expressionClass=common;TE_Copia=FALSE;threeprimeUTR=TRUE;TE_Mariner=FALSE;CDS=TRUE;MSAT=FALSE;TE_Order_LINE=FALSE;TE_P=FALSE;TE_TOC1=FALSE;rRNA=FALSE;mRNA=TRUE;miRNA=FALSE;TE_TOC2=FALSE;TE_Order_LTR=FALSE;TE_Novosib=FALSE;introns=TRUE;TE_RTE=FALSE;TE_Gypsy=FALSE;fiveprimeUTR=FALSE;irs=FALSE;transposons=FALSE;TE_DIRS=FALSE;TE_Class_RET=FALSE;TE_En…
chromosome_2	rtracklayer	sequence_feature	7462865	7463120	.	.	.	size=256;sizeclass=(100%2c400];expression=1;expressionClass=specific;TE_Copia=FALSE;threeprimeUTR=FALSE;TE_Mariner=FALSE;CDS=TRUE;MSAT=FALSE;TE_Order_LINE=FALSE;TE_P=FALSE;TE_TOC1=FALSE;rRNA=FALSE;mRNA=TRUE;miRNA=FALSE;TE_TOC2=FALSE;TE_Order_LTR=FALSE;TE_Novosib=FALSE;introns=TRUE;TE_RTE=FALSE;TE_Gypsy=FALSE;fiveprimeUTR=FALSE;irs=TRUE;transposons=FALSE;TE_DIRS=FALSE;TE_Class_RET=FALSE;TE_EnSpm=F…
chromosome_2	rtracklayer	sequence_feature	7511699	7511976	.	.	.	size=278;sizeclass=(100%2c400];expression=0;expressionClass=specific;TE_Copia=FALSE;threeprimeUTR=FALSE;TE_Mariner=FALSE;CDS=TRUE;MSAT=FALSE;TE_Order_LINE=FALSE;TE_P=FALSE;TE_TOC1=FALSE;rRNA=FALSE;mRNA=TRUE;miRNA=FALSE;TE_TOC2=FALSE;TE_Order_LTR=FALSE;TE_Novosib=FALSE;introns=TRUE;TE_RTE=FALSE;TE_Gypsy=FALSE;fiveprimeUTR=TRUE;irs=FALSE;transposons=FALSE;TE_DIRS=FALSE;TE_Class_RET=FALSE;TE_EnSpm=F…
chromosome_2	rtracklayer	sequence_feature	7536486	7537510	.	.	.	size=1025;sizeclass=(400%2c1.5e+03];expression=7;expressionClass=common;TE_Copia=FALSE;threeprimeUTR=TRUE;TE_Mariner=FALSE;CDS=TRUE;MSAT=FALSE;TE_Order_LINE=FALSE;TE_P=FALSE;TE_TOC1=FALSE;rRNA=FALSE;mRNA=TRUE;miRNA=FALSE;TE_TOC2=FALSE;TE_Order_LTR=FALSE;TE_Novosib=FALSE;introns=TRUE;TE_RTE=FALSE;TE_Gypsy=FALSE;fiveprimeUTR=FALSE;irs=TRUE;transposons=TRUE;TE_DIRS=FALSE;TE_Class_RET=FALSE;TE_EnSpm=…
chromosome_2	rtracklayer	sequence_feature	7593327	7593728	.	.	.	size=402;sizeclass=(400%2c1.5e+03];expression=0;expressionClass=specific;TE_Copia=FALSE;threeprimeUTR=FALSE;TE_Mariner=FALSE;CDS=FALSE;MSAT=FALSE;TE_Order_LINE=FALSE;TE_P=FALSE;TE_TOC1=FALSE;rRNA=FALSE;mRNA=FALSE;miRNA=FALSE;TE_TOC2=FALSE;TE_Order_LTR=FALSE;TE_Novosib=FALSE;introns=FALSE;TE_RTE=FALSE;TE_Gypsy=FALSE;fiveprimeUTR=FALSE;irs=FALSE;transposons=FALSE;TE_DIRS=FALSE;TE_Class_RET=FALSE;TE…
chromosome_2	rtracklayer	sequence_feature	7593729	7595513	.	.	.	size=1785;sizeclass=(1.5e+03%2c3e+03];expression=0;expressionClass=specific;TE_Copia=FALSE;threeprimeUTR=TRUE;TE_Mariner=FALSE;CDS=TRUE;MSAT=FALSE;TE_Order_LINE=FALSE;TE_P=FALSE;TE_TOC1=FALSE;rRNA=FALSE;mRNA=TRUE;miRNA=FALSE;TE_TOC2=FALSE;TE_Order_LTR=FALSE;TE_Novosib=FALSE;introns=TRUE;TE_RTE=FALSE;TE_Gypsy=FALSE;fiveprimeUTR=FALSE;irs=TRUE;transposons=FALSE;TE_DIRS=FALSE;TE_Class_RET=FALSE;TE_E…
chromosome_2	rtracklayer	sequence_feature	7641897	7643539	.	.	.	size=1643;sizeclass=(1.5e+03%2c3e+03];expression=1;expressionClass=specific;TE_Copia=FALSE;threeprimeUTR=TRUE;TE_Mariner=FALSE;CDS=FALSE;MSAT=FALSE;TE_Order_LINE=FALSE;TE_P=FALSE;TE_TOC1=FALSE;rRNA=FALSE;mRNA=TRUE;miRNA=FALSE;TE_TOC2=FALSE;TE_Order_LTR=TRUE;TE_Novosib=FALSE;introns=FALSE;TE_RTE=FALSE;TE_Gypsy=FALSE;fiveprimeUTR=FALSE;irs=FALSE;transposons=TRUE;TE_DIRS=FALSE;TE_Class_RET=TRUE;TE_E…
chromosome_2	rtracklayer	sequence_feature	7696772	7697014	.	.	.	size=243;sizeclass=(100%2c400];expression=3;expressionClass=inbetween;TE_Copia=FALSE;threeprimeUTR=TRUE;TE_Mariner=FALSE;CDS=TRUE;MSAT=FALSE;TE_Order_LINE=FALSE;TE_P=FALSE;TE_TOC1=FALSE;rRNA=FALSE;mRNA=TRUE;miRNA=FALSE;TE_TOC2=FALSE;TE_Order_LTR=FALSE;TE_Novosib=FALSE;introns=TRUE;TE_RTE=FALSE;TE_Gypsy=FALSE;fiveprimeUTR=FALSE;irs=FALSE;transposons=FALSE;TE_DIRS=FALSE;TE_Class_RET=FALSE;TE_EnSpm=…
chromosome_2	rtracklayer	sequence_feature	7697153	7697349	.	.	.	size=197;sizeclass=(100%2c400];expression=0;expressionClass=specific;TE_Copia=FALSE;threeprimeUTR=FALSE;TE_Mariner=FALSE;CDS=TRUE;MSAT=FALSE;TE_Order_LINE=FALSE;TE_P=FALSE;TE_TOC1=FALSE;rRNA=FALSE;mRNA=TRUE;miRNA=FALSE;TE_TOC2=FALSE;TE_Order_LTR=FALSE;TE_Novosib=FALSE;introns=TRUE;TE_RTE=FALSE;TE_Gypsy=FALSE;fiveprimeUTR=FALSE;irs=FALSE;transposons=FALSE;TE_DIRS=FALSE;TE_Class_RET=FALSE;TE_EnSpm=…
chromosome_2	rtracklayer	sequence_feature	7697350	7697778	.	.	.	size=429;sizeclass=(400%2c1.5e+03];expression=2;expressionClass=inbetween;TE_Copia=FALSE;threeprimeUTR=FALSE;TE_Mariner=FALSE;CDS=TRUE;MSAT=FALSE;TE_Order_LINE=FALSE;TE_P=FALSE;TE_TOC1=FALSE;rRNA=FALSE;mRNA=TRUE;miRNA=FALSE;TE_TOC2=FALSE;TE_Order_LTR=FALSE;TE_Novosib=FALSE;introns=TRUE;TE_RTE=FALSE;TE_Gypsy=FALSE;fiveprimeUTR=TRUE;irs=FALSE;transposons=FALSE;TE_DIRS=FALSE;TE_Class_RET=FALSE;TE_En…
chromosome_2	rtracklayer	sequence_feature	7704181	7704389	.	.	.	size=209;sizeclass=(100%2c400];expression=0;expressionClass=specific;TE_Copia=FALSE;threeprimeUTR=FALSE;TE_Mariner=FALSE;CDS=FALSE;MSAT=FALSE;TE_Order_LINE=FALSE;TE_P=FALSE;TE_TOC1=FALSE;rRNA=FALSE;mRNA=TRUE;miRNA=FALSE;TE_TOC2=FALSE;TE_Order_LTR=FALSE;TE_Novosib=FALSE;introns=FALSE;TE_RTE=FALSE;TE_Gypsy=FALSE;fiveprimeUTR=TRUE;irs=FALSE;transposons=FALSE;TE_DIRS=FALSE;TE_Class_RET=FALSE;TE_EnSpm…
chromosome_2	rtracklayer	sequence_feature	7776285	7777647	.	.	.	size=1363;sizeclass=(400%2c1.5e+03];expression=11;expressionClass=common;TE_Copia=FALSE;threeprimeUTR=TRUE;TE_Mariner=FALSE;CDS=FALSE;MSAT=FALSE;TE_Order_LINE=TRUE;TE_P=FALSE;TE_TOC1=FALSE;rRNA=FALSE;mRNA=TRUE;miRNA=FALSE;TE_TOC2=FALSE;TE_Order_LTR=FALSE;TE_Novosib=FALSE;introns=FALSE;TE_RTE=TRUE;TE_Gypsy=FALSE;fiveprimeUTR=FALSE;irs=TRUE;transposons=TRUE;TE_DIRS=FALSE;TE_Class_RET=TRUE;TE_EnSpm=…
chromosome_2	rtracklayer	sequence_feature	7786312	7787682	.	.	.	size=1371;sizeclass=(400%2c1.5e+03];expression=7;expressionClass=common;TE_Copia=FALSE;threeprimeUTR=TRUE;TE_Mariner=FALSE;CDS=TRUE;MSAT=FALSE;TE_Order_LINE=FALSE;TE_P=FALSE;TE_TOC1=FALSE;rRNA=FALSE;mRNA=TRUE;miRNA=FALSE;TE_TOC2=FALSE;TE_Order_LTR=FALSE;TE_Novosib=FALSE;introns=TRUE;TE_RTE=FALSE;TE_Gypsy=FALSE;fiveprimeUTR=FALSE;irs=FALSE;transposons=TRUE;TE_DIRS=FALSE;TE_Class_RET=FALSE;TE_EnSpm…
chromosome_2	rtracklayer	sequence_feature	7892341	7893069	.	.	.	size=729;sizeclass=(400%2c1.5e+03];expression=10;expressionClass=common;TE_Copia=FALSE;threeprimeUTR=FALSE;TE_Mariner=FALSE;CDS=TRUE;MSAT=FALSE;TE_Order_LINE=FALSE;TE_P=FALSE;TE_TOC1=FALSE;rRNA=FALSE;mRNA=TRUE;miRNA=FALSE;TE_TOC2=FALSE;TE_Order_LTR=FALSE;TE_Novosib=FALSE;introns=TRUE;TE_RTE=FALSE;TE_Gypsy=FALSE;fiveprimeUTR=FALSE;irs=FALSE;transposons=FALSE;TE_DIRS=FALSE;TE_Class_RET=FALSE;TE_EnS…
chromosome_2	rtracklayer	sequence_feature	7898788	7899033	.	.	.	size=246;sizeclass=(100%2c400];expression=0;expressionClass=specific;TE_Copia=FALSE;threeprimeUTR=FALSE;TE_Mariner=FALSE;CDS=TRUE;MSAT=FALSE;TE_Order_LINE=FALSE;TE_P=FALSE;TE_TOC1=FALSE;rRNA=FALSE;mRNA=TRUE;miRNA=FALSE;TE_TOC2=FALSE;TE_Order_LTR=FALSE;TE_Novosib=FALSE;introns=TRUE;TE_RTE=FALSE;TE_Gypsy=FALSE;fiveprimeUTR=FALSE;irs=FALSE;transposons=FALSE;TE_DIRS=FALSE;TE_Class_RET=FALSE;TE_EnSpm=…
chromosome_2	rtracklayer	sequence_feature	7899034	7899755	.	.	.	size=722;sizeclass=(400%2c1.5e+03];expression=0;expressionClass=specific;TE_Copia=FALSE;threeprimeUTR=FALSE;TE_Mariner=FALSE;CDS=TRUE;MSAT=FALSE;TE_Order_LINE=FALSE;TE_P=FALSE;TE_TOC1=FALSE;rRNA=FALSE;mRNA=TRUE;miRNA=FALSE;TE_TOC2=FALSE;TE_Order_LTR=FALSE;TE_Novosib=FALSE;introns=TRUE;TE_RTE=FALSE;TE_Gypsy=FALSE;fiveprimeUTR=FALSE;irs=FALSE;transposons=FALSE;TE_DIRS=FALSE;TE_Class_RET=FALSE;TE_En…
chromosome_2	rtracklayer	sequence_feature	7899756	7900306	.	.	.	size=551;sizeclass=(400%2c1.5e+03];expression=0;expressionClass=specific;TE_Copia=FALSE;threeprimeUTR=FALSE;TE_Mariner=FALSE;CDS=TRUE;MSAT=FALSE;TE_Order_LINE=FALSE;TE_P=FALSE;TE_TOC1=FALSE;rRNA=FALSE;mRNA=TRUE;miRNA=FALSE;TE_TOC2=FALSE;TE_Order_LTR=FALSE;TE_Novosib=FALSE;introns=TRUE;TE_RTE=FALSE;TE_Gypsy=FALSE;fiveprimeUTR=FALSE;irs=FALSE;transposons=FALSE;TE_DIRS=FALSE;TE_Class_RET=FALSE;TE_En…
chromosome_2	rtracklayer	sequence_feature	7901479	7904135	.	.	.	size=2657;sizeclass=(1.5e+03%2c3e+03];expression=0;expressionClass=specific;TE_Copia=FALSE;threeprimeUTR=TRUE;TE_Mariner=FALSE;CDS=TRUE;MSAT=FALSE;TE_Order_LINE=FALSE;TE_P=FALSE;TE_TOC1=FALSE;rRNA=FALSE;mRNA=TRUE;miRNA=FALSE;TE_TOC2=FALSE;TE_Order_LTR=FALSE;TE_Novosib=FALSE;introns=TRUE;TE_RTE=FALSE;TE_Gypsy=FALSE;fiveprimeUTR=FALSE;irs=FALSE;transposons=FALSE;TE_DIRS=FALSE;TE_Class_RET=FALSE;TE_…
chromosome_2	rtracklayer	sequence_feature	7998708	7999482	.	.	.	size=775;sizeclass=(400%2c1.5e+03];expression=0;expressionClass=specific;TE_Copia=FALSE;threeprimeUTR=FALSE;TE_Mariner=FALSE;CDS=FALSE;MSAT=FALSE;TE_Order_LINE=FALSE;TE_P=FALSE;TE_TOC1=FALSE;rRNA=FALSE;mRNA=FALSE;miRNA=FALSE;TE_TOC2=FALSE;TE_Order_LTR=FALSE;TE_Novosib=FALSE;introns=FALSE;TE_RTE=FALSE;TE_Gypsy=FALSE;fiveprimeUTR=FALSE;irs=TRUE;transposons=FALSE;TE_DIRS=FALSE;TE_Class_RET=FALSE;TE_…
chromosome_2	rtracklayer	sequence_feature	8008543	8008863	.	.	.	size=321;sizeclass=(100%2c400];expression=14;expressionClass=common;TE_Copia=FALSE;threeprimeUTR=FALSE;TE_Mariner=FALSE;CDS=FALSE;MSAT=FALSE;TE_Order_LINE=FALSE;TE_P=FALSE;TE_TOC1=FALSE;rRNA=FALSE;mRNA=TRUE;miRNA=FALSE;TE_TOC2=FALSE;TE_Order_LTR=FALSE;TE_Novosib=FALSE;introns=TRUE;TE_RTE=FALSE;TE_Gypsy=FALSE;fiveprimeUTR=FALSE;irs=FALSE;transposons=FALSE;TE_DIRS=FALSE;TE_Class_RET=FALSE;TE_EnSpm=…
chromosome_2	rtracklayer	sequence_feature	8015800	8016515	.	.	.	size=716;sizeclass=(400%2c1.5e+03];expression=9;expressionClass=common;TE_Copia=FALSE;threeprimeUTR=FALSE;TE_Mariner=FALSE;CDS=FALSE;MSAT=FALSE;TE_Order_LINE=FALSE;TE_P=FALSE;TE_TOC1=FALSE;rRNA=FALSE;mRNA=FALSE;miRNA=FALSE;TE_TOC2=FALSE;TE_Order_LTR=FALSE;TE_Novosib=FALSE;introns=FALSE;TE_RTE=FALSE;TE_Gypsy=FALSE;fiveprimeUTR=FALSE;irs=FALSE;transposons=TRUE;TE_DIRS=TRUE;TE_Class_RET=TRUE;TE_EnSp…
chromosome_2	rtracklayer	sequence_feature	8017374	8017975	.	.	.	size=602;sizeclass=(400%2c1.5e+03];expression=9;expressionClass=common;TE_Copia=FALSE;threeprimeUTR=FALSE;TE_Mariner=FALSE;CDS=FALSE;MSAT=FALSE;TE_Order_LINE=FALSE;TE_P=FALSE;TE_TOC1=FALSE;rRNA=FALSE;mRNA=FALSE;miRNA=FALSE;TE_TOC2=FALSE;TE_Order_LTR=FALSE;TE_Novosib=FALSE;introns=FALSE;TE_RTE=FALSE;TE_Gypsy=FALSE;fiveprimeUTR=FALSE;irs=FALSE;transposons=TRUE;TE_DIRS=TRUE;TE_Class_RET=TRUE;TE_EnSp…
chromosome_2	rtracklayer	sequence_feature	8024572	8025385	.	.	.	size=814;sizeclass=(400%2c1.5e+03];expression=11;expressionClass=common;TE_Copia=FALSE;threeprimeUTR=FALSE;TE_Mariner=FALSE;CDS=TRUE;MSAT=FALSE;TE_Order_LINE=FALSE;TE_P=FALSE;TE_TOC1=FALSE;rRNA=FALSE;mRNA=TRUE;miRNA=FALSE;TE_TOC2=FALSE;TE_Order_LTR=FALSE;TE_Novosib=FALSE;introns=TRUE;TE_RTE=FALSE;TE_Gypsy=FALSE;fiveprimeUTR=TRUE;irs=FALSE;transposons=FALSE;TE_DIRS=FALSE;TE_Class_RET=FALSE;TE_EnSp…
chromosome_2	rtracklayer	sequence_feature	8030094	8030514	.	.	.	size=421;sizeclass=(400%2c1.5e+03];expression=0;expressionClass=specific;TE_Copia=FALSE;threeprimeUTR=FALSE;TE_Mariner=FALSE;CDS=TRUE;MSAT=FALSE;TE_Order_LINE=FALSE;TE_P=FALSE;TE_TOC1=FALSE;rRNA=FALSE;mRNA=TRUE;miRNA=FALSE;TE_TOC2=FALSE;TE_Order_LTR=FALSE;TE_Novosib=FALSE;introns=TRUE;TE_RTE=FALSE;TE_Gypsy=FALSE;fiveprimeUTR=FALSE;irs=FALSE;transposons=FALSE;TE_DIRS=FALSE;TE_Class_RET=FALSE;TE_En…
chromosome_2	rtracklayer	sequence_feature	8206965	8207727	.	.	.	size=763;sizeclass=(400%2c1.5e+03];expression=13;expressionClass=common;TE_Copia=FALSE;threeprimeUTR=FALSE;TE_Mariner=FALSE;CDS=FALSE;MSAT=FALSE;TE_Order_LINE=FALSE;TE_P=TRUE;TE_TOC1=FALSE;rRNA=FALSE;mRNA=TRUE;miRNA=FALSE;TE_TOC2=FALSE;TE_Order_LTR=FALSE;TE_Novosib=FALSE;introns=FALSE;TE_RTE=FALSE;TE_Gypsy=FALSE;fiveprimeUTR=TRUE;irs=FALSE;transposons=TRUE;TE_DIRS=FALSE;TE_Class_RET=TRUE;TE_EnSpm…
chromosome_2	rtracklayer	sequence_feature	8231605	8231811	.	.	.	size=207;sizeclass=(100%2c400];expression=3;expressionClass=inbetween;TE_Copia=FALSE;threeprimeUTR=TRUE;TE_Mariner=FALSE;CDS=TRUE;MSAT=FALSE;TE_Order_LINE=FALSE;TE_P=TRUE;TE_TOC1=FALSE;rRNA=FALSE;mRNA=TRUE;miRNA=FALSE;TE_TOC2=FALSE;TE_Order_LTR=FALSE;TE_Novosib=FALSE;introns=TRUE;TE_RTE=FALSE;TE_Gypsy=FALSE;fiveprimeUTR=FALSE;irs=FALSE;transposons=TRUE;TE_DIRS=FALSE;TE_Class_RET=FALSE;TE_EnSpm=FA…
chromosome_2	rtracklayer	sequence_feature	8245744	8247370	.	.	.	size=1627;sizeclass=(1.5e+03%2c3e+03];expression=5;expressionClass=inbetween;TE_Copia=FALSE;threeprimeUTR=FALSE;TE_Mariner=FALSE;CDS=FALSE;MSAT=FALSE;TE_Order_LINE=TRUE;TE_P=FALSE;TE_TOC1=FALSE;rRNA=FALSE;mRNA=FALSE;miRNA=FALSE;TE_TOC2=FALSE;TE_Order_LTR=FALSE;TE_Novosib=FALSE;introns=FALSE;TE_RTE=FALSE;TE_Gypsy=FALSE;fiveprimeUTR=FALSE;irs=TRUE;transposons=TRUE;TE_DIRS=FALSE;TE_Class_RET=TRUE;TE…
chromosome_2	rtracklayer	sequence_feature	8248546	8249004	.	.	.	size=459;sizeclass=(400%2c1.5e+03];expression=11;expressionClass=common;TE_Copia=FALSE;threeprimeUTR=FALSE;TE_Mariner=FALSE;CDS=FALSE;MSAT=FALSE;TE_Order_LINE=FALSE;TE_P=FALSE;TE_TOC1=FALSE;rRNA=FALSE;mRNA=FALSE;miRNA=FALSE;TE_TOC2=FALSE;TE_Order_LTR=FALSE;TE_Novosib=FALSE;introns=FALSE;TE_RTE=FALSE;TE_Gypsy=FALSE;fiveprimeUTR=FALSE;irs=FALSE;transposons=TRUE;TE_DIRS=FALSE;TE_Class_RET=TRUE;TE_En…
chromosome_2	rtracklayer	sequence_feature	8264695	8267339	.	.	.	size=2645;sizeclass=(1.5e+03%2c3e+03];expression=0;expressionClass=specific;TE_Copia=FALSE;threeprimeUTR=FALSE;TE_Mariner=FALSE;CDS=FALSE;MSAT=FALSE;TE_Order_LINE=TRUE;TE_P=FALSE;TE_TOC1=FALSE;rRNA=FALSE;mRNA=FALSE;miRNA=FALSE;TE_TOC2=FALSE;TE_Order_LTR=FALSE;TE_Novosib=FALSE;introns=FALSE;TE_RTE=FALSE;TE_Gypsy=FALSE;fiveprimeUTR=FALSE;irs=FALSE;transposons=TRUE;TE_DIRS=FALSE;TE_Class_RET=TRUE;TE…
chromosome_2	rtracklayer	sequence_feature	8273704	8274401	.	.	.	size=698;sizeclass=(400%2c1.5e+03];expression=3;expressionClass=inbetween;TE_Copia=FALSE;threeprimeUTR=FALSE;TE_Mariner=FALSE;CDS=TRUE;MSAT=FALSE;TE_Order_LINE=FALSE;TE_P=FALSE;TE_TOC1=FALSE;rRNA=FALSE;mRNA=TRUE;miRNA=FALSE;TE_TOC2=FALSE;TE_Order_LTR=FALSE;TE_Novosib=FALSE;introns=TRUE;TE_RTE=FALSE;TE_Gypsy=FALSE;fiveprimeUTR=TRUE;irs=FALSE;transposons=TRUE;TE_DIRS=FALSE;TE_Class_RET=FALSE;TE_EnS…
chromosome_2	rtracklayer	sequence_feature	8274854	8278719	.	.	.	size=3866;sizeclass=(3e+03%2cInf];expression=9;expressionClass=common;TE_Copia=FALSE;threeprimeUTR=TRUE;TE_Mariner=FALSE;CDS=TRUE;MSAT=FALSE;TE_Order_LINE=TRUE;TE_P=FALSE;TE_TOC1=FALSE;rRNA=FALSE;mRNA=TRUE;miRNA=FALSE;TE_TOC2=FALSE;TE_Order_LTR=TRUE;TE_Novosib=FALSE;introns=TRUE;TE_RTE=TRUE;TE_Gypsy=TRUE;fiveprimeUTR=TRUE;irs=FALSE;transposons=TRUE;TE_DIRS=FALSE;TE_Class_RET=TRUE;TE_EnSpm=FALSE;a…
chromosome_2	rtracklayer	sequence_feature	8282559	8282733	.	.	.	size=175;sizeclass=(100%2c400];expression=13;expressionClass=common;TE_Copia=FALSE;threeprimeUTR=FALSE;TE_Mariner=FALSE;CDS=FALSE;MSAT=FALSE;TE_Order_LINE=FALSE;TE_P=FALSE;TE_TOC1=FALSE;rRNA=FALSE;mRNA=TRUE;miRNA=FALSE;TE_TOC2=FALSE;TE_Order_LTR=FALSE;TE_Novosib=FALSE;introns=FALSE;TE_RTE=FALSE;TE_Gypsy=FALSE;fiveprimeUTR=TRUE;irs=FALSE;transposons=FALSE;TE_DIRS=FALSE;TE_Class_RET=FALSE;TE_EnSpm=…
chromosome_2	rtracklayer	sequence_feature	8283673	8284378	.	.	.	size=706;sizeclass=(400%2c1.5e+03];expression=1;expressionClass=specific;TE_Copia=FALSE;threeprimeUTR=FALSE;TE_Mariner=FALSE;CDS=FALSE;MSAT=FALSE;TE_Order_LINE=FALSE;TE_P=FALSE;TE_TOC1=FALSE;rRNA=FALSE;mRNA=FALSE;miRNA=FALSE;TE_TOC2=FALSE;TE_Order_LTR=TRUE;TE_Novosib=FALSE;introns=FALSE;TE_RTE=FALSE;TE_Gypsy=TRUE;fiveprimeUTR=FALSE;irs=FALSE;transposons=TRUE;TE_DIRS=FALSE;TE_Class_RET=TRUE;TE_EnS…
chromosome_2	rtracklayer	sequence_feature	8299462	8302293	.	.	.	size=2832;sizeclass=(1.5e+03%2c3e+03];expression=1;expressionClass=specific;TE_Copia=FALSE;threeprimeUTR=FALSE;TE_Mariner=FALSE;CDS=FALSE;MSAT=FALSE;TE_Order_LINE=FALSE;TE_P=FALSE;TE_TOC1=FALSE;rRNA=FALSE;mRNA=FALSE;miRNA=FALSE;TE_TOC2=FALSE;TE_Order_LTR=TRUE;TE_Novosib=FALSE;introns=FALSE;TE_RTE=FALSE;TE_Gypsy=TRUE;fiveprimeUTR=FALSE;irs=FALSE;transposons=TRUE;TE_DIRS=FALSE;TE_Class_RET=TRUE;TE_…
chromosome_2	rtracklayer	sequence_feature	8302591	8303069	.	.	.	size=479;sizeclass=(400%2c1.5e+03];expression=0;expressionClass=specific;TE_Copia=FALSE;threeprimeUTR=FALSE;TE_Mariner=FALSE;CDS=FALSE;MSAT=FALSE;TE_Order_LINE=FALSE;TE_P=FALSE;TE_TOC1=FALSE;rRNA=FALSE;mRNA=FALSE;miRNA=FALSE;TE_TOC2=FALSE;TE_Order_LTR=TRUE;TE_Novosib=FALSE;introns=FALSE;TE_RTE=FALSE;TE_Gypsy=TRUE;fiveprimeUTR=FALSE;irs=FALSE;transposons=TRUE;TE_DIRS=FALSE;TE_Class_RET=TRUE;TE_EnS…
chromosome_2	rtracklayer	sequence_feature	8303070	8305222	.	.	.	size=2153;sizeclass=(1.5e+03%2c3e+03];expression=0;expressionClass=specific;TE_Copia=FALSE;threeprimeUTR=FALSE;TE_Mariner=FALSE;CDS=FALSE;MSAT=FALSE;TE_Order_LINE=FALSE;TE_P=FALSE;TE_TOC1=FALSE;rRNA=FALSE;mRNA=FALSE;miRNA=FALSE;TE_TOC2=FALSE;TE_Order_LTR=TRUE;TE_Novosib=FALSE;introns=FALSE;TE_RTE=FALSE;TE_Gypsy=TRUE;fiveprimeUTR=FALSE;irs=FALSE;transposons=TRUE;TE_DIRS=FALSE;TE_Class_RET=TRUE;TE_…
chromosome_2	rtracklayer	sequence_feature	8305223	8307286	.	.	.	size=2064;sizeclass=(1.5e+03%2c3e+03];expression=1;expressionClass=specific;TE_Copia=FALSE;threeprimeUTR=FALSE;TE_Mariner=FALSE;CDS=FALSE;MSAT=FALSE;TE_Order_LINE=FALSE;TE_P=FALSE;TE_TOC1=FALSE;rRNA=FALSE;mRNA=FALSE;miRNA=FALSE;TE_TOC2=FALSE;TE_Order_LTR=TRUE;TE_Novosib=FALSE;introns=FALSE;TE_RTE=FALSE;TE_Gypsy=TRUE;fiveprimeUTR=FALSE;irs=FALSE;transposons=TRUE;TE_DIRS=FALSE;TE_Class_RET=TRUE;TE_…
chromosome_2	rtracklayer	sequence_feature	8307287	8308146	.	.	.	size=860;sizeclass=(400%2c1.5e+03];expression=0;expressionClass=specific;TE_Copia=FALSE;threeprimeUTR=FALSE;TE_Mariner=FALSE;CDS=FALSE;MSAT=FALSE;TE_Order_LINE=FALSE;TE_P=FALSE;TE_TOC1=FALSE;rRNA=FALSE;mRNA=FALSE;miRNA=FALSE;TE_TOC2=FALSE;TE_Order_LTR=TRUE;TE_Novosib=FALSE;introns=FALSE;TE_RTE=FALSE;TE_Gypsy=TRUE;fiveprimeUTR=FALSE;irs=FALSE;transposons=TRUE;TE_DIRS=FALSE;TE_Class_RET=TRUE;TE_EnS…
chromosome_2	rtracklayer	sequence_feature	8311052	8312663	.	.	.	size=1612;sizeclass=(1.5e+03%2c3e+03];expression=1;expressionClass=specific;TE_Copia=FALSE;threeprimeUTR=FALSE;TE_Mariner=FALSE;CDS=FALSE;MSAT=FALSE;TE_Order_LINE=FALSE;TE_P=FALSE;TE_TOC1=FALSE;rRNA=FALSE;mRNA=FALSE;miRNA=FALSE;TE_TOC2=FALSE;TE_Order_LTR=TRUE;TE_Novosib=FALSE;introns=FALSE;TE_RTE=FALSE;TE_Gypsy=TRUE;fiveprimeUTR=FALSE;irs=FALSE;transposons=TRUE;TE_DIRS=FALSE;TE_Class_RET=TRUE;TE_…
chromosome_2	rtracklayer	sequence_feature	8312664	8313808	.	.	.	size=1145;sizeclass=(400%2c1.5e+03];expression=1;expressionClass=specific;TE_Copia=FALSE;threeprimeUTR=FALSE;TE_Mariner=FALSE;CDS=FALSE;MSAT=FALSE;TE_Order_LINE=FALSE;TE_P=FALSE;TE_TOC1=FALSE;rRNA=FALSE;mRNA=FALSE;miRNA=FALSE;TE_TOC2=FALSE;TE_Order_LTR=TRUE;TE_Novosib=FALSE;introns=FALSE;TE_RTE=FALSE;TE_Gypsy=TRUE;fiveprimeUTR=FALSE;irs=FALSE;transposons=TRUE;TE_DIRS=FALSE;TE_Class_RET=TRUE;TE_En…
chromosome_2	rtracklayer	sequence_feature	8348658	8350105	.	.	.	size=1448;sizeclass=(400%2c1.5e+03];expression=6;expressionClass=common;TE_Copia=FALSE;threeprimeUTR=TRUE;TE_Mariner=FALSE;CDS=FALSE;MSAT=FALSE;TE_Order_LINE=FALSE;TE_P=TRUE;TE_TOC1=FALSE;rRNA=FALSE;mRNA=TRUE;miRNA=TRUE;TE_TOC2=FALSE;TE_Order_LTR=FALSE;TE_Novosib=FALSE;introns=FALSE;TE_RTE=FALSE;TE_Gypsy=FALSE;fiveprimeUTR=FALSE;irs=TRUE;transposons=TRUE;TE_DIRS=FALSE;TE_Class_RET=FALSE;TE_EnSpm=…
chromosome_2	rtracklayer	sequence_feature	8354597	8355115	.	.	.	size=519;sizeclass=(400%2c1.5e+03];expression=5;expressionClass=inbetween;TE_Copia=FALSE;threeprimeUTR=FALSE;TE_Mariner=FALSE;CDS=FALSE;MSAT=FALSE;TE_Order_LINE=FALSE;TE_P=FALSE;TE_TOC1=FALSE;rRNA=FALSE;mRNA=FALSE;miRNA=FALSE;TE_TOC2=FALSE;TE_Order_LTR=FALSE;TE_Novosib=FALSE;introns=FALSE;TE_RTE=FALSE;TE_Gypsy=FALSE;fiveprimeUTR=FALSE;irs=TRUE;transposons=FALSE;TE_DIRS=FALSE;TE_Class_RET=FALSE;TE…
chromosome_2	rtracklayer	sequence_feature	8366323	8367851	.	.	.	size=1529;sizeclass=(1.5e+03%2c3e+03];expression=1;expressionClass=specific;TE_Copia=FALSE;threeprimeUTR=FALSE;TE_Mariner=FALSE;CDS=TRUE;MSAT=FALSE;TE_Order_LINE=FALSE;TE_P=FALSE;TE_TOC1=FALSE;rRNA=FALSE;mRNA=TRUE;miRNA=FALSE;TE_TOC2=FALSE;TE_Order_LTR=FALSE;TE_Novosib=FALSE;introns=TRUE;TE_RTE=FALSE;TE_Gypsy=FALSE;fiveprimeUTR=TRUE;irs=FALSE;transposons=TRUE;TE_DIRS=FALSE;TE_Class_RET=FALSE;TE_E…
chromosome_2	rtracklayer	sequence_feature	8385698	8386658	.	.	.	size=961;sizeclass=(400%2c1.5e+03];expression=2;expressionClass=inbetween;TE_Copia=FALSE;threeprimeUTR=TRUE;TE_Mariner=FALSE;CDS=TRUE;MSAT=FALSE;TE_Order_LINE=FALSE;TE_P=FALSE;TE_TOC1=FALSE;rRNA=FALSE;mRNA=TRUE;miRNA=FALSE;TE_TOC2=FALSE;TE_Order_LTR=FALSE;TE_Novosib=FALSE;introns=TRUE;TE_RTE=FALSE;TE_Gypsy=FALSE;fiveprimeUTR=TRUE;irs=TRUE;transposons=FALSE;TE_DIRS=FALSE;TE_Class_RET=FALSE;TE_EnSp…
chromosome_2	rtracklayer	sequence_feature	8387425	8387926	.	.	.	size=502;sizeclass=(400%2c1.5e+03];expression=1;expressionClass=specific;TE_Copia=FALSE;threeprimeUTR=TRUE;TE_Mariner=FALSE;CDS=TRUE;MSAT=FALSE;TE_Order_LINE=FALSE;TE_P=FALSE;TE_TOC1=FALSE;rRNA=FALSE;mRNA=TRUE;miRNA=FALSE;TE_TOC2=FALSE;TE_Order_LTR=FALSE;TE_Novosib=FALSE;introns=TRUE;TE_RTE=FALSE;TE_Gypsy=FALSE;fiveprimeUTR=FALSE;irs=TRUE;transposons=FALSE;TE_DIRS=FALSE;TE_Class_RET=FALSE;TE_EnSp…
chromosome_2	rtracklayer	sequence_feature	8391002	8392516	.	.	.	size=1515;sizeclass=(1.5e+03%2c3e+03];expression=1;expressionClass=specific;TE_Copia=FALSE;threeprimeUTR=TRUE;TE_Mariner=FALSE;CDS=TRUE;MSAT=FALSE;TE_Order_LINE=FALSE;TE_P=FALSE;TE_TOC1=FALSE;rRNA=FALSE;mRNA=TRUE;miRNA=FALSE;TE_TOC2=FALSE;TE_Order_LTR=TRUE;TE_Novosib=FALSE;introns=TRUE;TE_RTE=FALSE;TE_Gypsy=TRUE;fiveprimeUTR=FALSE;irs=TRUE;transposons=TRUE;TE_DIRS=FALSE;TE_Class_RET=TRUE;TE_EnSpm…
chromosome_2	rtracklayer	sequence_feature	8447750	8448126	.	.	.	size=377;sizeclass=(100%2c400];expression=6;expressionClass=common;TE_Copia=FALSE;threeprimeUTR=FALSE;TE_Mariner=FALSE;CDS=FALSE;MSAT=FALSE;TE_Order_LINE=FALSE;TE_P=FALSE;TE_TOC1=FALSE;rRNA=FALSE;mRNA=FALSE;miRNA=FALSE;TE_TOC2=FALSE;TE_Order_LTR=FALSE;TE_Novosib=FALSE;introns=FALSE;TE_RTE=FALSE;TE_Gypsy=FALSE;fiveprimeUTR=FALSE;irs=FALSE;transposons=FALSE;TE_DIRS=FALSE;TE_Class_RET=FALSE;TE_EnSpm…
chromosome_2	rtracklayer	sequence_feature	8448399	8448810	.	.	.	size=412;sizeclass=(400%2c1.5e+03];expression=6;expressionClass=common;TE_Copia=FALSE;threeprimeUTR=FALSE;TE_Mariner=FALSE;CDS=FALSE;MSAT=FALSE;TE_Order_LINE=FALSE;TE_P=FALSE;TE_TOC1=FALSE;rRNA=FALSE;mRNA=FALSE;miRNA=FALSE;TE_TOC2=FALSE;TE_Order_LTR=FALSE;TE_Novosib=FALSE;introns=FALSE;TE_RTE=FALSE;TE_Gypsy=FALSE;fiveprimeUTR=FALSE;irs=FALSE;transposons=FALSE;TE_DIRS=FALSE;TE_Class_RET=FALSE;TE_E…
chromosome_2	rtracklayer	sequence_feature	8471820	8472628	.	.	.	size=809;sizeclass=(400%2c1.5e+03];expression=3;expressionClass=inbetween;TE_Copia=FALSE;threeprimeUTR=TRUE;TE_Mariner=FALSE;CDS=TRUE;MSAT=FALSE;TE_Order_LINE=FALSE;TE_P=FALSE;TE_TOC1=FALSE;rRNA=FALSE;mRNA=TRUE;miRNA=FALSE;TE_TOC2=FALSE;TE_Order_LTR=FALSE;TE_Novosib=FALSE;introns=TRUE;TE_RTE=FALSE;TE_Gypsy=FALSE;fiveprimeUTR=TRUE;irs=FALSE;transposons=TRUE;TE_DIRS=FALSE;TE_Class_RET=FALSE;TE_EnSp…
chromosome_2	rtracklayer	sequence_feature	8489350	8490215	.	.	.	size=866;sizeclass=(400%2c1.5e+03];expression=2;expressionClass=inbetween;TE_Copia=FALSE;threeprimeUTR=FALSE;TE_Mariner=FALSE;CDS=TRUE;MSAT=FALSE;TE_Order_LINE=FALSE;TE_P=FALSE;TE_TOC1=FALSE;rRNA=FALSE;mRNA=TRUE;miRNA=FALSE;TE_TOC2=FALSE;TE_Order_LTR=FALSE;TE_Novosib=FALSE;introns=TRUE;TE_RTE=FALSE;TE_Gypsy=FALSE;fiveprimeUTR=FALSE;irs=FALSE;transposons=TRUE;TE_DIRS=FALSE;TE_Class_RET=FALSE;TE_En…
chromosome_2	rtracklayer	sequence_feature	8550302	8551303	.	.	.	size=1002;sizeclass=(400%2c1.5e+03];expression=1;expressionClass=specific;TE_Copia=FALSE;threeprimeUTR=FALSE;TE_Mariner=FALSE;CDS=FALSE;MSAT=FALSE;TE_Order_LINE=TRUE;TE_P=FALSE;TE_TOC1=FALSE;rRNA=FALSE;mRNA=TRUE;miRNA=FALSE;TE_TOC2=FALSE;TE_Order_LTR=FALSE;TE_Novosib=FALSE;introns=TRUE;TE_RTE=FALSE;TE_Gypsy=FALSE;fiveprimeUTR=FALSE;irs=FALSE;transposons=TRUE;TE_DIRS=FALSE;TE_Class_RET=TRUE;TE_EnS…
chromosome_2	rtracklayer	sequence_feature	8590045	8590338	.	.	.	size=294;sizeclass=(100%2c400];expression=0;expressionClass=specific;TE_Copia=FALSE;threeprimeUTR=FALSE;TE_Mariner=FALSE;CDS=FALSE;MSAT=FALSE;TE_Order_LINE=FALSE;TE_P=FALSE;TE_TOC1=FALSE;rRNA=FALSE;mRNA=FALSE;miRNA=FALSE;TE_TOC2=FALSE;TE_Order_LTR=FALSE;TE_Novosib=FALSE;introns=FALSE;TE_RTE=FALSE;TE_Gypsy=FALSE;fiveprimeUTR=FALSE;irs=FALSE;transposons=TRUE;TE_DIRS=FALSE;TE_Class_RET=FALSE;TE_EnSp…
chromosome_2	rtracklayer	sequence_feature	8590416	8590874	.	.	.	size=459;sizeclass=(400%2c1.5e+03];expression=0;expressionClass=specific;TE_Copia=FALSE;threeprimeUTR=FALSE;TE_Mariner=FALSE;CDS=FALSE;MSAT=FALSE;TE_Order_LINE=FALSE;TE_P=FALSE;TE_TOC1=FALSE;rRNA=FALSE;mRNA=FALSE;miRNA=FALSE;TE_TOC2=FALSE;TE_Order_LTR=FALSE;TE_Novosib=FALSE;introns=FALSE;TE_RTE=FALSE;TE_Gypsy=FALSE;fiveprimeUTR=FALSE;irs=FALSE;transposons=FALSE;TE_DIRS=FALSE;TE_Class_RET=FALSE;TE…
chromosome_2	rtracklayer	sequence_feature	8594125	8594550	.	.	.	size=426;sizeclass=(400%2c1.5e+03];expression=0;expressionClass=specific;TE_Copia=FALSE;threeprimeUTR=FALSE;TE_Mariner=FALSE;CDS=TRUE;MSAT=FALSE;TE_Order_LINE=FALSE;TE_P=FALSE;TE_TOC1=FALSE;rRNA=FALSE;mRNA=TRUE;miRNA=FALSE;TE_TOC2=FALSE;TE_Order_LTR=FALSE;TE_Novosib=FALSE;introns=TRUE;TE_RTE=FALSE;TE_Gypsy=FALSE;fiveprimeUTR=TRUE;irs=FALSE;transposons=FALSE;TE_DIRS=FALSE;TE_Class_RET=FALSE;TE_EnS…
chromosome_2	rtracklayer	sequence_feature	8596684	8597104	.	.	.	size=421;sizeclass=(400%2c1.5e+03];expression=1;expressionClass=specific;TE_Copia=FALSE;threeprimeUTR=FALSE;TE_Mariner=FALSE;CDS=FALSE;MSAT=FALSE;TE_Order_LINE=FALSE;TE_P=FALSE;TE_TOC1=FALSE;rRNA=FALSE;mRNA=FALSE;miRNA=FALSE;TE_TOC2=FALSE;TE_Order_LTR=FALSE;TE_Novosib=FALSE;introns=FALSE;TE_RTE=FALSE;TE_Gypsy=FALSE;fiveprimeUTR=FALSE;irs=FALSE;transposons=FALSE;TE_DIRS=FALSE;TE_Class_RET=FALSE;TE…
chromosome_2	rtracklayer	sequence_feature	8600980	8601460	.	.	.	size=481;sizeclass=(400%2c1.5e+03];expression=1;expressionClass=specific;TE_Copia=FALSE;threeprimeUTR=FALSE;TE_Mariner=TRUE;CDS=FALSE;MSAT=FALSE;TE_Order_LINE=FALSE;TE_P=FALSE;TE_TOC1=FALSE;rRNA=FALSE;mRNA=FALSE;miRNA=FALSE;TE_TOC2=FALSE;TE_Order_LTR=TRUE;TE_Novosib=FALSE;introns=FALSE;TE_RTE=FALSE;TE_Gypsy=TRUE;fiveprimeUTR=FALSE;irs=FALSE;transposons=TRUE;TE_DIRS=FALSE;TE_Class_RET=TRUE;TE_EnSp…
chromosome_2	rtracklayer	sequence_feature	8601461	8602394	.	.	.	size=934;sizeclass=(400%2c1.5e+03];expression=1;expressionClass=specific;TE_Copia=FALSE;threeprimeUTR=FALSE;TE_Mariner=FALSE;CDS=FALSE;MSAT=FALSE;TE_Order_LINE=FALSE;TE_P=FALSE;TE_TOC1=FALSE;rRNA=FALSE;mRNA=FALSE;miRNA=FALSE;TE_TOC2=FALSE;TE_Order_LTR=TRUE;TE_Novosib=FALSE;introns=FALSE;TE_RTE=FALSE;TE_Gypsy=TRUE;fiveprimeUTR=FALSE;irs=FALSE;transposons=TRUE;TE_DIRS=FALSE;TE_Class_RET=TRUE;TE_EnS…
chromosome_2	rtracklayer	sequence_feature	8603823	8603911	.	.	.	size=89;sizeclass=(0%2c100];expression=0;expressionClass=specific;TE_Copia=FALSE;threeprimeUTR=FALSE;TE_Mariner=FALSE;CDS=FALSE;MSAT=FALSE;TE_Order_LINE=FALSE;TE_P=FALSE;TE_TOC1=FALSE;rRNA=FALSE;mRNA=FALSE;miRNA=FALSE;TE_TOC2=FALSE;TE_Order_LTR=TRUE;TE_Novosib=FALSE;introns=FALSE;TE_RTE=FALSE;TE_Gypsy=TRUE;fiveprimeUTR=FALSE;irs=FALSE;transposons=TRUE;TE_DIRS=FALSE;TE_Class_RET=TRUE;TE_EnSpm=FALS…
chromosome_2	rtracklayer	sequence_feature	8604231	8604585	.	.	.	size=355;sizeclass=(100%2c400];expression=1;expressionClass=specific;TE_Copia=FALSE;threeprimeUTR=FALSE;TE_Mariner=FALSE;CDS=FALSE;MSAT=FALSE;TE_Order_LINE=FALSE;TE_P=FALSE;TE_TOC1=FALSE;rRNA=FALSE;mRNA=FALSE;miRNA=FALSE;TE_TOC2=FALSE;TE_Order_LTR=TRUE;TE_Novosib=FALSE;introns=FALSE;TE_RTE=FALSE;TE_Gypsy=TRUE;fiveprimeUTR=FALSE;irs=FALSE;transposons=TRUE;TE_DIRS=FALSE;TE_Class_RET=TRUE;TE_EnSpm=F…
chromosome_2	rtracklayer	sequence_feature	8604806	8605062	.	.	.	size=257;sizeclass=(100%2c400];expression=0;expressionClass=specific;TE_Copia=FALSE;threeprimeUTR=FALSE;TE_Mariner=FALSE;CDS=FALSE;MSAT=FALSE;TE_Order_LINE=FALSE;TE_P=FALSE;TE_TOC1=FALSE;rRNA=FALSE;mRNA=FALSE;miRNA=FALSE;TE_TOC2=FALSE;TE_Order_LTR=TRUE;TE_Novosib=FALSE;introns=FALSE;TE_RTE=FALSE;TE_Gypsy=TRUE;fiveprimeUTR=FALSE;irs=FALSE;transposons=TRUE;TE_DIRS=FALSE;TE_Class_RET=TRUE;TE_EnSpm=F…
chromosome_2	rtracklayer	sequence_feature	8605087	8605373	.	.	.	size=287;sizeclass=(100%2c400];expression=0;expressionClass=specific;TE_Copia=FALSE;threeprimeUTR=FALSE;TE_Mariner=FALSE;CDS=FALSE;MSAT=FALSE;TE_Order_LINE=FALSE;TE_P=FALSE;TE_TOC1=FALSE;rRNA=FALSE;mRNA=FALSE;miRNA=FALSE;TE_TOC2=FALSE;TE_Order_LTR=TRUE;TE_Novosib=FALSE;introns=FALSE;TE_RTE=FALSE;TE_Gypsy=TRUE;fiveprimeUTR=FALSE;irs=FALSE;transposons=TRUE;TE_DIRS=FALSE;TE_Class_RET=TRUE;TE_EnSpm=F…
chromosome_2	rtracklayer	sequence_feature	8606723	8606960	.	.	.	size=238;sizeclass=(100%2c400];expression=0;expressionClass=specific;TE_Copia=FALSE;threeprimeUTR=FALSE;TE_Mariner=FALSE;CDS=FALSE;MSAT=FALSE;TE_Order_LINE=FALSE;TE_P=FALSE;TE_TOC1=FALSE;rRNA=FALSE;mRNA=FALSE;miRNA=FALSE;TE_TOC2=FALSE;TE_Order_LTR=TRUE;TE_Novosib=FALSE;introns=FALSE;TE_RTE=FALSE;TE_Gypsy=TRUE;fiveprimeUTR=FALSE;irs=FALSE;transposons=TRUE;TE_DIRS=FALSE;TE_Class_RET=TRUE;TE_EnSpm=F…
chromosome_2	rtracklayer	sequence_feature	8606961	8607190	.	.	.	size=230;sizeclass=(100%2c400];expression=0;expressionClass=specific;TE_Copia=FALSE;threeprimeUTR=FALSE;TE_Mariner=FALSE;CDS=FALSE;MSAT=FALSE;TE_Order_LINE=FALSE;TE_P=FALSE;TE_TOC1=FALSE;rRNA=FALSE;mRNA=FALSE;miRNA=FALSE;TE_TOC2=FALSE;TE_Order_LTR=TRUE;TE_Novosib=FALSE;introns=FALSE;TE_RTE=FALSE;TE_Gypsy=TRUE;fiveprimeUTR=FALSE;irs=FALSE;transposons=TRUE;TE_DIRS=FALSE;TE_Class_RET=TRUE;TE_EnSpm=F…
chromosome_2	rtracklayer	sequence_feature	8607573	8607936	.	.	.	size=364;sizeclass=(100%2c400];expression=0;expressionClass=specific;TE_Copia=FALSE;threeprimeUTR=FALSE;TE_Mariner=FALSE;CDS=FALSE;MSAT=FALSE;TE_Order_LINE=FALSE;TE_P=FALSE;TE_TOC1=FALSE;rRNA=FALSE;mRNA=FALSE;miRNA=FALSE;TE_TOC2=FALSE;TE_Order_LTR=TRUE;TE_Novosib=FALSE;introns=FALSE;TE_RTE=FALSE;TE_Gypsy=TRUE;fiveprimeUTR=FALSE;irs=FALSE;transposons=TRUE;TE_DIRS=FALSE;TE_Class_RET=TRUE;TE_EnSpm=F…
chromosome_2	rtracklayer	sequence_feature	8608437	8608717	.	.	.	size=281;sizeclass=(100%2c400];expression=0;expressionClass=specific;TE_Copia=FALSE;threeprimeUTR=FALSE;TE_Mariner=FALSE;CDS=FALSE;MSAT=FALSE;TE_Order_LINE=FALSE;TE_P=FALSE;TE_TOC1=FALSE;rRNA=FALSE;mRNA=FALSE;miRNA=FALSE;TE_TOC2=FALSE;TE_Order_LTR=TRUE;TE_Novosib=FALSE;introns=FALSE;TE_RTE=FALSE;TE_Gypsy=TRUE;fiveprimeUTR=FALSE;irs=FALSE;transposons=TRUE;TE_DIRS=FALSE;TE_Class_RET=TRUE;TE_EnSpm=F…
chromosome_2	rtracklayer	sequence_feature	8608932	8609169	.	.	.	size=238;sizeclass=(100%2c400];expression=0;expressionClass=specific;TE_Copia=FALSE;threeprimeUTR=FALSE;TE_Mariner=FALSE;CDS=FALSE;MSAT=FALSE;TE_Order_LINE=FALSE;TE_P=FALSE;TE_TOC1=FALSE;rRNA=FALSE;mRNA=FALSE;miRNA=FALSE;TE_TOC2=FALSE;TE_Order_LTR=TRUE;TE_Novosib=FALSE;introns=FALSE;TE_RTE=FALSE;TE_Gypsy=TRUE;fiveprimeUTR=FALSE;irs=FALSE;transposons=TRUE;TE_DIRS=FALSE;TE_Class_RET=TRUE;TE_EnSpm=F…
chromosome_2	rtracklayer	sequence_feature	8609170	8610071	.	.	.	size=902;sizeclass=(400%2c1.5e+03];expression=1;expressionClass=specific;TE_Copia=FALSE;threeprimeUTR=FALSE;TE_Mariner=FALSE;CDS=FALSE;MSAT=FALSE;TE_Order_LINE=FALSE;TE_P=FALSE;TE_TOC1=FALSE;rRNA=FALSE;mRNA=FALSE;miRNA=FALSE;TE_TOC2=FALSE;TE_Order_LTR=TRUE;TE_Novosib=FALSE;introns=FALSE;TE_RTE=FALSE;TE_Gypsy=TRUE;fiveprimeUTR=FALSE;irs=FALSE;transposons=TRUE;TE_DIRS=FALSE;TE_Class_RET=TRUE;TE_EnS…
chromosome_2	rtracklayer	sequence_feature	8610072	8610266	.	.	.	size=195;sizeclass=(100%2c400];expression=1;expressionClass=specific;TE_Copia=FALSE;threeprimeUTR=FALSE;TE_Mariner=FALSE;CDS=FALSE;MSAT=FALSE;TE_Order_LINE=FALSE;TE_P=FALSE;TE_TOC1=FALSE;rRNA=FALSE;mRNA=FALSE;miRNA=FALSE;TE_TOC2=FALSE;TE_Order_LTR=TRUE;TE_Novosib=FALSE;introns=FALSE;TE_RTE=FALSE;TE_Gypsy=TRUE;fiveprimeUTR=FALSE;irs=FALSE;transposons=TRUE;TE_DIRS=FALSE;TE_Class_RET=TRUE;TE_EnSpm=F…
chromosome_2	rtracklayer	sequence_feature	8610267	8611877	.	.	.	size=1611;sizeclass=(1.5e+03%2c3e+03];expression=5;expressionClass=inbetween;TE_Copia=FALSE;threeprimeUTR=FALSE;TE_Mariner=FALSE;CDS=FALSE;MSAT=FALSE;TE_Order_LINE=FALSE;TE_P=FALSE;TE_TOC1=FALSE;rRNA=FALSE;mRNA=FALSE;miRNA=FALSE;TE_TOC2=FALSE;TE_Order_LTR=TRUE;TE_Novosib=FALSE;introns=FALSE;TE_RTE=FALSE;TE_Gypsy=TRUE;fiveprimeUTR=FALSE;irs=FALSE;transposons=TRUE;TE_DIRS=FALSE;TE_Class_RET=TRUE;TE…
chromosome_2	rtracklayer	sequence_feature	8614846	8615330	.	.	.	size=485;sizeclass=(400%2c1.5e+03];expression=0;expressionClass=specific;TE_Copia=FALSE;threeprimeUTR=FALSE;TE_Mariner=TRUE;CDS=FALSE;MSAT=FALSE;TE_Order_LINE=FALSE;TE_P=FALSE;TE_TOC1=FALSE;rRNA=FALSE;mRNA=FALSE;miRNA=FALSE;TE_TOC2=FALSE;TE_Order_LTR=FALSE;TE_Novosib=FALSE;introns=FALSE;TE_RTE=FALSE;TE_Gypsy=FALSE;fiveprimeUTR=FALSE;irs=FALSE;transposons=TRUE;TE_DIRS=FALSE;TE_Class_RET=FALSE;TE_E…
[truncated: 5,313 more rows]
