# Supplementary material for: The small RNA locus map for Chlamydomonas reinhardtii
Source: PLoS One. 2020 Nov 19;15(11):e0242516. doi: 10.1371/journal.pone.0242516 (PMC7676726; doi:10.1371/journal.pone.0242516)
Supplement: S1 Table — Table demonstrates the search-terms used to classify repetative sequences from the repeatmasker output into transposon superfamilies, orders and classes. (XLS) [file pone.0242516.s022.xls]

## Sheet: S1 Table
SearchTerm	Name	Superfamily	Class	Order
DNA	DNA	Undefined	DNA	Undefined
DNA-1	DNA.NonAut	Undefined	DNA	Undefined
DNA-2	DNA.NonAut	Undefined	DNA	Undefined
DNA-3	DNA.NonAut	Undefined	DNA	Undefined
DNA3	DNA.NonAut	Undefined	DNA	Undefined
DNA-4	DNA.NonAut	Undefined	DNA	Undefined
DNAX1	DNA.NonAut	Undefined	DNA	Undefined
hAT	TIR.hAT	Undefined	DNA	TIR
EnSpm	TIR.EnSpm	EnSpm	DNA	TIR
Gulliver	TIR.Gulliver	Gulliver	DNA	TIR
Harbinger	TIR.Harbinger	Harbinger	DNA	TIR
hAT	TIR.hAT	hAT	DNA	TIR
Mariner	TIR.Mariner	Mariner	DNA	TIR
Novosib	TIR.Novosib	Novosib	DNA	TIR
P-1	TIR.P	P	DNA	TIR
P-2	TIR.P	P	DNA	TIR
DNA-8	TIR.P	P	DNA	TIR
TCR1	TIR.TCR1	TCR1	DNA	TIR
TOC2	TIR.TOC2	TOC2	DNA	TIR
DIRS	DIRS	DIRS	RET	DIRS
RandI	LINE.DualenRandI	DualenRandI	RET	LINE
L1	LINE.L1	L1	RET	LINE
RTE	LINE.RTE	RTE	RET	LINE
LTR1	LTR	Undefined	RET	LTR
LTR2	LTR	Undefined	RET	LTR
LTR3	LTR	Undefined	RET	LTR
LTR4	LTR	Undefined	RET	LTR
Copia	LTR.Copia	Copia	RET	LTR
Gypsy	LTR.Gypsy	Gypsy	RET	LTR
REM1	LTR.REM1	REM1	RET	LTR
nonLTR	nonLTR	Undefined	RET	Undefined
SINE	SINE	Undefined	RET	SINE
TOC1	LTR.TOC1	TOC1	RET	LTR
TE1	Un.TE1	Undefined	Undefined	Undefined
TE2	Un.TE2	Undefined	Undefined	Undefined
rich	Unknown	Unknown	Unknown	Unknown
)n	Unknown	Unknown	Unknown	Unknown
rnd	Unknown	Unknown	Unknown	Unknown
REP	Unknown	Unknown	Unknown	Unknown
