# Supplementary material for: The small RNA locus map for Chlamydomonas reinhardtii
Source: PLoS One. 2020 Nov 19;15(11):e0242516. doi: 10.1371/journal.pone.0242516 (PMC7676726; doi:10.1371/journal.pone.0242516)
Supplement: S2 Table — The “type” column indicates whether the annotation is intrinsic (a characteristic of the locus itself) or extrinsic (showing overlap with other genome features of appearing in specific strains/mutants). The final column states whether the annotation primary (i.e. used predictively in the MCA) or supplementary (i.e. not predictive for the MCA but correlations to clusters calculated). (XLS) [file pone.0242516.s023.xls]

## Sheet: S2 Table
AnnotationType	Type	Primary/Supplementary in MCA
exons	extrinsic	Primary
intergenic	extrinsic	Primary
introns	extrinsic	Primary
irs	extrinsic	Primary
methAll	extrinsic	Primary
miRNA	extrinsic	Primary
promoter	extrinsic	Primary
TE_Class_DNA	extrinsic	Primary
TE_Class_RET	extrinsic	Primary
trs	extrinsic	Primary
AGO3dependent	intrinsic	Primary
CC125specific	intrinsic	Primary
CC1883specific	intrinsic	Primary
CC4350specific	intrinsic	Primary
DCL3dependent	intrinsic	Primary
expression Class	intrinsic	Primary
Jspecific	intrinsic	Primary
Phasing Class	intrinsic	Primary
predominant_5prime_letter	intrinsic	Primary
predominant_sRNA_sizeClass	intrinsic	Primary
repetitivenessClass	intrinsic	Primary
strand bias class	intrinsic	Primary
vegetativespecific	intrinsic	Primary
zygotespecific	intrinsic	Primary
fiveprimeUTR	extrinsic	Supplementary
genes	extrinsic	Supplementary
methCG	extrinsic	Supplementary
methCHG	extrinsic	Supplementary
methCHH	extrinsic	Supplementary
TE_Copia	extrinsic	Supplementary
TE_DIRS	extrinsic	Supplementary
TE_DualenRandI	extrinsic	Supplementary
TE_EnSpm	extrinsic	Supplementary
TE_Gulliver	extrinsic	Supplementary
TE_Gypsy	extrinsic	Supplementary
TE_hAT	extrinsic	Supplementary
TE_L1	extrinsic	Supplementary
TE_Mariner	extrinsic	Supplementary
TE_Novosib	extrinsic	Supplementary
TE_Order_DIRS	extrinsic	Supplementary
TE_Order_LINE	extrinsic	Supplementary
TE_Order_LTR	extrinsic	Supplementary
TE_Order_SINE	extrinsic	Supplementary
TE_Order_TIR	extrinsic	Supplementary
TE_P	extrinsic	Supplementary
TE_REM1	extrinsic	Supplementary
TE_RTE	extrinsic	Supplementary
TE_TCR1	extrinsic	Supplementary
TE_TOC1	extrinsic	Supplementary
TE_TOC2	extrinsic	Supplementary
threeprimeUTR	extrinsic	Supplementary
