# Supplementary material for: The small RNA locus map for Chlamydomonas reinhardtii
Source: PLoS One. 2020 Nov 19;15(11):e0242516. doi: 10.1371/journal.pone.0242516 (PMC7676726; doi:10.1371/journal.pone.0242516)
Supplement: S3 Table — Details of replicate groups, genotype, lift cycle stage, and mutant libraries are included. (XLS) [file pone.0242516.s024.xls]

## Sheet: S3 Table
DataCode	InternalExternal	Description	Replicate	Genotype	Mutants	Controls	LifeCycle
SL16	Internal	Chlamy rose bengal treetment	1	CC4350	FALSE	no	Vegetative
SL17	Internal	Chlamy low iron	2	CC4350	FALSE	no	Vegetative
SL74	Internal	crr1 -Cu - crr1 copper response element	4	CC4350	FALSE	no	Vegetative
SL75	Internal	Chlamy -Cu	5	CC4350	FALSE	no	Vegetative
SL76	Internal	Chlamy +Cu	6	CC4350	FALSE	no	Vegetative
SL139	Internal	From Vegetative Cells	7	CC4350	FALSE	no	Vegetative
SL140	Internal	From Vegetative Cells	7	CC4350	FALSE	no	Vegetative
SL141	Internal	Nitrogen Starved Vegetative Cells	8	CC4350	FALSE	no	Vegetative
SL142	Internal	Nitrogen Starved Vegetative Cells	8	CC4350	FALSE	no	Vegetative
SL143	Internal	Gametes induced by N starvation	9	CC4350	FALSE	no	Vegetative
SL144	Internal	Gametes induced by N starvation	9	CC4350	FALSE	no	Vegetative
SL145	Internal	None	10	CC4350	FALSE	no	Vegetative
SL146	Internal	None	10	CC4350	FALSE	no	Vegetative
SL184	Internal	Zygote 30mins	13	CC4350	FALSE	no	Zygote
SL185	Internal	Zygote 2 hours	14	CC4350	FALSE	no	Zygote
SL186	Internal	Zygote 6h	15	CC4350	FALSE	no	Zygote
SL187	Internal	Zygote GSM1 - transgenic	16	CC4350	FALSE	no	Zygote
SL254	Internal	Zygotes	17	CC4350	FALSE	no	Zygote
SL255	Internal	Zygotes	18	CC4350	FALSE	no	Zygote
SL256	Internal	Zygotes	19	CC4350	FALSE	no	Zygote
SL257	Internal	Tgsm1	20	CC4350	FALSE	no	Vegetative
SL165	Internal	crr1 -Cu - biological repeat	21	CC4350	FALSE	no	Vegetative
SL304	Internal	Cytoplasmic	22	CC4350	FALSE	no	Vegetative
SL305	Internal	Vegetative Cells	23	CC4350	FALSE	no	Vegetative
SL306	Internal	Low Iron	24	CC4350	FALSE	no	Vegetative
SL307	Internal	Minus Cu	25	CC4350	FALSE	no	Vegetative
SL308	Internal	Plus Cu	26	CC4350	FALSE	no	Vegetative
SL379	Internal	T5m14	27	CC4350	FALSE	no	Vegetative
SL380	Internal	T5p	28	CC4350	FALSE	no	Vegetative
SL390	Internal	T5m14	29	CC4350	FALSE	no	Vegetative
SL391	Internal	T5m14	29	CC4350	FALSE	no	Vegetative
SL392	Internal	T5P	30	CC4350	FALSE	no	Vegetative
SL393	Internal	T5P	30	CC4350	FALSE	no	Vegetative
SL2108	Internal	CC125	31	CC125	FALSE	wt	Vegetative
SL2121	Internal	CC125	31	CC125	FALSE	wt	Vegetative
SL2122	Internal	CC125	31	CC125	FALSE	wt	Vegetative
SL2123	Internal	J Japanese strain	32	J	FALSE	wt	Vegetative
SL2124	Internal	J Japanese strain	32	J	FALSE	wt	Vegetative
SL2125	Internal	J Japanese strain	32	J	FALSE	wt	Vegetative
SL2126	Internal	RC_L2-1 J - cc125	33	CC125/J	FALSE	no	Vegetative
SL2127	Internal	RC_L2-1 J - cc125	33	CC125/J	FALSE	no	Vegetative
SL2128	Internal	RC_L2-1 J - cc125	33	CC125/J	FALSE	no	Vegetative
SL2129	Internal	RC_L2-2 J - cc125	34	CC125/J	FALSE	no	Vegetative
SL2130	Internal	RC_L2-2 J - cc125	34	CC125/J	FALSE	no	Vegetative
SL2131	Internal	RC_L2-2	34	CC125/J	FALSE	no	Vegetative
SL2132	Internal	RC_L2-3	35	CC125/J	FALSE	no	Vegetative
SL2133	Internal	RC_L2-3	35	CC125/J	FALSE	no	Vegetative
SL2134	Internal	RC_L2-3	35	CC125/J	FALSE	no	Vegetative
SL2135	Internal	RC_L2-5	36	CC125/J	FALSE	no	Vegetative
SL2136	Internal	RC_L2-5	36	CC125/J	FALSE	no	Vegetative
SL2137	Internal	RC_L2-5	36	CC125/J	FALSE	no	Vegetative
SL14	Internal	Chlammy WT	37	CC4350	FALSE	no	Vegetative
SL2178	Internal	CC-1883	38	CC1883	wt	no	Vegetative
SL2180	Internal	CC-1883	38	CC1883	wt	no	Vegetative
SL2179	Internal	CC-1883	38	CC1883	wt	no	Vegetative
SL2181	Internal	A4-1 Parental - PSY miR	39	CC1883	wt	wt	Vegetative
SL2182	Internal	A4-1 Parental - PSY miR	39	CC1883	wt	wt	Vegetative
SL2183	Internal	A4-1 Parental - PSY miR	39	CC1883	wt	wt	Vegetative
SL2184	Internal	C5-3 Parental - PSY miR	40	CC1883	wt	wt	Vegetative
SL2185	Internal	C5-3 Parental - PSY miR	40	CC1883	wt	wt	Vegetative
SL2186	Internal	C5-3 Parental - PSY miR	40	CC1883	wt	wt	Vegetative
SL2187	Internal	E9-3 Parental - PSY miR	41	CC1883	wt	wt	Vegetative
SL2188	Internal	E9-3 Parental - PSY miR	41	CC1883	wt	wt	Vegetative
SL2189	Internal	E9-3 Parental - PSY miR	41	CC1883	wt	wt	Vegetative
SL2190	Internal	Mutant m11	42	CC1883	m11	no	Vegetative
SL2191	Internal	Mutant m11	42	CC1883	m11	no	Vegetative
SL2192	Internal	Mutant m11	42	CC1883	m11	no	Vegetative
SL2193	Internal	Mutant m12	43	CC1883	m12	no	Vegetative
SL2194	Internal	Mutant m12	43	CC1883	m12	no	Vegetative
SL2195	Internal	Mutant m12	43	CC1883	m12	no	Vegetative
SL2196	Internal	Mutant m13	44	CC1883	m13	no	Vegetative
SL2197	Internal	Mutant m13	44	CC1883	m13	no	Vegetative
SL2198	Internal	Mutant m13	44	CC1883	m13	no	Vegetative
SL2199	Internal	Mutant m27	45	CC1883	m27	no	Vegetative
SL2200	Internal	Mutant m27	45	CC1883	m27	no	Vegetative
SL2201	Internal	Mutant m27	45	CC1883	m27	no	Vegetative
SL2202	Internal	Mutant m37 - DCL3	46	CC1883	dcl3	no	Vegetative
SL2203	Internal	Mutant m37 - DCL3	46	CC1883	dcl3	no	Vegetative
SL2204	Internal	Mutant m37 - DCL3	46	CC1883	dcl3	no	Vegetative
SL2205	Internal	Mutant m47 -close to DCL3	47	CC1883	dcl3	no	Vegetative
SL2206	Internal	Mutant m47 -close to DCL3	47	CC1883	dcl3	no	Vegetative
SL2207	Internal	Mutant m47 -close to DCL3	47	CC1883	dcl3	no	Vegetative
SL2208	Internal	Mutant m50 - close to dsDNA binding protein	48	CC1883	m50	no	Vegetative
SL2209	Internal	Mutant m50 - close to dsDNA binding protein	48	CC1883	m50	no	Vegetative
SL2210	Internal	Mutant m50 - close to dsDNA binding protein	48	CC1883	m50	no	Vegetative
SL2211	Internal	Mutant m51 - in dcl3	49	CC1883	dcl3	no	Vegetative
SL2212	Internal	Mutant m51 - in dcl3	49	CC1883	dcl3	no	Vegetative
SL2213	Internal	Mutant m51 - in dcl3	49	CC1883	dcl3	no	Vegetative
SL2214	Internal	Mutant m52 - potentially dcl3	50	CC1883	dcl3	no	Vegetative
SL2215	Internal	Mutant m52 - potentially dcl3	50	CC1883	dcl3	no	Vegetative
SL2216	Internal	Mutant m52 - potentially dcl3	50	CC1883	dcl3	no	Vegetative
SL2217	Internal	Mutant m54 - potentially dcl3	51	CC1883	dcl3	no	Vegetative
SL2218	Internal	Mutant m54 - potentially dcl3	51	CC1883	dcl3	no	Vegetative
SL2219	Internal	Mutant m54 - potentially dcl3	51	CC1883	dcl3	no	Vegetative
SL2220	Internal	Mutant m56	52	CC1883	m56	no	Vegetative
SL2221	Internal	Mutant m56	52	CC1883	m56	no	Vegetative
SL2222	Internal	Mutant m56	52	CC1883	m56	no	Vegetative
SL2223	Internal	Mutant m57	53	CC1883	m57	no	Vegetative
SL2224	Internal	Mutant m57	53	CC1883	m57	no	Vegetative
SL2225	Internal	Mutant m57	53	CC1883	m57	no	Vegetative
SL2298	Internal	CC-1883 WT	54	CC1883	wt	no	Vegetative
SL2299	Internal	CC-1883 WT	54	CC1883	wt	no	Vegetative
SL2300	Internal	CC-1883 WT	54	CC1883	wt	no	Vegetative
SL2301	Internal	E9-3 Parental	55	CC1883	wt	wt	Vegetative
SL2302	Internal	E9-3 Parental	55	CC1883	wt	wt	Vegetative
SL2303	Internal	E9-3 Parental	55	CC1883	wt	wt	Vegetative
SL2304	Internal	Mutant m47 -close to DCL3	56	CC1883	dcl3	no	Vegetative
SL2305	Internal	Mutant m47 -close to DCL3	56	CC1883	dcl3	no	Vegetative
SL2306	Internal	Mutant m47 -close to DCL3	56	CC1883	dcl3	no	Vegetative
SL2307	Internal	Mutant m51 - in dcl3	57	CC1883	dcl3	no	Vegetative
SL2308	Internal	Mutant m51 - in dcl3	57	CC1883	dcl3	no	Vegetative
SL2309	Internal	Mutant m51 - in dcl3	57	CC1883	dcl3	no	Vegetative
SL2310	Internal	A4-1	58	CC1883	wt	wt	Vegetative
SL2311	Internal	A4-1	58	CC1883	wt	wt	Vegetative
SL2312	Internal	A4-1	58	CC1883	wt	wt	Vegetative
SL2313	Internal	E9-3 Parental	59	CC1883	wt	wt	Vegetative
SL2314	Internal	E9-3 Parental	59	CC1883	wt	wt	Vegetative
SL2315	Internal	E9-3 Parental	59	CC1883	wt	wt	Vegetative
SL2316	Internal	m37	60	CC1883	dcl3	no	Vegetative
SL2317	Internal	m37	60	CC1883	dcl3	no	Vegetative
SL2318	Internal	m37	60	CC1883	dcl3	no	Vegetative
SL2319	Internal	m51	61	CC1883	dcl3	no	Vegetative
SL2320	Internal	m51	61	CC1883	dcl3	no	Vegetative
SL2321	Internal	m51	61	CC1883	dcl3	no	Vegetative
SL2322	Internal	A4-1	62	CC1883	wt	wt	Vegetative
SL2323	Internal	A4-1	62	CC1883	wt	wt	Vegetative
SL2324	Internal	A4-1	62	CC1883	wt	wt	Vegetative
SL2325	Internal	E9-3 Parental	63	CC1883	wt	wt	Vegetative
SL2326	Internal	E9-3 Parental	63	CC1883	wt	wt	Vegetative
SL2327	Internal	E9-3 Parental	63	CC1883	wt	wt	Vegetative
SL2328	Internal	m33	64	CC1883	ago3	no	Vegetative
SL2329	Internal	m33	64	CC1883	ago3	no	Vegetative
SL2330	Internal	m33	64	CC1883	ago3	no	Vegetative
SL2331	Internal	m49	65	CC1883	ago3	no	Vegetative
SL2332	Internal	m49	65	CC1883	ago3	no	Vegetative
SL2333	Internal	m49	65	CC1883	ago3	no	Vegetative
SL2404	Internal	WT	70	CC1883	wt	no	Vegetative
SL2405	Internal	WT	70	CC1883	wt	no	Vegetative
SL2406	Internal	WT	70	CC1883	wt	no	Vegetative
SL2407	Internal	M25 Ago3 KO	71	CC1883	ago3	no	Vegetative
SL2408	Internal	M25 Ago3 KO	71	CC1883	ago3	no	Vegetative
SL2409	Internal	M25 Ago3 KO	71	CC1883	ago3	no	Vegetative
GSM803103	External	Control	72	FALSE	FALSE	no	Vegetative
GSM803104	External	Phosphate Starvation	73	FALSE	FALSE	no	Vegetative
GSM803105	External	Sulphate Starvation	74	FALSE	FALSE	no	Vegetative
