# Supplementary material for: The small RNA locus map for Chlamydomonas reinhardtii
Source: PLoS One. 2020 Nov 19;15(11):e0242516. doi: 10.1371/journal.pone.0242516 (PMC7676726; doi:10.1371/journal.pone.0242516)
Supplement: S4 Table — (XLS) [file pone.0242516.s025.xls]

## Sheet: S4 Table
locus_ID	seqnames	start	end	size	LC
CRSL000010	chromosome_1	1	3542	3542	3
CRSL000020	chromosome_1	13949	15569	1621	1
CRSL000030	chromosome_1	15570	16008	439	5
CRSL000040	chromosome_1	16009	19243	3235	3
CRSL000050	chromosome_1	294725	294932	208	6
CRSL000060	chromosome_1	378700	378822	123	2
CRSL000070	chromosome_1	382744	383318	575	4
CRSL000080	chromosome_1	565000	565653	654	4
CRSL000090	chromosome_1	570167	570491	325	5
CRSL000100	chromosome_1	598273	598601	329	2
CRSL000110	chromosome_1	678139	678728	590	4
CRSL000120	chromosome_1	678729	679139	411	3
CRSL000130	chromosome_1	679140	679623	484	4
CRSL000140	chromosome_1	691005	692561	1557	5
CRSL000150	chromosome_1	698766	698908	143	4
CRSL000160	chromosome_1	749775	750029	255	6
CRSL000170	chromosome_1	776362	777981	1620	1
CRSL000180	chromosome_1	780452	780856	405	5
CRSL000190	chromosome_1	781335	781486	152	3
CRSL000200	chromosome_1	784243	784267	25	6
CRSL000210	chromosome_1	806095	806508	414	1
CRSL000220	chromosome_1	921010	922496	1487	5
CRSL000230	chromosome_1	929935	930634	700	5
CRSL000240	chromosome_1	932983	933212	230	5
CRSL000250	chromosome_1	936416	937116	701	4
CRSL000260	chromosome_1	978149	978394	246	1
CRSL000270	chromosome_1	989696	990672	977	1
CRSL000280	chromosome_1	994914	995537	624	5
CRSL000290	chromosome_1	1062954	1063151	198	3
CRSL000300	chromosome_1	1063152	1063404	253	1
CRSL000310	chromosome_1	1063788	1064401	614	2
CRSL000320	chromosome_1	1064800	1065517	718	2
CRSL000330	chromosome_1	1067686	1068184	499	5
CRSL000340	chromosome_1	1068491	1068767	277	1
CRSL000350	chromosome_1	1069065	1069126	62	1
CRSL000360	chromosome_1	1124465	1124865	401	3
CRSL000370	chromosome_1	1125034	1125399	366	2
CRSL000380	chromosome_1	1125400	1126187	788	2
CRSL000390	chromosome_1	1126237	1127091	855	2
CRSL000400	chromosome_1	1127449	1127765	317	2
CRSL000410	chromosome_1	1127766	1128205	440	2
CRSL000420	chromosome_1	1128206	1128492	287	2
CRSL000430	chromosome_1	1128493	1130659	2167	2
CRSL000440	chromosome_1	1131924	1133209	1286	1
CRSL000450	chromosome_1	1133210	1133258	49	1
CRSL000460	chromosome_1	1133259	1133690	432	1
CRSL000470	chromosome_1	1133691	1134130	440	1
CRSL000480	chromosome_1	1134259	1134782	524	1
CRSL000490	chromosome_1	1134783	1135020	238	2
CRSL000500	chromosome_1	1135021	1137229	2209	2
CRSL000510	chromosome_1	1137230	1137383	154	6
CRSL000520	chromosome_1	1137384	1137646	263	2
CRSL000530	chromosome_1	1137647	1138054	408	2
CRSL000540	chromosome_1	1138429	1138789	361	2
CRSL000550	chromosome_1	1139705	1140241	537	2
CRSL000560	chromosome_1	1140242	1141419	1178	2
CRSL000570	chromosome_1	1142541	1142977	437	1
CRSL000580	chromosome_1	1142978	1143186	209	1
CRSL000590	chromosome_1	1143187	1145198	2012	1
CRSL000600	chromosome_1	1145199	1145845	647	1
CRSL000610	chromosome_1	1296203	1296726	524	2
CRSL000620	chromosome_1	1308170	1308612	443	2
CRSL000630	chromosome_1	1308840	1309223	384	1
CRSL000640	chromosome_1	1309293	1309756	464	3
CRSL000650	chromosome_1	1309757	1310060	304	1
CRSL000660	chromosome_1	1311399	1312290	892	1
CRSL000670	chromosome_1	1312349	1312406	58	1
CRSL000680	chromosome_1	1312407	1312462	56	1
CRSL000690	chromosome_1	1312862	1313138	277	1
CRSL000700	chromosome_1	1313139	1313982	844	1
CRSL000710	chromosome_1	1313983	1314140	158	1
CRSL000720	chromosome_1	1314141	1314550	410	4
CRSL000730	chromosome_1	1314764	1314805	42	3
CRSL000740	chromosome_1	1314806	1314946	141	2
CRSL000750	chromosome_1	1314947	1315492	546	2
CRSL000760	chromosome_1	1315493	1316829	1337	2
CRSL000770	chromosome_1	1316830	1317928	1099	2
CRSL000780	chromosome_1	1317929	1318281	353	2
CRSL000790	chromosome_1	1318282	1318595	314	2
CRSL000800	chromosome_1	1318596	1318705	110	2
CRSL000810	chromosome_1	1319170	1319656	487	2
CRSL000820	chromosome_1	1319793	1320133	341	1
CRSL000830	chromosome_1	1320134	1320722	589	1
CRSL000840	chromosome_1	1320927	1321043	117	1
CRSL000850	chromosome_1	1321044	1321683	640	1
CRSL000860	chromosome_1	1321684	1322007	324	1
CRSL000870	chromosome_1	1322399	1322547	149	1
CRSL000880	chromosome_1	1323117	1323182	66	1
CRSL000890	chromosome_1	1323273	1323972	700	1
CRSL000900	chromosome_1	1323973	1324033	61	1
CRSL000910	chromosome_1	1324034	1324165	132	1
CRSL000920	chromosome_1	1324166	1324696	531	1
CRSL000930	chromosome_1	1324831	1325211	381	1
CRSL000940	chromosome_1	1325549	1325615	67	1
CRSL000950	chromosome_1	1325616	1326133	518	1
CRSL000960	chromosome_1	1326161	1326328	168	1
CRSL000970	chromosome_1	1326363	1326516	154	1
CRSL000980	chromosome_1	1326521	1327412	892	1
CRSL000990	chromosome_1	1331060	1331254	195	1
CRSL001000	chromosome_1	1331255	1332280	1026	3
CRSL001010	chromosome_1	1332371	1334056	1686	2
CRSL001020	chromosome_1	1334057	1334316	260	2
CRSL001030	chromosome_1	1334370	1334589	220	2
CRSL001040	chromosome_1	1334590	1334708	119	2
CRSL001050	chromosome_1	1334935	1335209	275	2
CRSL001060	chromosome_1	1339958	1340167	210	2
CRSL001070	chromosome_1	1340737	1340821	85	3
CRSL001080	chromosome_1	1341029	1341309	281	1
CRSL001090	chromosome_1	1341310	1341485	176	1
CRSL001100	chromosome_1	1341933	1342235	303	1
CRSL001110	chromosome_1	1342690	1342821	132	1
CRSL001120	chromosome_1	1342822	1343127	306	1
CRSL001130	chromosome_1	1343128	1343248	121	1
CRSL001140	chromosome_1	1343249	1343430	182	1
CRSL001150	chromosome_1	1343431	1344349	919	1
CRSL001160	chromosome_1	1348184	1349034	851	2
CRSL001170	chromosome_1	1349035	1349115	81	1
CRSL001180	chromosome_1	1349367	1349626	260	1
CRSL001190	chromosome_1	1349627	1349893	267	1
CRSL001200	chromosome_1	1350018	1350186	169	1
CRSL001210	chromosome_1	1350580	1350802	223	1
CRSL001220	chromosome_1	1350803	1351360	558	1
CRSL001230	chromosome_1	1351531	1351602	72	1
CRSL001240	chromosome_1	1351902	1352132	231	1
CRSL001250	chromosome_1	1352197	1352463	267	1
CRSL001260	chromosome_1	1352464	1352823	360	1
CRSL001270	chromosome_1	1353084	1353188	105	1
CRSL001280	chromosome_1	1353189	1353847	659	1
CRSL001290	chromosome_1	1354114	1354540	427	1
CRSL001300	chromosome_1	1354541	1354992	452	1
CRSL001310	chromosome_1	1358085	1358829	745	3
CRSL001320	chromosome_1	1360702	1361721	1020	3
CRSL001330	chromosome_1	1411008	1411502	495	4
CRSL001340	chromosome_1	1431005	1432266	1262	4
CRSL001350	chromosome_1	1458165	1459355	1191	3
CRSL001360	chromosome_1	1461830	1462503	674	4
CRSL001370	chromosome_1	1535241	1535313	73	1
CRSL001380	chromosome_1	1681861	1682147	287	6
CRSL001390	chromosome_1	1695567	1695871	305	3
CRSL001400	chromosome_1	1715998	1716217	220	6
CRSL001410	chromosome_1	1738418	1738442	25	6
CRSL001420	chromosome_1	1776718	1777349	632	4
CRSL001430	chromosome_1	1792491	1792670	180	6
CRSL001440	chromosome_1	1936796	1941254	4459	5
CRSL001450	chromosome_1	1944148	1944480	333	4
CRSL001460	chromosome_1	1957186	1958033	848	4
CRSL001470	chromosome_1	2039430	2040991	1562	4
CRSL001480	chromosome_1	2041141	2041375	235	4
CRSL001490	chromosome_1	2041487	2041959	473	4
CRSL001500	chromosome_1	2057577	2058824	1248	4
CRSL001510	chromosome_1	2125260	2125518	259	3
CRSL001520	chromosome_1	2125622	2126542	921	3
CRSL001530	chromosome_1	2153210	2153526	317	5
CRSL001540	chromosome_1	2222585	2222687	103	4
CRSL001550	chromosome_1	2243235	2243944	710	3
CRSL001560	chromosome_1	2251615	2252312	698	4
CRSL001570	chromosome_1	2255344	2255602	259	4
CRSL001580	chromosome_1	2293592	2293693	102	1
CRSL001590	chromosome_1	2342047	2342804	758	5
CRSL001600	chromosome_1	2366420	2366982	563	3
CRSL001610	chromosome_1	2448039	2448644	606	6
CRSL001620	chromosome_1	2500769	2500863	95	6
CRSL001630	chromosome_1	2516351	2516635	285	2
CRSL001640	chromosome_1	2589968	2591676	1709	4
CRSL001650	chromosome_1	2654305	2654738	434	4
CRSL001660	chromosome_1	2656063	2656201	139	4
CRSL001670	chromosome_1	2656202	2656524	323	4
CRSL001680	chromosome_1	2656525	2656735	211	4
CRSL001690	chromosome_1	2664776	2665155	380	4
CRSL001700	chromosome_1	2666937	2667142	206	3
CRSL001710	chromosome_1	2667143	2667316	174	4
CRSL001720	chromosome_1	2669089	2669211	123	4
CRSL001730	chromosome_1	2669212	2669507	296	4
CRSL001740	chromosome_1	2671288	2672235	948	4
CRSL001750	chromosome_1	2716467	2719068	2602	5
CRSL001760	chromosome_1	2748858	2749503	646	6
CRSL001770	chromosome_1	2758856	2759330	475	5
CRSL001780	chromosome_1	2847561	2847651	91	6
CRSL001790	chromosome_1	2917229	2917788	560	3
CRSL001800	chromosome_1	2984043	2985133	1091	1
CRSL001810	chromosome_1	3033800	3034862	1063	3
CRSL001820	chromosome_1	3064904	3065286	383	4
CRSL001830	chromosome_1	3088921	3089607	687	4
CRSL001840	chromosome_1	3117659	3118108	450	5
CRSL001850	chromosome_1	3119318	3119453	136	1
CRSL001860	chromosome_1	3120450	3120750	301	3
CRSL001870	chromosome_1	3126059	3126646	588	4
CRSL001880	chromosome_1	3166929	3167350	422	5
CRSL001890	chromosome_1	3167351	3167709	359	3
CRSL001900	chromosome_1	3168033	3168450	418	5
CRSL001910	chromosome_1	3211539	3211950	412	5
CRSL001920	chromosome_1	3212184	3214643	2460	2
CRSL001930	chromosome_1	3221788	3223189	1402	5
CRSL001940	chromosome_1	3243433	3249459	6027	2
CRSL001950	chromosome_1	3277359	3278194	836	4
CRSL001960	chromosome_1	3370221	3370336	116	6
CRSL001970	chromosome_1	3374110	3374353	244	6
CRSL001980	chromosome_1	3553552	3553906	355	3
CRSL001990	chromosome_1	3612563	3612773	211	3
CRSL002000	chromosome_1	3665409	3665838	430	4
CRSL002010	chromosome_1	3667105	3667262	158	4
CRSL002020	chromosome_1	3693211	3693566	356	5
CRSL002030	chromosome_1	3721250	3721864	615	5
CRSL002040	chromosome_1	3724941	3725466	526	3
CRSL002050	chromosome_1	3804152	3805593	1442	2
CRSL002060	chromosome_1	3950383	3950399	17	6
CRSL002070	chromosome_1	4016089	4017068	980	4
CRSL002080	chromosome_1	4017069	4017341	273	5
CRSL002090	chromosome_1	4084227	4084483	257	5
CRSL002100	chromosome_1	4084484	4085012	529	5
CRSL002110	chromosome_1	4090726	4091074	349	5
CRSL002120	chromosome_1	4112765	4113031	267	5
CRSL002130	chromosome_1	4180039	4180259	221	6
CRSL002140	chromosome_1	4254232	4254495	264	3
CRSL002150	chromosome_1	4264477	4264881	405	3
CRSL002160	chromosome_1	4300949	4301060	112	4
CRSL002170	chromosome_1	4303202	4304135	934	4
CRSL002180	chromosome_1	4304531	4304769	239	4
CRSL002190	chromosome_1	4397186	4397928	743	6
CRSL002200	chromosome_1	4416663	4418753	2091	5
CRSL002210	chromosome_1	4515077	4515948	872	5
CRSL002220	chromosome_1	4539383	4539890	508	5
CRSL002230	chromosome_1	4561168	4561800	633	5
CRSL002240	chromosome_1	4564096	4567217	3122	5
CRSL002250	chromosome_1	4598643	4599334	692	4
CRSL002260	chromosome_1	4631092	4631352	261	4
CRSL002270	chromosome_1	4633120	4633329	210	4
CRSL002280	chromosome_1	4659938	4662638	2701	2
CRSL002290	chromosome_1	4682191	4683859	1669	5
CRSL002300	chromosome_1	4732235	4732608	374	6
CRSL002310	chromosome_1	4732609	4733485	877	5
CRSL002320	chromosome_1	4895392	4895729	338	5
CRSL002330	chromosome_1	5042212	5042267	56	6
CRSL002340	chromosome_1	5044685	5045042	358	2
CRSL002350	chromosome_1	5053722	5054200	479	4
CRSL002360	chromosome_1	5054201	5054624	424	4
CRSL002370	chromosome_1	5056078	5056906	829	3
CRSL002380	chromosome_1	5057039	5057251	213	4
CRSL002390	chromosome_1	5066512	5066804	293	4
CRSL002400	chromosome_1	5066905	5066993	89	3
CRSL002410	chromosome_1	5106323	5106506	184	3
CRSL002420	chromosome_1	5149900	5150155	256	5
CRSL002430	chromosome_1	5150156	5150284	129	5
CRSL002440	chromosome_1	5449978	5451208	1231	3
CRSL002450	chromosome_1	5451400	5451662	263	5
CRSL002460	chromosome_1	5528990	5530575	1586	4
CRSL002470	chromosome_1	5534366	5535245	880	4
CRSL002480	chromosome_1	5535412	5536960	1549	4
CRSL002490	chromosome_1	5537706	5538279	574	4
CRSL002500	chromosome_1	5626848	5627696	849	4
CRSL002510	chromosome_1	5680195	5681847	1653	3
CRSL002520	chromosome_1	5689882	5690555	674	3
CRSL002530	chromosome_1	5690556	5691415	860	5
CRSL002540	chromosome_1	5831921	5832832	912	3
CRSL002550	chromosome_1	5832979	5834165	1187	5
CRSL002560	chromosome_1	5834273	5834683	411	5
CRSL002570	chromosome_1	5847341	5847976	636	5
CRSL002580	chromosome_1	5848053	5848361	309	5
CRSL002590	chromosome_1	5907845	5908504	660	3
CRSL002600	chromosome_1	5990947	5991495	549	3
CRSL002610	chromosome_1	6024603	6025398	796	5
CRSL002620	chromosome_1	6080090	6080928	839	1
CRSL002630	chromosome_1	6080929	6083712	2784	5
CRSL002640	chromosome_1	6150063	6150167	105	3
CRSL002650	chromosome_1	6258079	6264051	5973	2
CRSL002660	chromosome_1	6264052	6268565	4514	4
CRSL002670	chromosome_1	6289440	6289549	110	3
CRSL002680	chromosome_1	6304361	6304629	269	4
CRSL002690	chromosome_1	6334669	6335025	357	1
CRSL002700	chromosome_1	6368194	6369136	943	4
CRSL002710	chromosome_1	6389407	6391804	2398	5
CRSL002720	chromosome_1	6403243	6403891	649	5
CRSL002730	chromosome_1	6435632	6442358	6727	5
CRSL002740	chromosome_1	6448270	6448548	279	1
CRSL002750	chromosome_1	6454197	6454682	486	5
CRSL002760	chromosome_1	6457475	6457913	439	3
CRSL002770	chromosome_1	6480530	6480916	387	6
CRSL002780	chromosome_1	6561093	6566759	5667	1
CRSL002790	chromosome_1	6572567	6572742	176	4
CRSL002800	chromosome_1	6573369	6573466	98	4
CRSL002810	chromosome_1	6575956	6576234	279	4
CRSL002820	chromosome_1	6618092	6619664	1573	4
CRSL002830	chromosome_1	6621009	6621295	287	1
CRSL002840	chromosome_1	6621296	6622743	1448	4
CRSL002850	chromosome_1	6669539	6669738	200	4
CRSL002860	chromosome_1	6709396	6709650	255	1
CRSL002870	chromosome_1	6710894	6711193	300	4
CRSL002880	chromosome_1	6852996	6855549	2554	5
CRSL002890	chromosome_1	6955852	6956612	761	4
CRSL002900	chromosome_1	6959339	6960051	713	4
CRSL002910	chromosome_1	6962409	6963262	854	6
CRSL002920	chromosome_1	6964285	6965956	1672	1
CRSL002930	chromosome_1	6966957	6967991	1035	3
CRSL002940	chromosome_1	6971119	6971646	528	6
CRSL002950	chromosome_1	6995270	6996220	951	6
CRSL002960	chromosome_1	7033768	7033940	173	6
CRSL002970	chromosome_1	7044933	7045598	666	1
CRSL002980	chromosome_1	7054974	7055888	915	1
CRSL002990	chromosome_1	7059072	7059710	639	4
CRSL003000	chromosome_1	7070502	7070893	392	3
CRSL003010	chromosome_1	7122273	7123650	1378	4
CRSL003020	chromosome_1	7142713	7144445	1733	5
CRSL003030	chromosome_1	7184436	7185103	668	4
CRSL003040	chromosome_1	7188672	7189208	537	1
CRSL003050	chromosome_1	7189930	7190423	494	3
CRSL003060	chromosome_1	7190424	7190998	575	1
CRSL003070	chromosome_1	7219730	7220698	969	5
CRSL003080	chromosome_1	7267074	7267591	518	4
CRSL003090	chromosome_1	7383019	7383466	448	2
CRSL003100	chromosome_1	7383467	7383666	200	4
CRSL003110	chromosome_1	7384890	7385618	729	5
CRSL003120	chromosome_1	7465996	7466017	22	6
CRSL003130	chromosome_1	7484478	7484734	257	6
CRSL003140	chromosome_1	7525717	7527520	1804	5
CRSL003150	chromosome_1	7547356	7549138	1783	5
CRSL003160	chromosome_1	7553868	7554699	832	3
CRSL003170	chromosome_1	7582453	7582577	125	5
CRSL003180	chromosome_1	7637075	7637394	320	5
CRSL003190	chromosome_1	7637496	7637867	372	5
CRSL003200	chromosome_1	7640899	7641565	667	2
CRSL003210	chromosome_1	7659687	7659924	238	6
CRSL003220	chromosome_1	7711893	7712261	369	5
CRSL003230	chromosome_1	7831306	7833014	1709	5
CRSL003240	chromosome_1	7853672	7854169	498	5
CRSL003250	chromosome_1	7855960	7856725	766	5
CRSL003260	chromosome_1	7857874	7858470	597	5
CRSL003270	chromosome_1	7858471	7858812	342	5
CRSL003280	chromosome_1	7860856	7861218	363	5
CRSL003290	chromosome_1	7863111	7863586	476	5
CRSL003300	chromosome_1	7865391	7865868	478	5
CRSL003310	chromosome_1	7867857	7868539	683	5
CRSL003320	chromosome_1	7895281	7895417	137	4
CRSL003330	chromosome_1	7936793	7937337	545	4
CRSL003340	chromosome_1	7953339	7953726	388	5
CRSL003350	chromosome_1	7954172	7956066	1895	4
CRSL003360	chromosome_1	7956067	7956471	405	5
CRSL003370	chromosome_1	7959182	7959502	321	3
CRSL003380	chromosome_1	8028692	8028908	217	2
CRSL003390	chromosome_1	8028909	8029081	173	3
CRSL003400	chromosome_1	8029082	8029400	319	4
CRSL003410	chromosome_2	7847	7984	138	1
CRSL003420	chromosome_2	19651	20009	359	2
CRSL003430	chromosome_2	21745	23744	2000	4
CRSL003440	chromosome_2	64533	66118	1586	5
CRSL003450	chromosome_2	168816	169150	335	4
CRSL003460	chromosome_2	169151	169319	169	5
CRSL003470	chromosome_2	169320	169707	388	5
CRSL003480	chromosome_2	173784	175013	1230	5
CRSL003490	chromosome_2	191904	193108	1205	1
CRSL003500	chromosome_2	210369	210995	627	4
CRSL003510	chromosome_2	303994	304403	410	6
CRSL003520	chromosome_2	359581	360089	509	5
CRSL003530	chromosome_2	360090	360550	461	4
CRSL003540	chromosome_2	361893	362782	890	4
CRSL003550	chromosome_2	385597	386151	555	3
CRSL003560	chromosome_2	403283	403725	443	3
CRSL003570	chromosome_2	440313	441654	1342	5
CRSL003580	chromosome_2	441655	442782	1128	5
CRSL003590	chromosome_2	443928	444086	159	4
CRSL003600	chromosome_2	445425	445580	156	5
CRSL003610	chromosome_2	472580	473108	529	5
CRSL003620	chromosome_2	476667	476968	302	4
CRSL003630	chromosome_2	477612	478665	1054	4
CRSL003640	chromosome_2	645663	646490	828	4
CRSL003650	chromosome_2	660678	661164	487	5
CRSL003660	chromosome_2	690796	691648	853	3
CRSL003670	chromosome_2	718717	719186	470	3
CRSL003680	chromosome_2	734176	735049	874	4
CRSL003690	chromosome_2	738332	739572	1241	3
CRSL003700	chromosome_2	741789	742385	597	4
CRSL003710	chromosome_2	817318	817631	314	2
CRSL003720	chromosome_2	911113	911309	197	1
CRSL003730	chromosome_2	965886	966222	337	6
CRSL003740	chromosome_2	983916	984102	187	5
CRSL003750	chromosome_2	984103	986252	2150	4
CRSL003760	chromosome_2	986253	986620	368	5
CRSL003770	chromosome_2	986792	987182	391	4
CRSL003780	chromosome_2	988164	989469	1306	5
CRSL003790	chromosome_2	1048511	1048841	331	5
CRSL003800	chromosome_2	1051814	1053011	1198	5
CRSL003810	chromosome_2	1104880	1105883	1004	4
CRSL003820	chromosome_2	1106196	1107429	1234	4
CRSL003830	chromosome_2	1241632	1241834	203	5
CRSL003840	chromosome_2	1241835	1242350	516	5
CRSL003850	chromosome_2	1242351	1243924	1574	4
CRSL003860	chromosome_2	1247540	1247735	196	5
CRSL003870	chromosome_2	1249579	1251720	2142	5
CRSL003880	chromosome_2	1266044	1267238	1195	4
CRSL003890	chromosome_2	1328633	1334524	5892	2
CRSL003900	chromosome_2	1439831	1440614	784	6
CRSL003910	chromosome_2	1446375	1447156	782	5
CRSL003920	chromosome_2	1504599	1504806	208	3
CRSL003930	chromosome_2	1566608	1567288	681	3
CRSL003940	chromosome_2	1636091	1636303	213	1
CRSL003950	chromosome_2	1639671	1640245	575	5
CRSL003960	chromosome_2	1645012	1645164	153	5
CRSL003970	chromosome_2	1648802	1649171	370	5
CRSL003980	chromosome_2	1681967	1682711	745	2
CRSL003990	chromosome_2	1729340	1729966	627	4
CRSL004000	chromosome_2	1749084	1750225	1142	4
CRSL004010	chromosome_2	1787073	1788615	1543	1
CRSL004020	chromosome_2	1835157	1835345	189	3
CRSL004030	chromosome_2	1841482	1843849	2368	5
CRSL004040	chromosome_2	1853756	1854133	378	5
CRSL004050	chromosome_2	1922364	1923324	961	4
CRSL004060	chromosome_2	1932230	1932746	517	5
CRSL004070	chromosome_2	1946237	1946599	363	3
CRSL004080	chromosome_2	1968903	1969203	301	1
CRSL004090	chromosome_2	1969204	1969342	139	1
CRSL004100	chromosome_2	1970859	1971608	750	3
CRSL004110	chromosome_2	1975615	1976040	426	5
CRSL004120	chromosome_2	2019212	2019792	581	3
CRSL004130	chromosome_2	2079873	2081497	1625	5
CRSL004140	chromosome_2	2092224	2093132	909	5
CRSL004150	chromosome_2	2158425	2158494	70	3
CRSL004160	chromosome_2	2217183	2218110	928	3
CRSL004170	chromosome_2	2287758	2287834	77	3
CRSL004180	chromosome_2	2292635	2293112	478	5
CRSL004190	chromosome_2	2294163	2294687	525	6
CRSL004200	chromosome_2	2380790	2381143	354	4
CRSL004210	chromosome_2	2381342	2381824	483	4
CRSL004220	chromosome_2	2399748	2400278	531	6
CRSL004230	chromosome_2	2441744	2441942	199	6
CRSL004240	chromosome_2	2577123	2577518	396	1
CRSL004250	chromosome_2	2577792	2577975	184	1
CRSL004260	chromosome_2	2577976	2578544	569	1
CRSL004270	chromosome_2	2578545	2578994	450	1
CRSL004280	chromosome_2	2579595	2581186	1592	2
CRSL004290	chromosome_2	2581557	2582613	1057	2
CRSL004300	chromosome_2	2582614	2582813	200	1
CRSL004310	chromosome_2	2582814	2583209	396	1
CRSL004320	chromosome_2	2583519	2584672	1154	2
CRSL004330	chromosome_2	2585971	2586344	374	2
CRSL004340	chromosome_2	2586345	2586765	421	1
CRSL004350	chromosome_2	2587886	2589360	1475	1
CRSL004360	chromosome_2	2589361	2590321	961	1
CRSL004370	chromosome_2	2590322	2591834	1513	1
CRSL004380	chromosome_2	2591849	2592525	677	1
CRSL004390	chromosome_2	2592526	2593823	1298	1
CRSL004400	chromosome_2	2593824	2593978	155	1
CRSL004410	chromosome_2	2593991	2594076	86	1
CRSL004420	chromosome_2	2594077	2594229	153	1
CRSL004430	chromosome_2	2594230	2594653	424	1
CRSL004440	chromosome_2	2594903	2595449	547	1
CRSL004450	chromosome_2	2595567	2595954	388	1
CRSL004460	chromosome_2	2596604	2597502	899	1
CRSL004470	chromosome_2	2597777	2598531	755	1
CRSL004480	chromosome_2	2598532	2598743	212	1
CRSL004490	chromosome_2	2598788	2599065	278	1
CRSL004500	chromosome_2	2599066	2599416	351	1
CRSL004510	chromosome_2	2599417	2599709	293	1
CRSL004520	chromosome_2	2600067	2600734	668	1
CRSL004530	chromosome_2	2611372	2611604	233	1
CRSL004540	chromosome_2	2611835	2612109	275	1
CRSL004550	chromosome_2	2615784	2615870	87	1
CRSL004560	chromosome_2	2616075	2616616	542	1
CRSL004570	chromosome_2	2617065	2617339	275	2
CRSL004580	chromosome_2	2617646	2618117	472	2
CRSL004590	chromosome_2	2618118	2621614	3497	2
CRSL004600	chromosome_2	2621615	2621769	155	2
CRSL004610	chromosome_2	2622081	2622472	392	1
CRSL004620	chromosome_2	2622912	2623903	992	2
CRSL004630	chromosome_2	2623904	2624226	323	2
CRSL004640	chromosome_2	2624227	2624396	170	2
CRSL004650	chromosome_2	2624397	2624820	424	2
CRSL004660	chromosome_2	2628199	2628546	348	1
CRSL004670	chromosome_2	2628700	2628997	298	1
CRSL004680	chromosome_2	2629110	2629652	543	1
CRSL004690	chromosome_2	2631329	2631685	357	1
CRSL004700	chromosome_2	2632045	2632369	325	2
CRSL004710	chromosome_2	2634875	2635981	1107	1
CRSL004720	chromosome_2	2639682	2640288	607	2
CRSL004730	chromosome_2	2640346	2640845	500	2
CRSL004740	chromosome_2	2640901	2641609	709	2
CRSL004750	chromosome_2	2641665	2643431	1767	2
CRSL004760	chromosome_2	2643432	2643765	334	2
CRSL004770	chromosome_2	2644064	2645499	1436	1
CRSL004780	chromosome_2	2645677	2646319	643	1
CRSL004790	chromosome_2	2646580	2646628	49	1
CRSL004800	chromosome_2	2646629	2646984	356	1
CRSL004810	chromosome_2	2646985	2647258	274	2
CRSL004820	chromosome_2	2647648	2648031	384	2
CRSL004830	chromosome_2	2648032	2648278	247	2
CRSL004840	chromosome_2	2648279	2648718	440	2
CRSL004850	chromosome_2	2648976	2649135	160	2
CRSL004860	chromosome_2	2649136	2650096	961	2
CRSL004870	chromosome_2	2650097	2650637	541	2
CRSL004880	chromosome_2	2651282	2651750	469	1
CRSL004890	chromosome_2	2651876	2652373	498	1
CRSL004900	chromosome_2	2652680	2653154	475	1
CRSL004910	chromosome_2	2653155	2653462	308	1
CRSL004920	chromosome_2	2653463	2653510	48	1
CRSL004930	chromosome_2	2653511	2655355	1845	1
CRSL004940	chromosome_2	2655356	2656803	1448	1
CRSL004950	chromosome_2	2657174	2657506	333	1
CRSL004960	chromosome_2	2657607	2658163	557	1
CRSL004970	chromosome_2	2658164	2658627	464	1
CRSL004980	chromosome_2	2658628	2659258	631	1
CRSL004990	chromosome_2	2659259	2659368	110	1
CRSL005000	chromosome_2	2659369	2659779	411	1
CRSL005010	chromosome_2	2659780	2660289	510	1
CRSL005020	chromosome_2	2660290	2660509	220	1
CRSL005030	chromosome_2	2660815	2661050	236	1
CRSL005040	chromosome_2	2661051	2661199	149	1
CRSL005050	chromosome_2	2661200	2661341	142	1
CRSL005060	chromosome_2	2661741	2662129	389	1
CRSL005070	chromosome_2	2662357	2662616	260	1
CRSL005080	chromosome_2	2662617	2663028	412	1
CRSL005090	chromosome_2	2663029	2663299	271	1
CRSL005100	chromosome_2	2663638	2663912	275	1
CRSL005110	chromosome_2	2664219	2665754	1536	1
CRSL005120	chromosome_2	2665755	2666270	516	1
CRSL005130	chromosome_2	2666442	2666851	410	1
CRSL005140	chromosome_2	2666852	2667164	313	1
CRSL005150	chromosome_2	2667539	2667697	159	1
CRSL005160	chromosome_2	2667698	2668003	306	1
CRSL005170	chromosome_2	2670046	2670947	902	1
CRSL005180	chromosome_2	2670959	2671104	146	1
CRSL005190	chromosome_2	2671105	2671299	195	1
CRSL005200	chromosome_2	2671300	2671695	396	1
CRSL005210	chromosome_2	2671696	2671842	147	1
CRSL005220	chromosome_2	2671843	2671897	55	1
CRSL005230	chromosome_2	2672538	2672720	183	1
CRSL005240	chromosome_2	2672721	2672890	170	1
CRSL005250	chromosome_2	2673444	2673615	172	3
CRSL005260	chromosome_2	2718530	2719200	671	3
CRSL005270	chromosome_2	2721308	2721745	438	5
CRSL005280	chromosome_2	2722208	2722912	705	5
CRSL005290	chromosome_2	2733039	2734783	1745	5
CRSL005300	chromosome_2	2812005	2814189	2185	4
CRSL005310	chromosome_2	2825275	2825608	334	5
CRSL005320	chromosome_2	2901377	2901671	295	1
CRSL005330	chromosome_2	2901672	2901834	163	1
CRSL005340	chromosome_2	2901835	2902145	311	1
CRSL005350	chromosome_2	2902146	2902586	441	1
CRSL005360	chromosome_2	2902987	2903498	512	1
CRSL005370	chromosome_2	2904216	2904615	400	1
CRSL005380	chromosome_2	2904616	2904988	373	1
CRSL005390	chromosome_2	2905115	2905265	151	1
CRSL005400	chromosome_2	2905560	2905607	48	1
CRSL005410	chromosome_2	2905608	2906126	519	1
CRSL005420	chromosome_2	2906127	2906482	356	1
CRSL005430	chromosome_2	2907430	2907843	414	2
CRSL005440	chromosome_2	2907957	2908216	260	2
CRSL005450	chromosome_2	2908481	2909091	611	2
CRSL005460	chromosome_2	2909092	2909284	193	2
CRSL005470	chromosome_2	2909285	2909323	39	6
CRSL005480	chromosome_2	2909324	2909672	349	2
CRSL005490	chromosome_2	2909673	2911107	1435	2
CRSL005500	chromosome_2	2911108	2911690	583	2
CRSL005510	chromosome_2	2911691	2913394	1704	2
CRSL005520	chromosome_2	2913395	2913649	255	2
CRSL005530	chromosome_2	2913650	2913930	281	2
CRSL005540	chromosome_2	2913931	2914169	239	2
CRSL005550	chromosome_2	2914170	2914246	77	2
CRSL005560	chromosome_2	2915059	2915378	320	2
CRSL005570	chromosome_2	2915718	2916213	496	2
CRSL005580	chromosome_2	2916214	2916570	357	2
CRSL005590	chromosome_2	2917320	2917386	67	2
CRSL005600	chromosome_2	2917387	2918089	703	2
CRSL005610	chromosome_2	2918090	2918343	254	2
CRSL005620	chromosome_2	2918344	2918636	293	2
CRSL005630	chromosome_2	2918637	2918878	242	2
CRSL005640	chromosome_2	2918879	2920102	1224	1
CRSL005650	chromosome_2	2920388	2920840	453	1
CRSL005660	chromosome_2	2921240	2921799	560	1
CRSL005670	chromosome_2	2921800	2923856	2057	1
CRSL005680	chromosome_2	2923857	2923960	104	1
CRSL005690	chromosome_2	2923961	2924298	338	1
CRSL005700	chromosome_2	2924299	2924441	143	1
CRSL005710	chromosome_2	2924556	2924673	118	1
CRSL005720	chromosome_2	2924928	2925146	219	1
CRSL005730	chromosome_2	2925225	2927024	1800	1
CRSL005740	chromosome_2	2927025	2927272	248	1
CRSL005750	chromosome_2	2927273	2927779	507	1
CRSL005760	chromosome_2	2927780	2928695	916	2
CRSL005770	chromosome_2	2928696	2928897	202	2
CRSL005780	chromosome_2	2928898	2929008	111	5
CRSL005790	chromosome_2	2929892	2930313	422	2
CRSL005800	chromosome_2	2930314	2930401	88	2
CRSL005810	chromosome_2	2930402	2932267	1866	2
CRSL005820	chromosome_2	2932268	2932676	409	2
CRSL005830	chromosome_2	2933683	2933962	280	1
CRSL005840	chromosome_2	2934007	2934224	218	1
CRSL005850	chromosome_2	2934225	2934300	76	3
CRSL005860	chromosome_2	2934301	2934435	135	1
CRSL005870	chromosome_2	2934888	2935864	977	1
CRSL005880	chromosome_2	2935865	2937164	1300	1
CRSL005890	chromosome_2	2937449	2937736	288	2
CRSL005900	chromosome_2	2938006	2938036	31	2
CRSL005910	chromosome_2	2938196	2938245	50	3
CRSL005920	chromosome_2	2938246	2938474	229	2
CRSL005930	chromosome_2	2938475	2938864	390	2
CRSL005940	chromosome_2	2938865	2939296	432	2
CRSL005950	chromosome_2	2939297	2939816	520	1
CRSL005960	chromosome_2	2940277	2940581	305	1
CRSL005970	chromosome_2	2940582	2940766	185	1
CRSL005980	chromosome_2	2941120	2941587	468	2
CRSL005990	chromosome_2	2941654	2942177	524	2
CRSL006000	chromosome_2	2942315	2943247	933	2
CRSL006010	chromosome_2	2943248	2943499	252	4
CRSL006020	chromosome_2	2943846	2944424	579	2
CRSL006030	chromosome_2	2944425	2944737	313	2
CRSL006040	chromosome_2	2952361	2952623	263	1
CRSL006050	chromosome_2	2952624	2954390	1767	1
CRSL006060	chromosome_2	2954391	2955051	661	1
CRSL006070	chromosome_2	2955052	2955378	327	1
CRSL006080	chromosome_2	2955781	2956097	317	1
CRSL006090	chromosome_2	2956098	2956328	231	1
CRSL006100	chromosome_2	2957801	2960636	2836	1
CRSL006110	chromosome_2	2960637	2960760	124	1
CRSL006120	chromosome_2	2960761	2961109	349	1
CRSL006130	chromosome_2	2961110	2961424	315	1
CRSL006140	chromosome_2	2961425	2961556	132	1
CRSL006150	chromosome_2	2961710	2961747	38	1
CRSL006160	chromosome_2	2962017	2962314	298	1
CRSL006170	chromosome_2	2962581	2963019	439	2
CRSL006180	chromosome_2	2966407	2966845	439	2
CRSL006190	chromosome_2	2967680	2968219	540	4
CRSL006200	chromosome_2	2969835	2970597	763	2
CRSL006210	chromosome_2	2993372	2993907	536	4
CRSL006220	chromosome_2	2999567	2999737	171	1
CRSL006230	chromosome_2	2999809	2999924	116	1
CRSL006240	chromosome_2	2999925	3000954	1030	1
CRSL006250	chromosome_2	3000955	3001007	53	1
CRSL006260	chromosome_2	3001266	3001482	217	1
CRSL006270	chromosome_2	3001598	3001823	226	1
CRSL006280	chromosome_2	3001824	3002040	217	1
CRSL006290	chromosome_2	3002507	3002934	428	1
CRSL006300	chromosome_2	3002935	3003415	481	1
CRSL006310	chromosome_2	3006517	3007767	1251	3
CRSL006320	chromosome_2	3017505	3018714	1210	4
CRSL006330	chromosome_2	3019683	3020211	529	2
CRSL006340	chromosome_2	3020441	3021163	723	1
CRSL006350	chromosome_2	3021164	3021868	705	1
CRSL006360	chromosome_2	3022031	3022720	690	1
CRSL006370	chromosome_2	3022969	3025007	2039	1
CRSL006380	chromosome_2	3025058	3025490	433	2
CRSL006390	chromosome_2	3047151	3047329	179	3
CRSL006400	chromosome_2	3047330	3047469	140	3
CRSL006410	chromosome_2	3048545	3048680	136	3
CRSL006420	chromosome_2	3059410	3060051	642	2
CRSL006430	chromosome_2	3096110	3096187	78	3
CRSL006440	chromosome_2	3101340	3101662	323	2
CRSL006450	chromosome_2	3102066	3102332	267	5
CRSL006460	chromosome_2	3102377	3102766	390	6
CRSL006470	chromosome_2	3102767	3103062	296	1
CRSL006480	chromosome_2	3103567	3104775	1209	4
CRSL006490	chromosome_2	3113815	3113952	138	3
CRSL006500	chromosome_2	3236541	3238244	1704	5
CRSL006510	chromosome_2	3248471	3248776	306	5
CRSL006520	chromosome_2	3255184	3255515	332	2
CRSL006530	chromosome_2	3257696	3257993	298	6
CRSL006540	chromosome_2	3290263	3290655	393	5
CRSL006550	chromosome_2	3297928	3298609	682	5
CRSL006560	chromosome_2	3301654	3302179	526	5
CRSL006570	chromosome_2	3309371	3309462	92	6
CRSL006580	chromosome_2	3414731	3416316	1586	5
CRSL006590	chromosome_2	3502255	3503095	841	5
CRSL006600	chromosome_2	3614203	3614427	225	6
CRSL006610	chromosome_2	3660752	3665567	4816	2
CRSL006620	chromosome_2	3676822	3677511	690	5
CRSL006630	chromosome_2	3677843	3678275	433	5
CRSL006640	chromosome_2	3679244	3679582	339	5
CRSL006650	chromosome_2	3679583	3679746	164	5
CRSL006660	chromosome_2	3679747	3680069	323	5
CRSL006670	chromosome_2	3680220	3680553	334	5
CRSL006680	chromosome_2	3680554	3680956	403	5
CRSL006690	chromosome_2	3687992	3688445	454	1
CRSL006700	chromosome_2	3688550	3689125	576	5
CRSL006710	chromosome_2	3752586	3753022	437	1
CRSL006720	chromosome_2	3770634	3771052	419	4
CRSL006730	chromosome_2	3771188	3771616	429	4
CRSL006740	chromosome_2	3900640	3901005	366	5
CRSL006750	chromosome_2	3973835	3974076	242	5
CRSL006760	chromosome_2	3974217	3974477	261	5
CRSL006770	chromosome_2	3974592	3976478	1887	5
CRSL006780	chromosome_2	4002473	4002994	522	6
CRSL006790	chromosome_2	4068956	4070327	1372	4
CRSL006800	chromosome_2	4070603	4070979	377	4
CRSL006810	chromosome_2	4103630	4109538	5909	3
CRSL006820	chromosome_2	4145120	4145284	165	5
CRSL006830	chromosome_2	4168790	4168972	183	3
CRSL006840	chromosome_2	4249692	4249972	281	5
CRSL006850	chromosome_2	4286290	4286640	351	4
CRSL006860	chromosome_2	4286702	4287201	500	4
CRSL006870	chromosome_2	4302773	4303174	402	4
CRSL006880	chromosome_2	4303465	4303613	149	4
CRSL006890	chromosome_2	4303762	4304991	1230	1
CRSL006900	chromosome_2	4305449	4305735	287	4
CRSL006910	chromosome_2	4315076	4315257	182	4
CRSL006920	chromosome_2	4315289	4315608	320	4
CRSL006930	chromosome_2	4316099	4316286	188	4
CRSL006940	chromosome_2	4400713	4401052	340	4
CRSL006950	chromosome_2	4527135	4527606	472	2
CRSL006960	chromosome_2	4527607	4527912	306	5
CRSL006970	chromosome_2	4537725	4540285	2561	1
CRSL006980	chromosome_2	4568283	4568913	631	4
CRSL006990	chromosome_2	4634558	4635348	791	6
CRSL007000	chromosome_2	4636935	4637551	617	1
CRSL007010	chromosome_2	4653602	4656375	2774	4
CRSL007020	chromosome_2	4657640	4657988	349	4
CRSL007030	chromosome_2	4683405	4683655	251	2
CRSL007040	chromosome_2	4778175	4778671	497	6
CRSL007050	chromosome_2	4897981	4898174	194	2
CRSL007060	chromosome_2	4934539	4936213	1675	2
CRSL007070	chromosome_2	4936347	4936666	320	5
CRSL007080	chromosome_2	5005387	5005736	350	5
CRSL007090	chromosome_2	5037521	5037817	297	5
CRSL007100	chromosome_2	5082357	5082591	235	5
CRSL007110	chromosome_2	5084484	5085770	1287	3
CRSL007120	chromosome_2	5090073	5090479	407	5
CRSL007130	chromosome_2	5110397	5110702	306	5
CRSL007140	chromosome_2	5119704	5121067	1364	4
CRSL007150	chromosome_2	5127238	5129888	2651	5
CRSL007160	chromosome_2	5278374	5279143	770	4
CRSL007170	chromosome_2	5284170	5285073	904	3
CRSL007180	chromosome_2	5414719	5414929	211	5
CRSL007190	chromosome_2	5491916	5492328	413	4
CRSL007200	chromosome_2	5502468	5503088	621	5
CRSL007210	chromosome_2	5525961	5526399	439	6
CRSL007220	chromosome_2	5526704	5527401	698	6
CRSL007230	chromosome_2	5572425	5573855	1431	5
CRSL007240	chromosome_2	5573938	5574612	675	6
CRSL007250	chromosome_2	5580831	5581186	356	6
CRSL007260	chromosome_2	5595105	5595836	732	3
CRSL007270	chromosome_2	5659162	5660599	1438	5
CRSL007280	chromosome_2	5689459	5690103	645	3
CRSL007290	chromosome_2	5735143	5735854	712	4
CRSL007300	chromosome_2	5739298	5739656	359	1
CRSL007310	chromosome_2	5760947	5762017	1071	3
CRSL007320	chromosome_2	5784087	5784123	37	6
CRSL007330	chromosome_2	5837062	5838365	1304	2
CRSL007340	chromosome_2	5852845	5853231	387	6
CRSL007350	chromosome_2	5866544	5866806	263	1
CRSL007360	chromosome_2	5888935	5889739	805	2
CRSL007370	chromosome_2	5890706	5891013	308	1
CRSL007380	chromosome_2	5924704	5925449	746	4
CRSL007390	chromosome_2	6100941	6101366	426	6
CRSL007400	chromosome_2	6101466	6101853	388	6
CRSL007410	chromosome_2	6102292	6102626	335	5
CRSL007420	chromosome_2	6102697	6104370	1674	5
CRSL007430	chromosome_2	6108044	6108279	236	5
CRSL007440	chromosome_2	6171508	6171753	246	3
CRSL007450	chromosome_2	6264729	6265868	1140	1
CRSL007460	chromosome_2	6284870	6285213	344	2
CRSL007470	chromosome_2	6288498	6288725	228	1
CRSL007480	chromosome_2	6288726	6289107	382	6
CRSL007490	chromosome_2	6290236	6291639	1404	4
CRSL007500	chromosome_2	6305977	6307336	1360	5
CRSL007510	chromosome_2	6328776	6329124	349	5
CRSL007520	chromosome_2	6335164	6336089	926	4
CRSL007530	chromosome_2	6337129	6337375	247	4
CRSL007540	chromosome_2	6337593	6338000	408	4
CRSL007550	chromosome_2	6406263	6406837	575	5
CRSL007560	chromosome_2	6528009	6528444	436	4
CRSL007570	chromosome_2	6554592	6554946	355	6
CRSL007580	chromosome_2	6582933	6583289	357	3
CRSL007590	chromosome_2	6613047	6613528	482	4
CRSL007600	chromosome_2	6616470	6616755	286	2
CRSL007610	chromosome_2	6618210	6620335	2126	5
CRSL007620	chromosome_2	6624553	6625058	506	1
CRSL007630	chromosome_2	6626240	6627234	995	5
CRSL007640	chromosome_2	6665955	6666998	1044	3
CRSL007650	chromosome_2	6855934	6856656	723	1
CRSL007660	chromosome_2	6857163	6858363	1201	5
CRSL007670	chromosome_2	6892235	6893307	1073	4
CRSL007680	chromosome_2	6936197	6937466	1270	4
CRSL007690	chromosome_2	6937467	6938255	789	4
CRSL007700	chromosome_2	6940890	6941504	615	5
CRSL007710	chromosome_2	6941933	6942880	948	4
CRSL007720	chromosome_2	6942963	6943635	673	5
CRSL007730	chromosome_2	6946305	6946557	253	6
CRSL007740	chromosome_2	6969696	6970883	1188	5
CRSL007750	chromosome_2	6982193	6986757	4565	5
CRSL007760	chromosome_2	6987078	6987555	478	3
CRSL007770	chromosome_2	7033284	7033535	252	6
CRSL007780	chromosome_2	7083445	7084750	1306	6
CRSL007790	chromosome_2	7085956	7086168	213	6
CRSL007800	chromosome_2	7167922	7170888	2967	2
CRSL007810	chromosome_2	7233298	7233789	492	2
CRSL007820	chromosome_2	7277363	7279241	1879	4
CRSL007830	chromosome_2	7462865	7463120	256	6
CRSL007840	chromosome_2	7511699	7511976	278	6
CRSL007850	chromosome_2	7536486	7537510	1025	3
CRSL007860	chromosome_2	7593327	7593728	402	6
CRSL007870	chromosome_2	7593729	7595513	1785	5
CRSL007880	chromosome_2	7641897	7643539	1643	5
CRSL007890	chromosome_2	7696772	7697014	243	4
CRSL007900	chromosome_2	7697153	7697349	197	5
CRSL007910	chromosome_2	7697350	7697778	429	4
CRSL007920	chromosome_2	7704181	7704389	209	5
CRSL007930	chromosome_2	7776285	7777647	1363	2
CRSL007940	chromosome_2	7786312	7787682	1371	4
CRSL007950	chromosome_2	7892341	7893069	729	2
CRSL007960	chromosome_2	7898788	7899033	246	6
CRSL007970	chromosome_2	7899034	7899755	722	6
CRSL007980	chromosome_2	7899756	7900306	551	5
CRSL007990	chromosome_2	7901479	7904135	2657	4
CRSL008000	chromosome_2	7998708	7999482	775	1
CRSL008010	chromosome_2	8008543	8008863	321	4
CRSL008020	chromosome_2	8015800	8016515	716	4
CRSL008030	chromosome_2	8017374	8017975	602	4
CRSL008040	chromosome_2	8024572	8025385	814	3
CRSL008050	chromosome_2	8030094	8030514	421	5
CRSL008060	chromosome_2	8206965	8207727	763	5
CRSL008070	chromosome_2	8231605	8231811	207	2
CRSL008080	chromosome_2	8245744	8247370	1627	3
CRSL008090	chromosome_2	8248546	8249004	459	3
CRSL008100	chromosome_2	8264695	8267339	2645	5
CRSL008110	chromosome_2	8273704	8274401	698	5
CRSL008120	chromosome_2	8274854	8278719	3866	3
CRSL008130	chromosome_2	8282559	8282733	175	3
CRSL008140	chromosome_2	8283673	8284378	706	1
CRSL008150	chromosome_2	8299462	8302293	2832	1
CRSL008160	chromosome_2	8302591	8303069	479	6
CRSL008170	chromosome_2	8303070	8305222	2153	5
CRSL008180	chromosome_2	8305223	8307286	2064	5
CRSL008190	chromosome_2	8307287	8308146	860	6
CRSL008200	chromosome_2	8311052	8312663	1612	1
CRSL008210	chromosome_2	8312664	8313808	1145	1
CRSL008220	chromosome_2	8348658	8350105	1448	3
CRSL008230	chromosome_2	8354597	8355115	519	4
CRSL008240	chromosome_2	8366323	8367851	1529	5
CRSL008250	chromosome_2	8385698	8386658	961	5
CRSL008260	chromosome_2	8387425	8387926	502	5
CRSL008270	chromosome_2	8391002	8392516	1515	5
CRSL008280	chromosome_2	8447750	8448126	377	1
CRSL008290	chromosome_2	8448399	8448810	412	1
CRSL008300	chromosome_2	8471820	8472628	809	5
CRSL008310	chromosome_2	8489350	8490215	866	2
CRSL008320	chromosome_2	8550302	8551303	1002	3
CRSL008330	chromosome_2	8590045	8590338	294	1
CRSL008340	chromosome_2	8590416	8590874	459	1
CRSL008350	chromosome_2	8594125	8594550	426	2
CRSL008360	chromosome_2	8596684	8597104	421	5
CRSL008370	chromosome_2	8600980	8601460	481	1
CRSL008380	chromosome_2	8601461	8602394	934	1
CRSL008390	chromosome_2	8603823	8603911	89	6
CRSL008400	chromosome_2	8604231	8604585	355	5
CRSL008410	chromosome_2	8604806	8605062	257	6
CRSL008420	chromosome_2	8605087	8605373	287	6
CRSL008430	chromosome_2	8606723	8606960	238	6
CRSL008440	chromosome_2	8606961	8607190	230	6
CRSL008450	chromosome_2	8607573	8607936	364	6
CRSL008460	chromosome_2	8608437	8608717	281	6
CRSL008470	chromosome_2	8608932	8609169	238	6
CRSL008480	chromosome_2	8609170	8610071	902	1
CRSL008490	chromosome_2	8610072	8610266	195	5
CRSL008500	chromosome_2	8610267	8611877	1611	3
CRSL008510	chromosome_2	8614846	8615330	485	6
CRSL008520	chromosome_2	8666863	8668157	1295	6
CRSL008530	chromosome_2	8690742	8691332	591	3
CRSL008540	chromosome_2	8716190	8716848	659	5
CRSL008550	chromosome_2	8724350	8726407	2058	5
CRSL008560	chromosome_2	8759838	8760636	799	1
CRSL008570	chromosome_2	8761771	8762309	539	1
CRSL008580	chromosome_2	8763958	8764712	755	6
CRSL008590	chromosome_2	8771021	8772042	1022	1
CRSL008600	chromosome_2	8777782	8778871	1090	1
CRSL008610	chromosome_2	8784809	8785361	553	3
CRSL008620	chromosome_2	8793904	8794540	637	5
CRSL008630	chromosome_2	8800473	8800849	377	6
CRSL008640	chromosome_2	8816869	8817657	789	5
CRSL008650	chromosome_2	8818921	8819626	706	5
CRSL008660	chromosome_2	8819627	8820512	886	5
CRSL008670	chromosome_2	8822278	8822949	672	4
CRSL008680	chromosome_2	8867563	8868445	883	1
CRSL008690	chromosome_2	8887220	8887963	744	5
CRSL008700	chromosome_2	8893441	8894355	915	1
CRSL008710	chromosome_2	8941757	8942434	678	3
CRSL008720	chromosome_2	8948651	8949476	826	4
CRSL008730	chromosome_2	8952941	8953525	585	3
CRSL008740	chromosome_2	8954407	8955030	624	1
CRSL008750	chromosome_2	8969908	8975803	5896	2
CRSL008760	chromosome_2	8976268	8978077	1810	2
CRSL008770	chromosome_2	8989746	8990339	594	4
CRSL008780	chromosome_2	8998665	8998713	49	2
CRSL008790	chromosome_2	9002193	9002501	309	5
CRSL008800	chromosome_2	9002691	9003249	559	5
CRSL008810	chromosome_2	9011612	9012479	868	4
CRSL008820	chromosome_2	9041092	9041308	217	5
CRSL008830	chromosome_2	9042846	9043569	724	1
CRSL008840	chromosome_2	9101084	9101565	482	3
CRSL008850	chromosome_2	9110404	9110762	359	2
CRSL008860	chromosome_2	9117733	9118093	361	3
CRSL008870	chromosome_2	9120981	9122952	1972	5
CRSL008880	chromosome_2	9129401	9130884	1484	3
CRSL008890	chromosome_2	9160944	9163129	2186	3
CRSL008900	chromosome_2	9165948	9168211	2264	5
CRSL008910	chromosome_2	9168479	9168967	489	2
CRSL008920	chromosome_2	9173164	9174437	1274	3
CRSL008930	chromosome_2	9199148	9199392	245	4
CRSL008940	chromosome_2	9201255	9201684	430	4
CRSL008950	chromosome_2	9205120	9205836	717	5
CRSL008960	chromosome_2	9207415	9208045	631	3
CRSL008970	chromosome_2	9213619	9213693	75	6
CRSL008980	chromosome_2	9222458	9223366	909	1
CRSL008990	chromosome_3	1229	1815	587	1
CRSL009000	chromosome_3	1816	2331	516	1
CRSL009010	chromosome_3	2987	3322	336	3
CRSL009020	chromosome_3	8921	9379	459	1
CRSL009030	chromosome_3	93641	94559	919	5
CRSL009040	chromosome_3	183960	184856	897	6
CRSL009050	chromosome_3	187012	187061	50	6
CRSL009060	chromosome_3	244154	244453	300	5
CRSL009070	chromosome_3	351395	353237	1843	5
CRSL009080	chromosome_3	354663	354825	163	4
CRSL009090	chromosome_3	355558	359415	3858	5
CRSL009100	chromosome_3	359416	359746	331	5
CRSL009110	chromosome_3	359747	361501	1755	5
CRSL009120	chromosome_3	367162	367300	139	6
CRSL009130	chromosome_3	374506	374943	438	6
CRSL009140	chromosome_3	377462	377846	385	6
CRSL009150	chromosome_3	403362	403844	483	5
CRSL009160	chromosome_3	440390	440799	410	5
CRSL009170	chromosome_3	445778	446729	952	5
CRSL009180	chromosome_3	447055	447700	646	4
CRSL009190	chromosome_3	471604	471975	372	6
CRSL009200	chromosome_3	531602	532177	576	5
CRSL009210	chromosome_3	583035	583618	584	4
CRSL009220	chromosome_3	645761	645993	233	6
CRSL009230	chromosome_3	689841	690297	457	4
CRSL009240	chromosome_3	690808	691686	879	6
CRSL009250	chromosome_3	701738	702220	483	6
CRSL009260	chromosome_3	705988	706196	209	2
CRSL009270	chromosome_3	788949	789300	352	4
CRSL009280	chromosome_3	813611	813950	340	5
CRSL009290	chromosome_3	820715	821384	670	5
CRSL009300	chromosome_3	890594	891236	643	5
CRSL009310	chromosome_3	891237	891811	575	5
CRSL009320	chromosome_3	940491	940654	164	5
CRSL009330	chromosome_3	966794	967194	401	1
CRSL009340	chromosome_3	1042855	1043710	856	5
CRSL009350	chromosome_3	1062441	1063278	838	5
CRSL009360	chromosome_3	1122613	1123748	1136	4
CRSL009370	chromosome_3	1188466	1188925	460	1
CRSL009380	chromosome_3	1188926	1189451	526	3
CRSL009390	chromosome_3	1189579	1190664	1086	5
CRSL009400	chromosome_3	1207049	1207970	922	3
CRSL009410	chromosome_3	1208433	1209306	874	3
CRSL009420	chromosome_3	1569666	1571381	1716	5
CRSL009430	chromosome_3	1573123	1573362	240	1
CRSL009440	chromosome_3	1573363	1578181	4819	5
CRSL009450	chromosome_3	1607163	1607850	688	5
CRSL009460	chromosome_3	1641598	1641815	218	6
CRSL009470	chromosome_3	1674268	1674673	406	5
CRSL009480	chromosome_3	1866439	1866827	389	4
CRSL009490	chromosome_3	1875711	1876254	544	6
CRSL009500	chromosome_3	1934400	1934464	65	6
CRSL009510	chromosome_3	1942325	1942717	393	6
CRSL009520	chromosome_3	1989150	1989472	323	6
CRSL009530	chromosome_3	1998553	2000165	1613	5
CRSL009540	chromosome_3	2033877	2036612	2736	2
CRSL009550	chromosome_3	2095681	2096114	434	1
CRSL009560	chromosome_3	2109021	2109327	307	4
CRSL009570	chromosome_3	2109328	2109699	372	4
CRSL009580	chromosome_3	2109700	2110566	867	4
CRSL009590	chromosome_3	2119135	2119794	660	6
CRSL009600	chromosome_3	2189612	2190090	479	5
CRSL009610	chromosome_3	2208887	2209493	607	4
CRSL009620	chromosome_3	2211033	2211795	763	1
CRSL009630	chromosome_3	2217966	2218416	451	1
CRSL009640	chromosome_3	2223023	2224501	1479	2
CRSL009650	chromosome_3	2351455	2351687	233	1
CRSL009660	chromosome_3	2390656	2390871	216	5
CRSL009670	chromosome_3	2390872	2391430	559	5
CRSL009680	chromosome_3	2408999	2410538	1540	5
CRSL009690	chromosome_3	2464071	2467454	3384	5
CRSL009700	chromosome_3	2468727	2469085	359	4
CRSL009710	chromosome_3	2481614	2481990	377	4
CRSL009720	chromosome_3	2488303	2488977	675	4
CRSL009730	chromosome_3	2583595	2584910	1316	3
CRSL009740	chromosome_3	2743146	2743437	292	6
CRSL009750	chromosome_3	2769618	2770329	712	5
CRSL009760	chromosome_3	2854788	2855138	351	6
CRSL009770	chromosome_3	2884153	2884633	481	3
CRSL009780	chromosome_3	2937824	2938485	662	4
CRSL009790	chromosome_3	2940484	2941034	551	4
CRSL009800	chromosome_3	3024477	3025731	1255	4
CRSL009810	chromosome_3	3038849	3039760	912	3
CRSL009820	chromosome_3	3059965	3060223	259	4
CRSL009830	chromosome_3	3060598	3060788	191	4
CRSL009840	chromosome_3	3061239	3061478	240	4
CRSL009850	chromosome_3	3073181	3073495	315	4
CRSL009860	chromosome_3	3073742	3073924	183	4
CRSL009870	chromosome_3	3074762	3074972	211	4
CRSL009880	chromosome_3	3075153	3075268	116	4
CRSL009890	chromosome_3	3075683	3076098	416	4
CRSL009900	chromosome_3	3076325	3076630	306	4
CRSL009910	chromosome_3	3077055	3079075	2021	4
CRSL009920	chromosome_3	3097357	3097471	115	3
CRSL009930	chromosome_3	3097472	3097577	106	5
CRSL009940	chromosome_3	3097578	3097903	326	3
CRSL009950	chromosome_3	3107901	3109189	1289	4
CRSL009960	chromosome_3	3109190	3109254	65	3
CRSL009970	chromosome_3	3109360	3110480	1121	5
CRSL009980	chromosome_3	3144828	3145633	806	4
CRSL009990	chromosome_3	3152835	3154537	1703	1
CRSL010000	chromosome_3	3211878	3213756	1879	5
CRSL010010	chromosome_3	3214358	3215457	1100	1
CRSL010020	chromosome_3	3286957	3288580	1624	5
CRSL010030	chromosome_3	3291826	3293245	1420	5
CRSL010040	chromosome_3	3352510	3352862	353	4
CRSL010050	chromosome_3	3367871	3369109	1239	5
CRSL010060	chromosome_3	3413738	3413918	181	4
CRSL010070	chromosome_3	3516755	3517020	266	6
CRSL010080	chromosome_3	3588347	3588593	247	1
CRSL010090	chromosome_3	3727142	3728422	1281	4
CRSL010100	chromosome_3	3749054	3749387	334	5
CRSL010110	chromosome_3	3760005	3760255	251	6
CRSL010120	chromosome_3	3830636	3831017	382	2
CRSL010130	chromosome_3	4051209	4052208	1000	2
CRSL010140	chromosome_3	4113518	4115932	2415	2
CRSL010150	chromosome_3	4232062	4232377	316	4
CRSL010160	chromosome_3	4284736	4285719	984	4
CRSL010170	chromosome_3	4288101	4288620	520	5
CRSL010180	chromosome_3	4294274	4295508	1235	4
CRSL010190	chromosome_3	4315571	4317829	2259	2
CRSL010200	chromosome_3	4397937	4398424	488	5
CRSL010210	chromosome_3	4438139	4439187	1049	3
CRSL010220	chromosome_3	4443567	4449339	5773	2
CRSL010230	chromosome_3	4521733	4523308	1576	5
CRSL010240	chromosome_3	4530295	4530425	131	4
CRSL010250	chromosome_3	4530528	4530679	152	4
CRSL010260	chromosome_3	4631465	4631842	378	4
CRSL010270	chromosome_3	4764533	4765062	530	6
CRSL010280	chromosome_3	4765132	4765338	207	6
CRSL010290	chromosome_3	4765339	4765566	228	6
CRSL010300	chromosome_3	4765567	4767309	1743	5
CRSL010310	chromosome_3	4820011	4820209	199	5
CRSL010320	chromosome_3	4919444	4921387	1944	6
CRSL010330	chromosome_3	4927801	4928006	206	4
CRSL010340	chromosome_3	4928184	4928423	240	4
CRSL010350	chromosome_3	4928645	4928819	175	4
CRSL010360	chromosome_3	4929048	4929287	240	4
CRSL010370	chromosome_3	4929288	4929545	258	4
CRSL010380	chromosome_3	4990654	4992947	2294	4
CRSL010390	chromosome_3	4993173	4994047	875	5
CRSL010400	chromosome_3	4999148	4999804	657	5
CRSL010410	chromosome_3	5000557	5001830	1274	2
CRSL010420	chromosome_3	5002448	5002840	393	3
CRSL010430	chromosome_3	5060430	5061263	834	1
CRSL010440	chromosome_3	5072283	5072725	443	5
CRSL010450	chromosome_3	5073057	5073443	387	2
CRSL010460	chromosome_3	5105882	5107006	1125	4
CRSL010470	chromosome_3	5122597	5123413	817	5
CRSL010480	chromosome_3	5152498	5153337	840	5
CRSL010490	chromosome_3	5153338	5153944	607	6
CRSL010500	chromosome_3	5153945	5154938	994	6
CRSL010510	chromosome_3	5171917	5172160	244	3
CRSL010520	chromosome_3	5197073	5198036	964	4
CRSL010530	chromosome_3	5198037	5198441	405	4
CRSL010540	chromosome_3	5234357	5234884	528	5
CRSL010550	chromosome_3	5243985	5244781	797	4
CRSL010560	chromosome_3	5250498	5250577	80	6
CRSL010570	chromosome_3	5276407	5277634	1228	4
CRSL010580	chromosome_3	5325984	5326311	328	5
CRSL010590	chromosome_3	5329897	5330298	402	5
CRSL010600	chromosome_3	5339335	5339472	138	2
CRSL010610	chromosome_3	5388804	5389376	573	2
CRSL010620	chromosome_3	5486862	5487906	1045	4
CRSL010630	chromosome_3	5488179	5488670	492	4
CRSL010640	chromosome_3	5552502	5552574	73	6
CRSL010650	chromosome_3	5596030	5596468	439	5
CRSL010660	chromosome_3	5637075	5637709	635	6
CRSL010670	chromosome_3	5656665	5657187	523	3
CRSL010680	chromosome_3	5722072	5722315	244	3
CRSL010690	chromosome_3	5728478	5728955	478	6
CRSL010700	chromosome_3	5791919	5792073	155	3
CRSL010710	chromosome_3	5792188	5792298	111	3
CRSL010720	chromosome_3	5903684	5904119	436	4
CRSL010730	chromosome_3	5949458	5950336	879	5
CRSL010740	chromosome_3	5950395	5952295	1901	2
CRSL010750	chromosome_3	5952741	5953513	773	5
CRSL010760	chromosome_3	5953514	5954514	1001	2
CRSL010770	chromosome_3	5955718	5957435	1718	5
CRSL010780	chromosome_3	5958248	5958312	65	1
CRSL010790	chromosome_3	5958439	5960064	1626	1
CRSL010800	chromosome_3	6006487	6006757	271	4
CRSL010810	chromosome_3	6006758	6007092	335	4
CRSL010820	chromosome_3	6007093	6007231	139	4
CRSL010830	chromosome_3	6007232	6007777	546	4
CRSL010840	chromosome_3	6017757	6020133	2377	5
CRSL010850	chromosome_3	6076595	6077095	501	6
CRSL010860	chromosome_3	6115688	6116680	993	1
CRSL010870	chromosome_3	6116982	6117750	769	3
CRSL010880	chromosome_3	6166511	6166813	303	5
CRSL010890	chromosome_3	6262414	6263468	1055	2
CRSL010900	chromosome_3	6284521	6284639	119	2
CRSL010910	chromosome_3	6353520	6353855	336	4
CRSL010920	chromosome_3	6371322	6373049	1728	1
CRSL010930	chromosome_3	6391833	6392328	496	4
CRSL010940	chromosome_3	6398684	6400211	1528	6
CRSL010950	chromosome_3	6409789	6412323	2535	5
CRSL010960	chromosome_3	6421120	6423894	2775	5
CRSL010970	chromosome_3	6424467	6426080	1614	3
CRSL010980	chromosome_3	6430218	6431382	1165	3
CRSL010990	chromosome_3	6431383	6432661	1279	3
CRSL011000	chromosome_3	6434913	6437514	2602	5
CRSL011010	chromosome_3	6440677	6442964	2288	3
CRSL011020	chromosome_3	6463237	6464137	901	6
CRSL011030	chromosome_3	6550554	6551346	793	5
CRSL011040	chromosome_3	6569750	6570033	284	5
CRSL011050	chromosome_3	6573875	6574809	935	3
CRSL011060	chromosome_3	6582457	6582990	534	5
CRSL011070	chromosome_3	6582991	6583375	385	3
CRSL011080	chromosome_3	6643010	6643107	98	4
CRSL011090	chromosome_3	6644407	6644983	577	4
CRSL011100	chromosome_3	6708277	6708834	558	3
CRSL011110	chromosome_3	6776862	6777071	210	4
CRSL011120	chromosome_3	6782094	6782449	356	1
CRSL011130	chromosome_3	6818496	6822038	3543	2
CRSL011140	chromosome_3	6822039	6822086	48	1
CRSL011150	chromosome_3	6822087	6822685	599	1
CRSL011160	chromosome_3	6823000	6823133	134	1
CRSL011170	chromosome_3	6823134	6823513	380	1
CRSL011180	chromosome_3	6823514	6823584	71	1
CRSL011190	chromosome_3	6823585	6823804	220	1
CRSL011200	chromosome_3	6823805	6824423	619	1
CRSL011210	chromosome_3	6824607	6824908	302	1
CRSL011220	chromosome_3	6824909	6825612	704	1
CRSL011230	chromosome_3	6825830	6826218	389	1
CRSL011240	chromosome_3	6826251	6826954	704	1
CRSL011250	chromosome_3	6826955	6827180	226	1
CRSL011260	chromosome_3	6827181	6827859	679	1
CRSL011270	chromosome_3	6827860	6828482	623	1
CRSL011280	chromosome_3	6828493	6828637	145	1
CRSL011290	chromosome_3	6828638	6828869	232	1
CRSL011300	chromosome_3	6837496	6838467	972	5
CRSL011310	chromosome_3	6838468	6840591	2124	3
CRSL011320	chromosome_3	6841119	6842051	933	2
CRSL011330	chromosome_3	6842052	6842231	180	2
CRSL011340	chromosome_3	6842347	6842799	453	2
CRSL011350	chromosome_3	6843161	6843401	241	2
CRSL011360	chromosome_3	6843402	6843936	535	2
CRSL011370	chromosome_3	6843937	6843993	57	2
CRSL011380	chromosome_3	6843994	6844614	621	2
CRSL011390	chromosome_3	6844920	6845548	629	2
CRSL011400	chromosome_3	6845549	6846088	540	2
CRSL011410	chromosome_3	6846089	6846318	230	2
CRSL011420	chromosome_3	6846435	6846971	537	4
CRSL011430	chromosome_3	6846972	6847191	220	4
CRSL011440	chromosome_3	6847282	6847590	309	5
CRSL011450	chromosome_3	6847591	6847736	146	5
CRSL011460	chromosome_3	6847737	6848096	360	4
CRSL011470	chromosome_3	6848129	6848330	202	2
CRSL011480	chromosome_3	6848331	6848675	345	2
CRSL011490	chromosome_3	6848676	6849392	717	2
CRSL011500	chromosome_3	6851222	6851358	137	1
CRSL011510	chromosome_3	6851359	6851637	279	1
CRSL011520	chromosome_3	6852037	6852472	436	1
CRSL011530	chromosome_3	6852473	6852826	354	1
CRSL011540	chromosome_3	6852827	6856737	3911	1
CRSL011550	chromosome_3	6870355	6872643	2289	2
CRSL011560	chromosome_3	6872644	6872962	319	2
CRSL011570	chromosome_3	6872963	6873386	424	2
CRSL011580	chromosome_3	6873387	6873833	447	2
CRSL011590	chromosome_3	6874224	6875167	944	2
CRSL011600	chromosome_3	6908570	6909800	1231	3
CRSL011610	chromosome_3	6910656	6911841	1186	3
CRSL011620	chromosome_3	6916907	6917767	861	3
CRSL011630	chromosome_3	6922899	6923233	335	5
CRSL011640	chromosome_3	6933137	6933731	595	3
CRSL011650	chromosome_3	6985753	6987711	1959	2
CRSL011660	chromosome_3	6987712	6987813	102	2
CRSL011670	chromosome_3	6987814	6990325	2512	1
CRSL011680	chromosome_3	6990326	6991046	721	1
CRSL011690	chromosome_3	6991047	6991609	563	1
CRSL011700	chromosome_3	6992453	6993606	1154	1
CRSL011710	chromosome_3	6993659	6993869	211	1
CRSL011720	chromosome_3	6993870	6994141	272	1
CRSL011730	chromosome_3	6994401	6995205	805	1
CRSL011740	chromosome_3	6995417	6995928	512	1
CRSL011750	chromosome_3	6996247	6996501	255	1
CRSL011760	chromosome_3	6996801	6997235	435	1
CRSL011770	chromosome_3	6997236	6998197	962	1
CRSL011780	chromosome_3	6998198	6999204	1007	2
CRSL011790	chromosome_3	7005179	7005795	617	2
CRSL011800	chromosome_3	7005796	7005868	73	1
CRSL011810	chromosome_3	7005869	7006160	292	1
CRSL011820	chromosome_3	7006161	7006913	753	2
CRSL011830	chromosome_3	7006914	7006975	62	2
CRSL011840	chromosome_3	7006976	7009027	2052	2
CRSL011850	chromosome_3	7009228	7009568	341	2
CRSL011860	chromosome_3	7009969	7010397	429	2
CRSL011870	chromosome_3	7010398	7011128	731	2
CRSL011880	chromosome_3	7011129	7011309	181	5
CRSL011890	chromosome_3	7011310	7011407	98	2
CRSL011900	chromosome_3	7011408	7011461	54	2
CRSL011910	chromosome_3	7011462	7011712	251	2
CRSL011920	chromosome_3	7011713	7012243	531	2
CRSL011930	chromosome_3	7012503	7012635	133	1
CRSL011940	chromosome_3	7021704	7021841	138	1
CRSL011950	chromosome_3	7021842	7022829	988	1
CRSL011960	chromosome_3	7022830	7023559	730	1
CRSL011970	chromosome_3	7026375	7027007	633	1
CRSL011980	chromosome_3	7027008	7027384	377	1
CRSL011990	chromosome_3	7027385	7027478	94	1
CRSL012000	chromosome_3	7027696	7027948	253	1
CRSL012010	chromosome_3	7037086	7039205	2120	2
CRSL012020	chromosome_3	7096090	7096308	219	1
CRSL012030	chromosome_3	7096309	7097067	759	2
CRSL012040	chromosome_3	7097068	7099261	2194	2
CRSL012050	chromosome_3	7101191	7101649	459	2
CRSL012060	chromosome_3	7101650	7101723	74	2
CRSL012070	chromosome_3	7101724	7102605	882	2
CRSL012080	chromosome_3	7102606	7103121	516	2
CRSL012090	chromosome_3	7103445	7104802	1358	2
CRSL012100	chromosome_3	7104803	7105398	596	2
CRSL012110	chromosome_3	7105800	7106313	514	2
CRSL012120	chromosome_3	7108218	7109395	1178	2
CRSL012130	chromosome_3	7109396	7109462	67	2
CRSL012140	chromosome_3	7109463	7109864	402	2
CRSL012150	chromosome_3	7110239	7110401	163	2
CRSL012160	chromosome_3	7113325	7115415	2091	2
CRSL012170	chromosome_3	7115416	7117133	1718	2
CRSL012180	chromosome_3	7117700	7117954	255	2
CRSL012190	chromosome_3	7117955	7119134	1180	2
CRSL012200	chromosome_3	7119238	7120978	1741	2
CRSL012210	chromosome_3	7121382	7122949	1568	2
CRSL012220	chromosome_3	7124016	7124064	49	1
CRSL012230	chromosome_3	7124065	7124435	371	1
CRSL012240	chromosome_3	7124801	7125969	1169	1
CRSL012250	chromosome_3	7126340	7126585	246	1
CRSL012260	chromosome_3	7126586	7127151	566	1
CRSL012270	chromosome_3	7129082	7129398	317	3
CRSL012280	chromosome_3	7131424	7131746	323	1
CRSL012290	chromosome_3	7132998	7133326	329	1
CRSL012300	chromosome_3	7133475	7133836	362	1
CRSL012310	chromosome_3	7137403	7137710	308	1
CRSL012320	chromosome_3	7141392	7141563	172	1
CRSL012330	chromosome_3	7141564	7141936	373	1
CRSL012340	chromosome_3	7146236	7146905	670	1
CRSL012350	chromosome_3	7156677	7157772	1096	2
CRSL012360	chromosome_3	7159403	7160788	1386	3
CRSL012370	chromosome_3	7160789	7160993	205	2
CRSL012380	chromosome_3	7160994	7161741	748	2
CRSL012390	chromosome_3	7162547	7163479	933	2
CRSL012400	chromosome_3	7163480	7163725	246	2
CRSL012410	chromosome_3	7163726	7164106	381	2
CRSL012420	chromosome_3	7164107	7164394	288	2
CRSL012430	chromosome_3	7164395	7164867	473	2
CRSL012440	chromosome_3	7164868	7165676	809	2
CRSL012450	chromosome_3	7166069	7167852	1784	2
CRSL012460	chromosome_3	7167853	7168045	193	2
CRSL012470	chromosome_3	7168046	7170561	2516	2
CRSL012480	chromosome_3	7170562	7170952	391	2
CRSL012490	chromosome_3	7172024	7172377	354	2
CRSL012500	chromosome_3	7172394	7173043	650	2
CRSL012510	chromosome_3	7173513	7174951	1439	2
CRSL012520	chromosome_3	7175555	7176361	807	2
CRSL012530	chromosome_3	7185785	7186541	757	5
CRSL012540	chromosome_3	7205111	7205983	873	4
CRSL012550	chromosome_3	7209926	7210664	739	5
CRSL012560	chromosome_3	7246156	7246312	157	4
CRSL012570	chromosome_3	7268467	7269011	545	6
CRSL012580	chromosome_3	7289261	7289682	422	5
CRSL012590	chromosome_3	7363917	7364148	232	6
CRSL012600	chromosome_3	7375947	7376697	751	2
CRSL012610	chromosome_3	7460593	7461327	735	5
CRSL012620	chromosome_3	7504293	7504695	403	3
CRSL012630	chromosome_3	7530038	7531041	1004	3
CRSL012640	chromosome_3	7531121	7532205	1085	3
CRSL012650	chromosome_3	7541903	7543147	1245	4
CRSL012660	chromosome_3	7589108	7590331	1224	3
CRSL012670	chromosome_3	7599333	7599639	307	6
CRSL012680	chromosome_3	7600193	7600642	450	6
CRSL012690	chromosome_3	7601096	7602254	1159	5
CRSL012700	chromosome_3	7602342	7602553	212	4
CRSL012710	chromosome_3	7608555	7608877	323	6
CRSL012720	chromosome_3	7637310	7639592	2283	4
CRSL012730	chromosome_3	7639593	7640768	1176	4
CRSL012740	chromosome_3	7670115	7670636	522	5
CRSL012750	chromosome_3	7672964	7673902	939	4
CRSL012760	chromosome_3	7674264	7674453	190	5
CRSL012770	chromosome_3	7724880	7725158	279	3
CRSL012780	chromosome_3	7727408	7728053	646	4
CRSL012790	chromosome_3	7734942	7736446	1505	1
CRSL012800	chromosome_3	7938607	7940773	2167	5
CRSL012810	chromosome_3	8219974	8220523	550	5
CRSL012820	chromosome_3	8289925	8290049	125	6
CRSL012830	chromosome_3	8351829	8352739	911	5
CRSL012840	chromosome_3	8391123	8391997	875	5
CRSL012850	chromosome_3	8398795	8400294	1500	3
CRSL012860	chromosome_3	8401372	8403011	1640	5
CRSL012870	chromosome_3	8403265	8405286	2022	5
CRSL012880	chromosome_3	8405287	8408316	3030	5
CRSL012890	chromosome_3	8408317	8409404	1088	5
CRSL012900	chromosome_3	8409405	8410282	878	3
CRSL012910	chromosome_3	8410476	8412868	2393	5
CRSL012920	chromosome_3	8412869	8413052	184	6
CRSL012930	chromosome_3	8413053	8413326	274	5
CRSL012940	chromosome_3	8413514	8414288	775	5
CRSL012950	chromosome_3	8414289	8414552	264	5
CRSL012960	chromosome_3	8414553	8415272	720	5
CRSL012970	chromosome_3	8416150	8416843	694	3
CRSL012980	chromosome_3	8435277	8437675	2399	4
CRSL012990	chromosome_3	8437988	8438971	984	4
CRSL013000	chromosome_3	8440954	8441477	524	6
CRSL013010	chromosome_3	8470844	8471774	931	4
CRSL013020	chromosome_3	8518954	8519319	366	4
CRSL013030	chromosome_3	8539154	8539566	413	6
CRSL013040	chromosome_3	8545962	8546303	342	5
CRSL013050	chromosome_3	8562955	8565191	2237	5
CRSL013060	chromosome_3	8573605	8574257	653	6
CRSL013070	chromosome_3	8590983	8591464	482	3
CRSL013080	chromosome_3	8592997	8593137	141	4
CRSL013090	chromosome_3	8593138	8593213	76	3
CRSL013100	chromosome_3	8595301	8595729	429	3
CRSL013110	chromosome_3	8595730	8596120	391	3
CRSL013120	chromosome_3	8698469	8699268	800	3
CRSL013130	chromosome_3	8899426	8900061	636	1
CRSL013140	chromosome_3	8933546	8934052	507	3
CRSL013150	chromosome_3	8957310	8957383	74	5
CRSL013160	chromosome_3	8962715	8963218	504	2
CRSL013170	chromosome_3	8965870	8966064	195	1
CRSL013180	chromosome_3	8966951	8967381	431	5
CRSL013190	chromosome_3	8967483	8967863	381	2
CRSL013200	chromosome_3	9039079	9039424	346	3
CRSL013210	chromosome_3	9108923	9109173	251	1
CRSL013220	chromosome_3	9136398	9137023	626	5
CRSL013230	chromosome_3	9150385	9150624	240	5
CRSL013240	chromosome_3	9150755	9151177	423	5
CRSL013250	chromosome_3	9214878	9216086	1209	4
CRSL013260	chromosome_4	416	718	303	1
CRSL013270	chromosome_4	2948	3487	540	1
CRSL013280	chromosome_4	4008	4410	403	1
CRSL013290	chromosome_4	10829	11233	405	1
CRSL013300	chromosome_4	11417	11609	193	5
CRSL013310	chromosome_4	82318	82706	389	2
CRSL013320	chromosome_4	83978	84480	503	1
CRSL013330	chromosome_4	85315	85660	346	1
CRSL013340	chromosome_4	85833	86386	554	2
CRSL013350	chromosome_4	134584	135312	729	5
CRSL013360	chromosome_4	137757	138369	613	1
CRSL013370	chromosome_4	144340	146443	2104	4
CRSL013380	chromosome_4	146533	146912	380	6
CRSL013390	chromosome_4	146913	147284	372	6
CRSL013400	chromosome_4	148491	149108	618	6
CRSL013410	chromosome_4	208080	208816	737	2
CRSL013420	chromosome_4	215059	216602	1544	5
CRSL013430	chromosome_4	258710	259426	717	1
CRSL013440	chromosome_4	259852	260268	417	5
CRSL013450	chromosome_4	263993	264421	429	1
CRSL013460	chromosome_4	360199	361486	1288	3
CRSL013470	chromosome_4	427480	427899	420	3
CRSL013480	chromosome_4	457463	458347	885	3
CRSL013490	chromosome_4	460930	461786	857	5
CRSL013500	chromosome_4	469670	470161	492	3
CRSL013510	chromosome_4	471494	471973	480	5
CRSL013520	chromosome_4	490043	490220	178	5
CRSL013530	chromosome_4	490736	491291	556	5
CRSL013540	chromosome_4	501393	502821	1429	5
CRSL013550	chromosome_4	572152	572478	327	3
CRSL013560	chromosome_4	574374	576101	1728	4
CRSL013570	chromosome_4	584367	585310	944	3
CRSL013580	chromosome_4	586342	586391	50	3
CRSL013590	chromosome_4	588882	589051	170	3
CRSL013600	chromosome_4	590947	591464	518	5
CRSL013610	chromosome_4	591465	591849	385	3
CRSL013620	chromosome_4	591950	592110	161	3
CRSL013630	chromosome_4	599349	599567	219	3
CRSL013640	chromosome_4	619387	619472	86	3
CRSL013650	chromosome_4	642324	642441	118	1
CRSL013660	chromosome_4	667197	668504	1308	2
CRSL013670	chromosome_4	668505	672456	3952	2
CRSL013680	chromosome_4	682214	682891	678	5
CRSL013690	chromosome_4	712419	713049	631	2
CRSL013700	chromosome_4	733615	734345	731	2
CRSL013710	chromosome_4	741159	741918	760	5
CRSL013720	chromosome_4	741919	742078	160	4
CRSL013730	chromosome_4	742419	742644	226	5
CRSL013740	chromosome_4	763301	763977	677	1
CRSL013750	chromosome_4	764155	764511	357	1
CRSL013760	chromosome_4	764721	764807	87	1
CRSL013770	chromosome_4	764912	765552	641	1
CRSL013780	chromosome_4	765553	766389	837	1
CRSL013790	chromosome_4	766390	768719	2330	1
CRSL013800	chromosome_4	770138	771021	884	2
CRSL013810	chromosome_4	771022	771352	331	2
CRSL013820	chromosome_4	771353	771927	575	2
CRSL013830	chromosome_4	771928	772073	146	2
CRSL013840	chromosome_4	772074	773999	1926	2
CRSL013850	chromosome_4	811696	812792	1097	2
CRSL013860	chromosome_4	815207	815499	293	2
CRSL013870	chromosome_4	815500	818296	2797	1
CRSL013880	chromosome_4	818297	818422	126	1
CRSL013890	chromosome_4	818423	818862	440	1
CRSL013900	chromosome_4	819030	819760	731	1
CRSL013910	chromosome_4	849761	850207	447	1
CRSL013920	chromosome_4	857921	858227	307	1
CRSL013930	chromosome_4	858228	858913	686	1
CRSL013940	chromosome_4	858914	858967	54	1
CRSL013950	chromosome_4	859249	859909	661	1
CRSL013960	chromosome_4	859910	861362	1453	2
CRSL013970	chromosome_4	861363	862059	697	2
CRSL013980	chromosome_4	862060	862090	31	6
CRSL013990	chromosome_4	862091	862706	616	2
CRSL014000	chromosome_4	863491	863694	204	2
CRSL014010	chromosome_4	863695	864056	362	2
CRSL014020	chromosome_4	864060	864328	269	2
CRSL014030	chromosome_4	864329	864425	97	5
CRSL014040	chromosome_4	864426	864660	235	2
CRSL014050	chromosome_4	864661	866005	1345	2
CRSL014060	chromosome_4	866006	866335	330	2
CRSL014070	chromosome_4	866454	867594	1141	3
CRSL014080	chromosome_4	876498	878222	1725	3
CRSL014090	chromosome_4	893683	894003	321	6
CRSL014100	chromosome_4	901428	902274	847	3
CRSL014110	chromosome_4	902275	902467	193	1
CRSL014120	chromosome_4	902759	903743	985	1
CRSL014130	chromosome_4	903750	904240	491	1
CRSL014140	chromosome_4	904241	906367	2127	1
CRSL014150	chromosome_4	906368	906650	283	1
CRSL014160	chromosome_4	906753	907054	302	1
CRSL014170	chromosome_4	907818	908507	690	1
CRSL014180	chromosome_4	908693	909544	852	1
CRSL014190	chromosome_4	909735	909897	163	1
CRSL014200	chromosome_4	910000	910496	497	1
CRSL014210	chromosome_4	912641	913549	909	1
CRSL014220	chromosome_4	913550	913893	344	1
CRSL014230	chromosome_4	914293	914888	596	1
CRSL014240	chromosome_4	914889	916423	1535	1
CRSL014250	chromosome_4	916424	916484	61	1
CRSL014260	chromosome_4	916485	917204	720	1
CRSL014270	chromosome_4	917321	919561	2241	1
CRSL014280	chromosome_4	919562	919912	351	1
CRSL014290	chromosome_4	919913	920591	679	1
CRSL014300	chromosome_4	920919	921091	173	1
CRSL014310	chromosome_4	921256	921853	598	1
CRSL014320	chromosome_4	922097	922448	352	1
CRSL014330	chromosome_4	922539	923271	733	1
CRSL014340	chromosome_4	923444	924093	650	1
CRSL014350	chromosome_4	924094	927631	3538	1
CRSL014360	chromosome_4	928017	928348	332	1
CRSL014370	chromosome_4	928739	930349	1611	2
CRSL014380	chromosome_4	930350	933920	3571	2
CRSL014390	chromosome_4	933921	934449	529	1
CRSL014400	chromosome_4	943856	944270	415	1
CRSL014410	chromosome_4	944637	944907	271	1
CRSL014420	chromosome_4	945032	945474	443	1
CRSL014430	chromosome_4	945475	946197	723	1
CRSL014440	chromosome_4	946198	946487	290	1
CRSL014450	chromosome_4	946488	947124	637	1
CRSL014460	chromosome_4	947125	947398	274	1
CRSL014470	chromosome_4	947462	947567	106	1
CRSL014480	chromosome_4	947568	950390	2823	1
CRSL014490	chromosome_4	950924	951053	130	1
CRSL014500	chromosome_4	951054	953258	2205	2
CRSL014510	chromosome_4	953259	953568	310	2
CRSL014520	chromosome_4	953569	953818	250	2
CRSL014530	chromosome_4	954576	955171	596	1
CRSL014540	chromosome_4	955172	955543	372	1
CRSL014550	chromosome_4	955662	956283	622	1
CRSL014560	chromosome_4	956284	957022	739	1
CRSL014570	chromosome_4	957388	958020	633	1
CRSL014580	chromosome_4	958021	958250	230	1
CRSL014590	chromosome_4	958251	960955	2705	1
CRSL014600	chromosome_4	960956	961343	388	1
CRSL014610	chromosome_4	961344	961544	201	1
CRSL014620	chromosome_4	961545	961795	251	1
CRSL014630	chromosome_4	962553	962991	439	1
CRSL014640	chromosome_4	962992	963147	156	1
CRSL014650	chromosome_4	963148	963520	373	1
CRSL014660	chromosome_4	963639	964163	525	1
CRSL014670	chromosome_4	964164	964243	80	6
CRSL014680	chromosome_4	964642	964887	246	1
CRSL014690	chromosome_4	964888	964999	112	1
CRSL014700	chromosome_4	965365	965657	293	1
CRSL014710	chromosome_4	965658	966341	684	1
CRSL014720	chromosome_4	966445	968407	1963	1
CRSL014730	chromosome_4	968408	969542	1135	1
CRSL014740	chromosome_4	969543	970262	720	1
CRSL014750	chromosome_4	970263	970648	386	1
CRSL014760	chromosome_4	971109	971494	386	1
CRSL014770	chromosome_4	971495	971712	218	1
CRSL014780	chromosome_4	972249	972768	520	1
CRSL014790	chromosome_4	972769	973042	274	1
CRSL014800	chromosome_4	973043	973993	951	1
CRSL014810	chromosome_4	973994	974558	565	1
CRSL014820	chromosome_4	974559	974713	155	1
CRSL014830	chromosome_4	974714	975446	733	1
CRSL014840	chromosome_4	975447	975779	333	1
CRSL014850	chromosome_4	1023727	1023958	232	2
CRSL014860	chromosome_4	1023959	1024668	710	2
CRSL014870	chromosome_4	1024933	1025569	637	1
CRSL014880	chromosome_4	1025570	1026105	536	1
CRSL014890	chromosome_4	1026106	1026159	54	1
CRSL014900	chromosome_4	1033332	1034643	1312	1
CRSL014910	chromosome_4	1042272	1045475	3204	2
CRSL014920	chromosome_4	1045476	1045527	52	2
CRSL014930	chromosome_4	1045528	1045613	86	2
CRSL014940	chromosome_4	1045982	1046331	350	2
CRSL014950	chromosome_4	1046366	1047817	1452	2
CRSL014960	chromosome_4	1047818	1048118	301	1
CRSL014970	chromosome_4	1054577	1055608	1032	1
CRSL014980	chromosome_4	1055609	1055866	258	1
CRSL014990	chromosome_4	1055867	1056113	247	1
CRSL015000	chromosome_4	1056463	1056941	479	1
CRSL015010	chromosome_4	1056942	1059273	2332	1
CRSL015020	chromosome_4	1059274	1060808	1535	1
CRSL015030	chromosome_4	1060809	1061188	380	1
CRSL015040	chromosome_4	1062280	1063053	774	2
CRSL015050	chromosome_4	1095340	1095743	404	4
CRSL015060	chromosome_4	1120375	1121019	645	5
CRSL015070	chromosome_4	1139707	1142558	2852	2
CRSL015080	chromosome_4	1180550	1181083	534	2
CRSL015090	chromosome_4	1218361	1218649	289	4
CRSL015100	chromosome_4	1220346	1220420	75	4
CRSL015110	chromosome_4	1256260	1257040	781	1
CRSL015120	chromosome_4	1338666	1339320	655	5
CRSL015130	chromosome_4	1373139	1373329	191	4
CRSL015140	chromosome_4	1373538	1374156	619	5
CRSL015150	chromosome_4	1545941	1546087	147	3
CRSL015160	chromosome_4	1665231	1665582	352	1
CRSL015170	chromosome_4	1788479	1788726	248	4
CRSL015180	chromosome_4	1796791	1797255	465	5
CRSL015190	chromosome_4	1797405	1797586	182	5
CRSL015200	chromosome_4	1804011	1804583	573	5
CRSL015210	chromosome_4	1808738	1808970	233	2
CRSL015220	chromosome_4	1818396	1820421	2026	4
CRSL015230	chromosome_4	1820628	1821417	790	4
CRSL015240	chromosome_4	1821418	1821814	397	4
CRSL015250	chromosome_4	1879804	1880333	530	4
CRSL015260	chromosome_4	1881309	1881609	301	4
CRSL015270	chromosome_4	1881610	1882405	796	4
CRSL015280	chromosome_4	1888859	1889359	501	4
CRSL015290	chromosome_4	1890198	1890852	655	2
CRSL015300	chromosome_4	1909063	1909397	335	6
CRSL015310	chromosome_4	1963295	1963869	575	4
CRSL015320	chromosome_4	1974181	1974598	418	4
CRSL015330	chromosome_4	2008060	2008513	454	3
CRSL015340	chromosome_4	2121531	2122058	528	4
CRSL015350	chromosome_4	2128211	2129486	1276	3
CRSL015360	chromosome_4	2139715	2140125	411	3
CRSL015370	chromosome_4	2179507	2180742	1236	1
CRSL015380	chromosome_4	2236023	2236886	864	6
CRSL015390	chromosome_4	2242860	2243253	394	4
CRSL015400	chromosome_4	2252019	2252551	533	6
CRSL015410	chromosome_4	2266658	2266836	179	5
CRSL015420	chromosome_4	2269499	2270213	715	4
CRSL015430	chromosome_4	2300631	2301204	574	3
CRSL015440	chromosome_4	2304197	2305232	1036	5
CRSL015450	chromosome_4	2305799	2306819	1021	5
CRSL015460	chromosome_4	2312017	2312137	121	5
CRSL015470	chromosome_4	2312138	2313236	1099	5
CRSL015480	chromosome_4	2406132	2407620	1489	5
CRSL015490	chromosome_4	2466252	2466661	410	5
CRSL015500	chromosome_4	2549503	2551275	1773	5
CRSL015510	chromosome_4	2608508	2610907	2400	4
CRSL015520	chromosome_4	2610908	2611119	212	4
CRSL015530	chromosome_4	2611272	2612310	1039	4
CRSL015540	chromosome_4	2627416	2627584	169	1
CRSL015550	chromosome_4	2661825	2663046	1222	4
CRSL015560	chromosome_4	2673902	2674751	850	5
CRSL015570	chromosome_4	2734081	2735089	1009	4
CRSL015580	chromosome_4	2824456	2824836	381	4
CRSL015590	chromosome_4	2824977	2825547	571	4
CRSL015600	chromosome_4	2915576	2921672	6097	1
CRSL015610	chromosome_4	2922111	2924855	2745	5
CRSL015620	chromosome_4	2938993	2939091	99	4
CRSL015630	chromosome_4	3051922	3052064	143	4
CRSL015640	chromosome_4	3085463	3087725	2263	1
CRSL015650	chromosome_4	3089632	3090052	421	5
CRSL015660	chromosome_4	3100560	3100779	220	3
CRSL015670	chromosome_4	3148421	3148963	543	3
CRSL015680	chromosome_4	3155335	3156316	982	3
CRSL015690	chromosome_4	3183885	3184348	464	4
CRSL015700	chromosome_4	3261174	3261486	313	6
CRSL015710	chromosome_4	3280984	3281370	387	1
CRSL015720	chromosome_4	3281371	3281571	201	5
CRSL015730	chromosome_4	3287058	3287752	695	5
CRSL015740	chromosome_4	3295912	3297262	1351	3
CRSL015750	chromosome_4	3310787	3310951	165	6
CRSL015760	chromosome_4	3352639	3352739	101	4
CRSL015770	chromosome_4	3362241	3362488	248	6
CRSL015780	chromosome_4	3362489	3363856	1368	5
CRSL015790	chromosome_4	3369844	3370320	477	5
CRSL015800	chromosome_4	3389802	3389958	157	3
CRSL015810	chromosome_4	3390070	3390728	659	3
CRSL015820	chromosome_4	3512996	3513120	125	3
CRSL015830	chromosome_4	3539468	3540551	1084	4
CRSL015840	chromosome_4	3622929	3623268	340	5
CRSL015850	chromosome_4	3645058	3645798	741	4
CRSL015860	chromosome_4	3647097	3647233	137	6
CRSL015870	chromosome_4	3649241	3649632	392	1
CRSL015880	chromosome_4	3663728	3663954	227	4
CRSL015890	chromosome_4	3690221	3690764	544	3
CRSL015900	chromosome_4	3694604	3694946	343	3
CRSL015910	chromosome_4	3704776	3705076	301	4
CRSL015920	chromosome_4	3709553	3710183	631	5
CRSL015930	chromosome_4	3754537	3755447	911	4
CRSL015940	chromosome_4	3768754	3769164	411	1
CRSL015950	chromosome_4	3773640	3774082	443	2
CRSL015960	chromosome_4	3786302	3787131	830	5
CRSL015970	chromosome_4	3820415	3820543	129	3
CRSL015980	chromosome_4	3820648	3821123	476	4
CRSL015990	chromosome_4	3822789	3823026	238	5
CRSL016000	chromosome_4	3823027	3823450	424	5
CRSL016010	chromosome_4	3886967	3887220	254	2
CRSL016020	chromosome_4	3956630	3956748	119	3
CRSL016030	chromosome_4	3980401	3982224	1824	3
CRSL016040	chromosome_4	3997179	3997695	517	4
CRSL016050	chromosome_4	3997761	3998131	371	4
CRSL016060	chromosome_4	3998132	3999365	1234	4
CRSL016070	chromosome_4	4014052	4014276	225	3
CRSL016080	chromosome_4	4055276	4055725	450	4
CRSL016090	chromosome_4	4072559	4072606	48	3
CRSL016100	chromosome_5	2726	3389	664	1
CRSL016110	chromosome_5	3390	3450	61	1
CRSL016120	chromosome_5	3451	3751	301	1
CRSL016130	chromosome_5	3752	4187	436	1
CRSL016140	chromosome_5	4494	4880	387	1
CRSL016150	chromosome_5	5249	5403	155	1
CRSL016160	chromosome_5	5404	7132	1729	1
CRSL016170	chromosome_5	17997	18637	641	2
CRSL016180	chromosome_5	18638	19114	477	2
CRSL016190	chromosome_5	19115	19437	323	2
CRSL016200	chromosome_5	19958	20244	287	2
CRSL016210	chromosome_5	20245	20373	129	2
CRSL016220	chromosome_5	20773	20899	127	1
CRSL016230	chromosome_5	20900	21339	440	2
CRSL016240	chromosome_5	21340	21560	221	1
CRSL016250	chromosome_5	21607	21957	351	2
CRSL016260	chromosome_5	22675	22843	169	2
CRSL016270	chromosome_5	22844	23181	338	5
CRSL016280	chromosome_5	23301	23587	287	2
CRSL016290	chromosome_5	23588	24272	685	2
CRSL016300	chromosome_5	24273	25137	865	2
CRSL016310	chromosome_5	25138	25426	289	2
CRSL016320	chromosome_5	25908	26328	421	1
CRSL016330	chromosome_5	26329	26555	227	1
CRSL016340	chromosome_5	26556	26766	211	1
CRSL016350	chromosome_5	26767	27704	938	1
CRSL016360	chromosome_5	27705	28419	715	1
CRSL016370	chromosome_5	28420	28527	108	1
CRSL016380	chromosome_5	28924	29371	448	1
CRSL016390	chromosome_5	29372	29522	151	1
CRSL016400	chromosome_5	29523	29721	199	1
CRSL016410	chromosome_5	29722	30290	569	1
CRSL016420	chromosome_5	41189	41509	321	6
CRSL016430	chromosome_5	45221	45806	586	5
CRSL016440	chromosome_5	46077	46389	313	5
CRSL016450	chromosome_5	46390	46852	463	5
CRSL016460	chromosome_5	144930	145633	704	4
CRSL016470	chromosome_5	145872	146727	856	2
CRSL016480	chromosome_5	149272	150200	929	2
CRSL016490	chromosome_5	150334	150677	344	1
CRSL016500	chromosome_5	152279	152607	329	2
CRSL016510	chromosome_5	152608	153593	986	2
CRSL016520	chromosome_5	153941	154827	887	2
CRSL016530	chromosome_5	154828	155047	220	4
CRSL016540	chromosome_5	156978	157730	753	5
CRSL016550	chromosome_5	158248	158804	557	1
CRSL016560	chromosome_5	160391	160799	409	2
CRSL016570	chromosome_5	162805	163499	695	5
CRSL016580	chromosome_5	212887	213603	717	4
CRSL016590	chromosome_5	230439	230800	362	6
CRSL016600	chromosome_5	240951	241649	699	4
CRSL016610	chromosome_5	260935	261510	576	1
CRSL016620	chromosome_5	268212	269144	933	6
CRSL016630	chromosome_5	269485	273265	3781	6
CRSL016640	chromosome_5	294150	294527	378	5
CRSL016650	chromosome_5	367896	368331	436	5
CRSL016660	chromosome_5	373643	376230	2588	4
CRSL016670	chromosome_5	392133	392387	255	3
CRSL016680	chromosome_5	500240	501343	1104	5
CRSL016690	chromosome_5	682628	683283	656	4
CRSL016700	chromosome_5	684740	689350	4611	4
CRSL016710	chromosome_5	690484	692082	1599	4
CRSL016720	chromosome_5	713298	714832	1535	4
CRSL016730	chromosome_5	714987	716035	1049	4
CRSL016740	chromosome_5	728646	729462	817	3
CRSL016750	chromosome_5	768020	769421	1402	5
CRSL016760	chromosome_5	796263	796443	181	1
CRSL016770	chromosome_5	796444	797141	698	1
CRSL016780	chromosome_5	801761	801939	179	6
CRSL016790	chromosome_5	802759	802966	208	6
CRSL016800	chromosome_5	811193	811948	756	5
CRSL016810	chromosome_5	852287	852948	662	4
CRSL016820	chromosome_5	893920	894147	228	3
CRSL016830	chromosome_5	910239	910753	515	4
CRSL016840	chromosome_5	929824	929860	37	3
CRSL016850	chromosome_5	935125	935526	402	4
CRSL016860	chromosome_5	976181	976909	729	3
CRSL016870	chromosome_5	1110578	1117139	6562	3
CRSL016880	chromosome_5	1120603	1121705	1103	1
CRSL016890	chromosome_5	1122065	1123185	1121	5
CRSL016900	chromosome_5	1198694	1198901	208	5
CRSL016910	chromosome_5	1220585	1221145	561	4
CRSL016920	chromosome_5	1267330	1267794	465	5
CRSL016930	chromosome_5	1327882	1328638	757	5
CRSL016940	chromosome_5	1330535	1330780	246	4
CRSL016950	chromosome_5	1333792	1335592	1801	5
CRSL016960	chromosome_5	1400083	1400213	131	6
CRSL016970	chromosome_5	1468189	1468909	721	5
CRSL016980	chromosome_5	1472841	1473001	161	4
CRSL016990	chromosome_5	1505162	1505700	539	5
CRSL017000	chromosome_5	1505701	1505931	231	5
CRSL017010	chromosome_5	1535823	1541956	6134	2
CRSL017020	chromosome_5	1547137	1547884	748	1
CRSL017030	chromosome_5	1560718	1561186	469	5
CRSL017040	chromosome_5	1765335	1766726	1392	3
CRSL017050	chromosome_5	1780696	1781019	324	4
CRSL017060	chromosome_5	1781020	1781127	108	4
CRSL017070	chromosome_5	1782517	1782789	273	4
CRSL017080	chromosome_5	1790594	1790897	304	3
CRSL017090	chromosome_5	1801588	1802005	418	4
CRSL017100	chromosome_5	1813527	1814262	736	3
CRSL017110	chromosome_5	1814263	1814778	516	5
CRSL017120	chromosome_5	1883306	1883803	498	3
CRSL017130	chromosome_5	1883804	1889068	5265	2
CRSL017140	chromosome_5	1893214	1893557	344	3
CRSL017150	chromosome_5	1895363	1895482	120	6
CRSL017160	chromosome_5	1961327	1962525	1199	5
CRSL017170	chromosome_5	1978598	1979127	530	4
CRSL017180	chromosome_5	1979565	1979605	41	4
CRSL017190	chromosome_5	1987138	1987567	430	6
CRSL017200	chromosome_5	1988300	1988385	86	6
CRSL017210	chromosome_5	1993639	1994281	643	5
CRSL017220	chromosome_5	1998228	1999042	815	6
CRSL017230	chromosome_5	2001826	2002609	784	4
CRSL017240	chromosome_5	2004555	2005035	481	4
CRSL017250	chromosome_5	2060536	2061742	1207	4
CRSL017260	chromosome_5	2061743	2062462	720	4
CRSL017270	chromosome_5	2062499	2063505	1007	4
CRSL017280	chromosome_5	2065139	2066538	1400	3
CRSL017290	chromosome_5	2075835	2076455	621	4
CRSL017300	chromosome_5	2087661	2088114	454	3
CRSL017310	chromosome_5	2093703	2094078	376	4
CRSL017320	chromosome_5	2095021	2095592	572	4
CRSL017330	chromosome_5	2110951	2111310	360	5
CRSL017340	chromosome_5	2124241	2124356	116	6
CRSL017350	chromosome_5	2294314	2294816	503	3
CRSL017360	chromosome_5	2294937	2295943	1007	3
CRSL017370	chromosome_5	2300847	2301520	674	6
CRSL017380	chromosome_5	2327547	2328265	719	1
CRSL017390	chromosome_5	2328639	2328867	229	1
CRSL017400	chromosome_5	2328868	2329651	784	1
CRSL017410	chromosome_5	2329773	2330108	336	1
CRSL017420	chromosome_5	2330450	2330735	286	1
CRSL017430	chromosome_5	2330844	2331184	341	1
CRSL017440	chromosome_5	2331185	2332070	886	1
CRSL017450	chromosome_5	2332421	2333204	784	1
CRSL017460	chromosome_5	2333484	2334112	629	1
CRSL017470	chromosome_5	2334226	2334975	750	1
CRSL017480	chromosome_5	2334976	2337168	2193	2
CRSL017490	chromosome_5	2337878	2338625	748	2
CRSL017500	chromosome_5	2338843	2339439	597	2
CRSL017510	chromosome_5	2339641	2339822	182	2
CRSL017520	chromosome_5	2339823	2341498	1676	2
CRSL017530	chromosome_5	2341595	2342210	616	2
CRSL017540	chromosome_5	2342211	2342343	133	5
CRSL017550	chromosome_5	2342344	2343056	713	2
CRSL017560	chromosome_5	2354364	2356486	2123	2
CRSL017570	chromosome_5	2356487	2356754	268	2
CRSL017580	chromosome_5	2356993	2357776	784	2
CRSL017590	chromosome_5	2357777	2358275	499	2
CRSL017600	chromosome_5	2358276	2360126	1851	1
CRSL017610	chromosome_5	2360127	2360422	296	1
CRSL017620	chromosome_5	2360594	2361310	717	1
CRSL017630	chromosome_5	2361311	2362561	1251	1
CRSL017640	chromosome_5	2362678	2363236	559	1
CRSL017650	chromosome_5	2363237	2363921	685	1
CRSL017660	chromosome_5	2363922	2364478	557	1
CRSL017670	chromosome_5	2364829	2365487	659	1
CRSL017680	chromosome_5	2365488	2367016	1529	1
CRSL017690	chromosome_5	2367017	2367205	189	1
CRSL017700	chromosome_5	2367407	2367822	416	1
CRSL017710	chromosome_5	2368221	2368731	511	1
CRSL017720	chromosome_5	2368732	2369042	311	1
CRSL017730	chromosome_5	2369245	2369572	328	1
CRSL017740	chromosome_5	2369573	2370520	948	1
CRSL017750	chromosome_5	2370879	2371870	992	2
CRSL017760	chromosome_5	2371871	2372352	482	2
CRSL017770	chromosome_5	2372353	2375751	3399	2
CRSL017780	chromosome_5	2375752	2376054	303	2
CRSL017790	chromosome_5	2376055	2376443	389	2
CRSL017800	chromosome_5	2376444	2376584	141	2
CRSL017810	chromosome_5	2376971	2377384	414	2
CRSL017820	chromosome_5	2377760	2378209	450	2
CRSL017830	chromosome_5	2378850	2379191	342	2
CRSL017840	chromosome_5	2379383	2379758	376	2
CRSL017850	chromosome_5	2379759	2380189	431	5
CRSL017860	chromosome_5	2385012	2386558	1547	2
CRSL017870	chromosome_5	2386653	2387354	702	2
CRSL017880	chromosome_5	2387355	2387914	560	1
CRSL017890	chromosome_5	2387915	2388226	312	5
CRSL017900	chromosome_5	2388227	2388442	216	1
CRSL017910	chromosome_5	2388721	2389238	518	1
CRSL017920	chromosome_5	2393960	2394965	1006	1
CRSL017930	chromosome_5	2411181	2411281	101	1
CRSL017940	chromosome_5	2411389	2411568	180	1
CRSL017950	chromosome_5	2411803	2413325	1523	1
CRSL017960	chromosome_5	2461172	2461203	32	6
CRSL017970	chromosome_5	2493736	2495826	2091	5
CRSL017980	chromosome_5	2606668	2607222	555	3
CRSL017990	chromosome_5	2643216	2643878	663	3
CRSL018000	chromosome_5	2682842	2683227	386	4
CRSL018010	chromosome_5	2726550	2727172	623	5
CRSL018020	chromosome_5	2769231	2770065	835	4
CRSL018030	chromosome_5	2770710	2771506	797	4
CRSL018040	chromosome_5	2797679	2799796	2118	2
CRSL018050	chromosome_5	2815099	2817253	2155	4
CRSL018060	chromosome_5	2817314	2818925	1612	5
CRSL018070	chromosome_5	2823476	2823974	499	3
CRSL018080	chromosome_5	2823975	2824522	548	5
CRSL018090	chromosome_5	2862086	2862810	725	4
CRSL018100	chromosome_5	2863410	2866219	2810	5
CRSL018110	chromosome_5	2873914	2875041	1128	5
CRSL018120	chromosome_5	2927479	2927773	295	4
CRSL018130	chromosome_5	2978102	2979340	1239	4
CRSL018140	chromosome_5	2983082	2983374	293	3
CRSL018150	chromosome_5	2985273	2985796	524	3
CRSL018160	chromosome_5	2986198	2987310	1113	3
CRSL018170	chromosome_5	3045958	3046599	642	4
CRSL018180	chromosome_5	3048981	3049283	303	2
CRSL018190	chromosome_5	3117837	3119238	1402	1
CRSL018200	chromosome_5	3119605	3119898	294	3
CRSL018210	chromosome_5	3227601	3227847	247	3
CRSL018220	chromosome_5	3269603	3270301	699	5
CRSL018230	chromosome_5	3272872	3277708	4837	5
CRSL018240	chromosome_5	3279849	3280860	1012	5
CRSL018250	chromosome_5	3309418	3309951	534	5
CRSL018260	chromosome_5	3402179	3402513	335	3
CRSL018270	chromosome_5	3418880	3419596	717	5
CRSL018280	chromosome_5	3469920	3470750	831	5
CRSL018290	chromosome_5	3472163	3472770	608	4
CRSL018300	chromosome_5	3472771	3473523	753	4
CRSL018310	chromosome_5	3481478	3482535	1058	4
CRSL018320	chromosome_6	1848	2371	524	3
CRSL018330	chromosome_6	11206	11936	731	1
CRSL018340	chromosome_6	11937	12078	142	1
CRSL018350	chromosome_6	12079	12355	277	1
CRSL018360	chromosome_6	36445	36567	123	2
CRSL018370	chromosome_6	39025	39335	311	5
CRSL018380	chromosome_6	45310	47747	2438	5
CRSL018390	chromosome_6	57938	58916	979	4
CRSL018400	chromosome_6	77622	77833	212	3
CRSL018410	chromosome_6	87880	88472	593	6
CRSL018420	chromosome_6	88542	89034	493	6
CRSL018430	chromosome_6	150228	150733	506	4
CRSL018440	chromosome_6	150734	151035	302	5
CRSL018450	chromosome_6	151072	152172	1101	4
CRSL018460	chromosome_6	159032	160564	1533	5
CRSL018470	chromosome_6	180297	180441	145	6
CRSL018480	chromosome_6	181145	181895	751	5
CRSL018490	chromosome_6	188289	189688	1400	4
CRSL018500	chromosome_6	225972	226114	143	6
CRSL018510	chromosome_6	269710	271130	1421	5
CRSL018520	chromosome_6	271131	271488	358	5
CRSL018530	chromosome_6	335839	336421	583	3
CRSL018540	chromosome_6	422989	424444	1456	3
CRSL018550	chromosome_6	425500	425572	73	1
CRSL018560	chromosome_6	448243	448485	243	1
CRSL018570	chromosome_6	448760	448950	191	2
CRSL018580	chromosome_6	465973	467380	1408	3
CRSL018590	chromosome_6	467502	468343	842	6
CRSL018600	chromosome_6	470166	471218	1053	4
CRSL018610	chromosome_6	477141	477721	581	1
CRSL018620	chromosome_6	488016	488400	385	1
CRSL018630	chromosome_6	505027	506406	1380	1
CRSL018640	chromosome_6	509682	510361	680	1
CRSL018650	chromosome_6	510781	511231	451	3
CRSL018660	chromosome_6	511232	511410	179	3
CRSL018670	chromosome_6	511411	512073	663	1
CRSL018680	chromosome_6	514313	514732	420	1
CRSL018690	chromosome_6	516040	517189	1150	5
CRSL018700	chromosome_6	517190	518020	831	1
CRSL018710	chromosome_6	519587	520051	465	1
CRSL018720	chromosome_6	520182	520738	557	4
CRSL018730	chromosome_6	543596	543882	287	6
CRSL018740	chromosome_6	563121	563502	382	4
CRSL018750	chromosome_6	575483	575884	402	6
CRSL018760	chromosome_6	576405	576819	415	1
CRSL018770	chromosome_6	593508	594100	593	5
CRSL018780	chromosome_6	594755	595878	1124	1
CRSL018790	chromosome_6	597135	597438	304	1
CRSL018800	chromosome_6	597786	598240	455	3
CRSL018810	chromosome_6	599053	599168	116	1
CRSL018820	chromosome_6	599653	600690	1038	3
CRSL018830	chromosome_6	630089	630346	258	6
CRSL018840	chromosome_6	737983	738495	513	2
CRSL018850	chromosome_6	755039	755094	56	2
CRSL018860	chromosome_6	755095	755555	461	2
CRSL018870	chromosome_6	770502	770883	382	2
CRSL018880	chromosome_6	779390	779839	450	2
CRSL018890	chromosome_6	797306	797805	500	5
CRSL018900	chromosome_6	810114	810284	171	5
CRSL018910	chromosome_6	818071	819636	1566	5
CRSL018920	chromosome_6	867029	867085	57	6
CRSL018930	chromosome_6	874876	874941	66	6
CRSL018940	chromosome_6	875988	876327	340	1
CRSL018950	chromosome_6	893864	893981	118	6
CRSL018960	chromosome_6	987018	988120	1103	3
CRSL018970	chromosome_6	1006386	1006563	178	4
CRSL018980	chromosome_6	1045615	1045883	269	6
CRSL018990	chromosome_6	1060453	1060947	495	2
CRSL019000	chromosome_6	1066595	1066943	349	5
CRSL019010	chromosome_6	1066944	1067081	138	5
CRSL019020	chromosome_6	1078411	1080090	1680	6
CRSL019030	chromosome_6	1129795	1130630	836	3
CRSL019040	chromosome_6	1183031	1184596	1566	5
CRSL019050	chromosome_6	1184597	1185248	652	5
CRSL019060	chromosome_6	1187831	1188489	659	5
CRSL019070	chromosome_6	1189294	1190718	1425	4
CRSL019080	chromosome_6	1208027	1208656	630	5
CRSL019090	chromosome_6	1209014	1210323	1310	4
CRSL019100	chromosome_6	1218968	1219389	422	6
CRSL019110	chromosome_6	1393973	1395179	1207	1
CRSL019120	chromosome_6	1414055	1414351	297	6
CRSL019130	chromosome_6	1439254	1439612	359	6
CRSL019140	chromosome_6	1520850	1521791	942	3
CRSL019150	chromosome_6	1538815	1538992	178	5
CRSL019160	chromosome_6	1574996	1576157	1162	5
CRSL019170	chromosome_6	1585252	1585624	373	2
CRSL019180	chromosome_6	1626451	1626861	411	5
CRSL019190	chromosome_6	1635823	1636085	263	4
CRSL019200	chromosome_6	1636086	1636199	114	3
CRSL019210	chromosome_6	1636200	1636308	109	4
CRSL019220	chromosome_6	1636309	1636548	240	3
CRSL019230	chromosome_6	1638297	1638690	394	4
CRSL019240	chromosome_6	1638705	1638961	257	4
CRSL019250	chromosome_6	1651259	1651828	570	4
CRSL019260	chromosome_6	1651829	1653696	1868	4
CRSL019270	chromosome_6	1673530	1673890	361	3
CRSL019280	chromosome_6	1674198	1674933	736	2
CRSL019290	chromosome_6	1685432	1685771	340	4
CRSL019300	chromosome_6	1690240	1692031	1792	4
CRSL019310	chromosome_6	1710673	1711631	959	5
CRSL019320	chromosome_6	1786235	1786393	159	6
CRSL019330	chromosome_6	1872860	1873099	240	5
CRSL019340	chromosome_6	1879282	1880606	1325	3
CRSL019350	chromosome_6	1915323	1915977	655	4
CRSL019360	chromosome_6	1915978	1916388	411	6
CRSL019370	chromosome_6	1916389	1918209	1821	4
CRSL019380	chromosome_6	1924161	1924351	191	6
CRSL019390	chromosome_6	1959861	1960167	307	3
CRSL019400	chromosome_6	1985350	1985880	531	1
CRSL019410	chromosome_6	2049241	2049496	256	4
CRSL019420	chromosome_6	2050594	2051558	965	4
CRSL019430	chromosome_6	2087505	2088305	801	4
CRSL019440	chromosome_6	2089576	2090400	825	4
CRSL019450	chromosome_6	2092518	2092965	448	6
CRSL019460	chromosome_6	2106864	2107769	906	4
CRSL019470	chromosome_6	2107984	2108745	762	4
CRSL019480	chromosome_6	2151288	2152077	790	5
CRSL019490	chromosome_6	2199162	2200129	968	2
CRSL019500	chromosome_6	2201398	2201792	395	6
CRSL019510	chromosome_6	2202072	2202828	757	2
CRSL019520	chromosome_6	2219162	2219980	819	3
CRSL019530	chromosome_6	2227561	2227916	356	5
CRSL019540	chromosome_6	2263441	2264284	844	4
CRSL019550	chromosome_6	2264627	2265006	380	4
CRSL019560	chromosome_6	2265220	2267192	1973	5
CRSL019570	chromosome_6	2280275	2281052	778	4
CRSL019580	chromosome_6	2303777	2304121	345	3
CRSL019590	chromosome_6	2394523	2395122	600	4
CRSL019600	chromosome_6	2395642	2396076	435	4
CRSL019610	chromosome_6	2408224	2409007	784	6
CRSL019620	chromosome_6	2415439	2416060	622	4
CRSL019630	chromosome_6	2416611	2417181	571	4
CRSL019640	chromosome_6	2467347	2467457	111	3
CRSL019650	chromosome_6	2556313	2562104	5792	1
CRSL019660	chromosome_6	2562659	2563505	847	5
CRSL019670	chromosome_6	2739121	2740061	941	5
CRSL019680	chromosome_6	2809639	2810251	613	4
CRSL019690	chromosome_6	2810841	2811604	764	4
CRSL019700	chromosome_6	2852183	2852628	446	4
CRSL019710	chromosome_6	2852757	2852776	20	6
CRSL019720	chromosome_6	2924628	2925433	806	3
CRSL019730	chromosome_6	2925434	2925989	556	4
CRSL019740	chromosome_6	2925990	2926274	285	4
CRSL019750	chromosome_6	2927216	2927876	661	4
CRSL019760	chromosome_6	2938484	2938888	405	4
CRSL019770	chromosome_6	2949190	2949390	201	4
CRSL019780	chromosome_6	2950051	2950536	486	4
CRSL019790	chromosome_6	3000019	3001523	1505	5
CRSL019800	chromosome_6	3024183	3024507	325	4
CRSL019810	chromosome_6	3025007	3025675	669	4
CRSL019820	chromosome_6	3025886	3026379	494	4
CRSL019830	chromosome_6	3040494	3041026	533	4
CRSL019840	chromosome_6	3041637	3041841	205	4
CRSL019850	chromosome_6	3043452	3043930	479	4
CRSL019860	chromosome_6	3045886	3046773	888	4
CRSL019870	chromosome_6	3067311	3067546	236	3
CRSL019880	chromosome_6	3091548	3092456	909	4
CRSL019890	chromosome_6	3188687	3188957	271	4
CRSL019900	chromosome_6	3191766	3192029	264	6
CRSL019910	chromosome_6	3250856	3251582	727	4
CRSL019920	chromosome_6	3253317	3253957	641	4
CRSL019930	chromosome_6	3268679	3269242	564	4
CRSL019940	chromosome_6	3270981	3271787	807	4
CRSL019950	chromosome_6	3271965	3272471	507	4
CRSL019960	chromosome_6	3310276	3310859	584	3
CRSL019970	chromosome_6	3323808	3324083	276	5
CRSL019980	chromosome_6	3329038	3329226	189	5
CRSL019990	chromosome_6	3381758	3381807	50	4
[truncated: 4,165 more rows]
