# Supplementary material for: The small RNA locus map for Chlamydomonas reinhardtii
Source: PLoS One. 2020 Nov 19;15(11):e0242516. doi: 10.1371/journal.pone.0242516 (PMC7676726; doi:10.1371/journal.pone.0242516)
Supplement: S5 Table — (XLS) [file pone.0242516.s026.xls]

## Sheet: S5 Table
AnnotationType	True	False	Percentage
TE_Copia	10	6154	0.2
threeprimeUTR	1610	4554	26.1
TE_Mariner	40	6124	0.6
CDS	2576	3588	41.8
MSAT	3	6161	0
TE_Order_LINE	1325	4839	21.5
TE_P	30	6134	0.5
TE_TOC1	21	6143	0.3
rRNA	15	6149	0.2
mRNA	3924	2240	63.7
miRNA	42	6122	0.7
TE_TOC2	1	6163	0
TE_Order_LTR	264	5900	4.3
TE_Novosib	19	6145	0.3
introns	2385	3779	38.7
TE_RTE	49	6115	0.8
TE_Gypsy	149	6015	2.4
fiveprimeUTR	882	5282	14.3
irs	1846	4318	29.9
transposons	2068	4096	33.5
TE_DIRS	3	6161	0
TE_Class_RET	1642	4522	26.6
TE_EnSpm	37	6127	0.6
anno	3924	2240	63.7
TE_TCR1	4	6160	0.1
TE_DualenRandI	80	6084	1.3
TE_REM1	9	6155	0.1
promoter	1175	4989	19.1
TE_Gulliver	16	6148	0.3
exons	3373	2791	54.7
TE_Class_DNA	308	5856	5
TE_L1	1213	4951	19.7
repetativeSeq	4676	1488	75.9
TE_Harbinger	0	6164	0
TE_Order_TIR	267	5897	4.3
TE_Order_DIRS	3	6161	0
trs	1318	4846	21.4
genes	3924	2240	63.7
TE_hAT	130	6034	2.1
TE_Order_SINE	85	6079	1.4
intergenic	2240	3924	36.3
methCG	866	5298	14
methCHH	80	6084	1.3
methCHG	24	6140	0.4
methAll	945	5219	15.3
CC1883	1980	4184	32.1
CC125	1057	5107	17.1
CC4350	4188	1976	67.9
J	2672	3492	43.3
CC1883specific	436	5728	7.1
CC4350specific	1520	4644	24.7
CC125specific	22	6142	0.4
Jspecific	993	5171	16.1
vegetative	6076	88	98.6
zygote	2097	4067	34
vegetativespecific	4067	2097	66
zygotespecific	88	6076	1.4
wtAdrian	1683	4481	27.3
dcl3Adrian	1231	4933	20
ago3Adrian	1421	4743	23.1
mutantAdrian	1734	4430	28.1
wtAdrianspecific	246	5918	4
mutantAdrianspecific	297	5867	4.8
notDCL3dependent	248	5916	4
DCL3dependent	700	5464	11.4
AGO3dependent	368	5796	6
notAGO3dependent	106	6058	1.7
phased	149	6015	2.4
expression Class	specific	inbetween	common
	1515	2984	1665
strand bias class	strong_bias	med_bias	no_bias
	2536	2182	829
repetitivenessClass	low	med	high
	518	1777	3477
Phasing Class	none	median	high
	6020	123	21
	C	T	A	G
predominant_5prime_letter	1039	3507	737	1289
	<20nt	20nt	21nt	>21nt
predominant_sRNA_sizeClass	1367	415	3302	1080
