# Supplementary material for: The small RNA locus map for Chlamydomonas reinhardtii
Source: PLoS One. 2020 Nov 19;15(11):e0242516. doi: 10.1371/journal.pone.0242516 (PMC7676726; doi:10.1371/journal.pone.0242516)
Supplement: S6 Table — This table show the number and percentage of loci in each cluster which correspond to a particular annotation. Only annotations with a binary true/false distinction are shown. (XLS) [file pone.0242516.s027.xls]

## Sheet: S6 Table
	Annotation	Cluster 1	Cluster 1 Percent	Cluster 2	Cluster 2 Percent	Cluster 3	Cluster 3 Percent	Cluster 4	Cluster 4 Percent	Cluster 5	Cluster 5 Percent	Cluster 6	Cluster 6 Percent
1	TE_Copia	3	0.181269	2	0.188324	2	0.272109	0	0	2	0.17316	1	0.215983
2	threeprimeUTR	5	0.302115	345	32.4859	235	31.9728	472	43.1444	488	42.2511	65	14.0389
3	TE_Mariner	11	0.664653	3	0.282486	5	0.680272	4	0.365631	16	1.38528	1	0.215983
4	CDS	5	0.302115	773	72.7872	280	38.0952	572	52.2852	651	56.3636	295	63.7149
5	MSAT	1	0.060423	0	0	2	0.272109	0	0	0	0	0	0
6	TE_Order_LINE	937	56.6163	195	18.3616	87	11.8367	31	2.83364	66	5.71429	9	1.94384
7	TE_P	8	0.483384	3	0.282486	2	0.272109	1	0.0914077	15	1.2987	1	0.215983
8	TE_TOC1	6	0.362538	15	1.41243	0	0	0	0	0	0	0	0
9	rRNA	0	0	0	0	3	0.408163	12	1.09689	0	0	0	0
10	mRNA	13	0.785498	1061	99.9058	552	75.102	951	86.9287	967	83.7229	380	82.0734
11	miRNA	0	0	0	0	42	5.71429	0	0	0	0	0	0
12	TE_TOC2	1	0.060423	0	0	0	0	0	0	0	0	0	0
13	TE_Order_LTR	67	4.04834	55	5.17891	56	7.61905	9	0.822669	58	5.02165	19	4.10367
14	TE_Novosib	5	0.302115	1	0.094162	3	0.408163	1	0.0914077	3	0.25974	6	1.2959
15	introns	6	0.362538	592	55.7439	306	41.6327	684	62.5229	575	49.7835	222	47.9482
16	TE_RTE	9	0.543807	8	0.753296	14	1.90476	6	0.548446	11	0.952381	1	0.215983
17	TE_Gypsy	40	2.41692	25	2.35405	21	2.85714	5	0.457038	41	3.54978	17	3.67171
18	fiveprimeUTR	0	0	237	22.3164	134	18.2313	195	17.8245	268	23.2035	48	10.3672
19	irs	743	44.8943	434	40.8663	255	34.6939	106	9.68921	265	22.9437	43	9.28726
20	transposons	1106	66.8278	304	28.6252	199	27.0748	86	7.86106	322	27.8788	51	11.0151
21	TE_DIRS	0	0	0	0	0	0	2	0.182815	1	0.0865801	0	0
22	TE_Class_RET	1015	61.3293	267	25.1412	150	20.4082	48	4.38757	133	11.5152	29	6.2635
23	TE_EnSpm	21	1.26888	3	0.282486	1	0.136054	1	0.0914077	8	0.692641	3	0.647948
24	anno	13	0.785498	1061	99.9058	552	75.102	951	86.9287	967	83.7229	380	82.0734
25	TE_TCR1	0	0	0	0	0	0	0	0	4	0.34632	0	0
26	TE_DualenRandI	30	1.81269	25	2.35405	9	1.22449	10	0.914077	6	0.519481	0	0
27	TE_REM1	3	0.181269	4	0.376648	0	0	0	0	2	0.17316	0	0
28	promoter	107	6.46526	198	18.6441	172	23.4014	258	23.5832	371	32.1212	69	14.9028
29	TE_Gulliver	2	0.120846	0	0	11	1.4966	0	0	3	0.25974	0	0
30	exons	7	0.422961	957	90.113	452	61.4966	744	68.0073	877	75.9307	336	72.5702
31	TE_Class_DNA	76	4.59215	15	1.41243	44	5.98639	18	1.64534	131	11.342	24	5.18359
32	TE_L1	906	54.7432	167	15.725	65	8.84354	15	1.37112	52	4.50216	8	1.72786
33	repetativeSeq	1620	97.8852	1001	94.2561	533	72.517	464	42.4132	812	70.303	246	53.1317
34	TE_Harbinger	0	0	0	0	0	0	0	0	0	0	0	0
35	TE_Order_TIR	69	4.16918	15	1.41243	33	4.4898	12	1.09689	115	9.95671	23	4.9676
36	TE_Order_DIRS	0	0	0	0	0	0	2	0.182815	1	0.0865801	0	0
37	trs	176	10.6344	190	17.8908	277	37.6871	177	16.1792	398	34.4589	100	21.5983
38	genes	13	0.785498	1061	99.9058	552	75.102	951	86.9287	967	83.7229	380	82.0734
39	TE_hAT	22	1.32931	5	0.47081	11	1.4966	7	0.639854	71	6.14719	14	3.02376
40	TE_Order_SINE	42	2.53776	25	2.35405	16	2.17687	1	0.0914077	1	0.0865801	0	0
41	intergenic	1642	99.2145	1	0.094162	183	24.898	143	13.0713	188	16.2771	83	17.9266
42	methCG	414	25.0151	386	36.3465	33	4.4898	9	0.822669	13	1.12554	11	2.37581
43	methCHH	6	0.362538	13	1.22411	20	2.72109	13	1.1883	14	1.21212	14	3.02376
44	methCHG	7	0.422961	5	0.47081	4	0.544218	3	0.274223	3	0.25974	2	0.431965
45	methAll	420	25.3776	399	37.5706	52	7.07483	23	2.10238	27	2.33766	24	5.18359
46	CC1883	126	7.61329	102	9.60452	727	98.9116	881	80.5302	32	2.77056	112	24.1901
47	CC125	133	8.03625	74	6.96798	363	49.3878	421	38.4826	35	3.0303	31	6.69546
48	CC4350	978	59.0937	544	51.2241	536	72.9252	826	75.5027	1009	87.3593	295	63.7149
49	J	1293	78.1269	835	78.6252	133	18.0952	373	34.0951	15	1.2987	23	4.9676
50	CC1883specific	7	0.422961	3	0.282486	190	25.8503	171	15.6307	0	0	65	14.0389
51	CC4350specific	112	6.76737	26	2.44821	0	0	168	15.3565	955	82.684	259	55.9395
52	CC125specific	6	0.362538	9	0.847458	0	0	5	0.457038	0	0	2	0.431965
53	Jspecific	550	33.2326	429	40.3955	0	0	6	0.548446	0	0	8	1.72786
54	vegetative	1654	99.9396	1062	100	735	100	1094	100	1095	94.8052	436	94.1685
55	zygote	484	29.2447	234	22.0339	458	62.3129	344	31.4442	498	43.1169	79	17.0626
56	vegetativespecific	1171	70.7553	828	77.9661	277	37.6871	750	68.5558	657	56.8831	384	82.9374
57	zygotespecific	1	0.060423	0	0	0	0	0	0	60	5.19481	27	5.83153
58	wtAdrian	108	6.52568	78	7.34463	718	97.6871	662	60.5119	24	2.07792	93	20.0864
59	dcl3Adrian	94	5.67976	78	7.34463	121	16.4626	842	76.9653	30	2.5974	66	14.2549
60	ago3Adrian	108	6.52568	86	8.09793	440	59.8639	696	63.6197	26	2.25108	65	14.0389
61	mutantAdrian	125	7.55287	102	9.60452	500	68.0272	880	80.4388	32	2.77056	95	20.5184
62	wtAdrianspecific	1	0.060423	0	0	227	30.8844	1	0.0914077	0	0	17	3.67171
63	mutantAdrianspecific	18	1.08761	24	2.25989	9	1.22449	219	20.0183	8	0.692641	19	4.10367
64	notDCL3dependent	16	0.966767	18	1.69492	9	1.22449	187	17.0932	6	0.519481	12	2.59179
65	DCL3dependent	30	1.81269	18	1.69492	606	82.449	7	0.639854	0	0	39	8.42333
66	AGO3dependent	2	0.120846	0	0	278	37.8231	52	4.7532	0	0	36	7.77538
67	notAGO3dependent	2	0.120846	8	0.753296	0	0	86	7.86106	2	0.17316	8	1.72786
68	phased	2	0.120846	5	0.47081	130	17.6871	5	0.457038	7	0.606061	0	0
