# Supplementary material for: The small RNA locus map for Chlamydomonas reinhardtii
Source: PLoS One. 2020 Nov 19;15(11):e0242516. doi: 10.1371/journal.pone.0242516 (PMC7676726; doi:10.1371/journal.pone.0242516)
Supplement: S7 Table — (XLS) [file pone.0242516.s028.xls]

## Sheet: S7 Table
Source Name	Comment[ENA_SAMPLE]	Comment[BioSD_SAMPLE]	Characteristics[organism]	Characteristics[ecotype]	Characteristics[developmental stage]	Characteristics[organism part]	Characteristics[genotype]	Characteristics[response to treatment]	Material Type	Description	Protocol REF	Performer	Protocol REF	Performer	Protocol REF	Performer	Protocol REF	Performer	Extract Name	Comment[LIBRARY_LAYOUT]	Comment[LIBRARY_SELECTION]	Comment[LIBRARY_SOURCE]	Comment[LIBRARY_STRATEGY]	Protocol REF	Performer	Assay Name	Technology Type	Comment[ENA_EXPERIMENT]	Scan Name	Comment[SUBMITTED_FILE_NAME]	Comment[ENA_RUN]	Comment[FASTQ_URI]	Protocol REF	Performer	Protocol REF	Performer	Derived Array Data File	Comment [Derived ArrayExpress FTP file]	Factor Value[ecotype]	Factor Value[genotype]	Factor Value[response to treatment]
SL2328	ERS4029219	SAMEA6229458	Chlamydomonas reinhardtii	CC1883	vegetative	whole organism	ago3	none	whole organism	m33	P-MTAB-91177	Adrian Valli	P-MTAB-91178	Adrian Valli	P-MTAB-91179	Adrian Valli	P-MTAB-91180	Adrian Valli	SL2328	SINGLE	size fractionation	TRANSCRIPTOMIC	miRNA-Seq	P-MTAB-91181	Adrian Valli	SL2328	sequencing assay	ERX3657166	SL2328.reads.bam	SL2328.reads.bam	ERR3665561	ftp://ftp.sra.ebi.ac.uk/vol1/fastq/ERR366/001/ERR3665561/ERR3665561.fastq.gz	P-MTAB-91182	Sebastian Mueller	P-MTAB-91183	Sebastian Mueller	SL2328.trimmed_reads.fasta.gz	ftp://ftp.ebi.ac.uk/pub/databases/microarray/data/experiment/MTAB/E-MTAB-8526/E-MTAB-8526.processed.1.zip	CC1883	ago3	none
SL2329	ERS4029220	SAMEA6229459	Chlamydomonas reinhardtii	CC1883	vegetative	whole organism	ago3	none	whole organism	m33	P-MTAB-91177	Adrian Valli	P-MTAB-91178	Adrian Valli	P-MTAB-91179	Adrian Valli	P-MTAB-91180	Adrian Valli	SL2329	SINGLE	size fractionation	TRANSCRIPTOMIC	miRNA-Seq	P-MTAB-91181	Adrian Valli	SL2329	sequencing assay	ERX3657167	SL2329.reads.bam	SL2329.reads.bam	ERR3665562	ftp://ftp.sra.ebi.ac.uk/vol1/fastq/ERR366/002/ERR3665562/ERR3665562.fastq.gz	P-MTAB-91182	Sebastian Mueller	P-MTAB-91183	Sebastian Mueller	SL2329.trimmed_reads.fasta.gz	ftp://ftp.ebi.ac.uk/pub/databases/microarray/data/experiment/MTAB/E-MTAB-8526/E-MTAB-8526.processed.1.zip	CC1883	ago3	none
SL2330	ERS4029221	SAMEA6229460	Chlamydomonas reinhardtii	CC1883	vegetative	whole organism	ago3	none	whole organism	m33	P-MTAB-91177	Adrian Valli	P-MTAB-91178	Adrian Valli	P-MTAB-91179	Adrian Valli	P-MTAB-91180	Adrian Valli	SL2330	SINGLE	size fractionation	TRANSCRIPTOMIC	miRNA-Seq	P-MTAB-91181	Adrian Valli	SL2330	sequencing assay	ERX3657168	SL2330.reads.bam	SL2330.reads.bam	ERR3665563	ftp://ftp.sra.ebi.ac.uk/vol1/fastq/ERR366/003/ERR3665563/ERR3665563.fastq.gz	P-MTAB-91182	Sebastian Mueller	P-MTAB-91183	Sebastian Mueller	SL2330.trimmed_reads.fasta.gz	ftp://ftp.ebi.ac.uk/pub/databases/microarray/data/experiment/MTAB/E-MTAB-8526/E-MTAB-8526.processed.1.zip	CC1883	ago3	none
SL2331	ERS4029222	SAMEA6229461	Chlamydomonas reinhardtii	CC1883	vegetative	whole organism	ago3	none	whole organism	m49	P-MTAB-91177	Adrian Valli	P-MTAB-91178	Adrian Valli	P-MTAB-91179	Adrian Valli	P-MTAB-91180	Adrian Valli	SL2331	SINGLE	size fractionation	TRANSCRIPTOMIC	miRNA-Seq	P-MTAB-91181	Adrian Valli	SL2331	sequencing assay	ERX3657169	SL2331.reads.bam	SL2331.reads.bam	ERR3665564	ftp://ftp.sra.ebi.ac.uk/vol1/fastq/ERR366/004/ERR3665564/ERR3665564.fastq.gz	P-MTAB-91182	Sebastian Mueller	P-MTAB-91183	Sebastian Mueller	SL2331.trimmed_reads.fasta.gz	ftp://ftp.ebi.ac.uk/pub/databases/microarray/data/experiment/MTAB/E-MTAB-8526/E-MTAB-8526.processed.1.zip	CC1883	ago3	none
SL2332	ERS4029223	SAMEA6229462	Chlamydomonas reinhardtii	CC1883	vegetative	whole organism	ago3	none	whole organism	m49	P-MTAB-91177	Adrian Valli	P-MTAB-91178	Adrian Valli	P-MTAB-91179	Adrian Valli	P-MTAB-91180	Adrian Valli	SL2332	SINGLE	size fractionation	TRANSCRIPTOMIC	miRNA-Seq	P-MTAB-91181	Adrian Valli	SL2332	sequencing assay	ERX3657170	SL2332.reads.bam	SL2332.reads.bam	ERR3665565	ftp://ftp.sra.ebi.ac.uk/vol1/fastq/ERR366/005/ERR3665565/ERR3665565.fastq.gz	P-MTAB-91182	Sebastian Mueller	P-MTAB-91183	Sebastian Mueller	SL2332.trimmed_reads.fasta.gz	ftp://ftp.ebi.ac.uk/pub/databases/microarray/data/experiment/MTAB/E-MTAB-8526/E-MTAB-8526.processed.1.zip	CC1883	ago3	none
SL2333	ERS4029224	SAMEA6229463	Chlamydomonas reinhardtii	CC1883	vegetative	whole organism	ago3	none	whole organism	m49	P-MTAB-91177	Adrian Valli	P-MTAB-91178	Adrian Valli	P-MTAB-91179	Adrian Valli	P-MTAB-91180	Adrian Valli	SL2333	SINGLE	size fractionation	TRANSCRIPTOMIC	miRNA-Seq	P-MTAB-91181	Adrian Valli	SL2333	sequencing assay	ERX3657171	SL2333.reads.bam	SL2333.reads.bam	ERR3665566	ftp://ftp.sra.ebi.ac.uk/vol1/fastq/ERR366/006/ERR3665566/ERR3665566.fastq.gz	P-MTAB-91182	Sebastian Mueller	P-MTAB-91183	Sebastian Mueller	SL2333.trimmed_reads.fasta.gz	ftp://ftp.ebi.ac.uk/pub/databases/microarray/data/experiment/MTAB/E-MTAB-8526/E-MTAB-8526.processed.2.zip	CC1883	ago3	none
SL2407	ERS4029225	SAMEA6229464	Chlamydomonas reinhardtii	CC1883	vegetative	whole organism	ago3	none	whole organism	M25 Ago3 KO	P-MTAB-91177	Adrian Valli	P-MTAB-91178	Adrian Valli	P-MTAB-91179	Adrian Valli	P-MTAB-91180	Adrian Valli	SL2407	SINGLE	size fractionation	TRANSCRIPTOMIC	miRNA-Seq	P-MTAB-91181	Adrian Valli	SL2407	sequencing assay	ERX3657172	SL2407.reads.bam	SL2407.reads.bam	ERR3665567	ftp://ftp.sra.ebi.ac.uk/vol1/fastq/ERR366/007/ERR3665567/ERR3665567.fastq.gz	P-MTAB-91182	Sebastian Mueller	P-MTAB-91183	Sebastian Mueller	SL2407.trimmed_reads.fasta.gz	ftp://ftp.ebi.ac.uk/pub/databases/microarray/data/experiment/MTAB/E-MTAB-8526/E-MTAB-8526.processed.2.zip	CC1883	ago3	none
SL2408	ERS4029226	SAMEA6229465	Chlamydomonas reinhardtii	CC1883	vegetative	whole organism	ago3	none	whole organism	M25 Ago3 KO	P-MTAB-91177	Adrian Valli	P-MTAB-91178	Adrian Valli	P-MTAB-91179	Adrian Valli	P-MTAB-91180	Adrian Valli	SL2408	SINGLE	size fractionation	TRANSCRIPTOMIC	miRNA-Seq	P-MTAB-91181	Adrian Valli	SL2408	sequencing assay	ERX3657173	SL2408.reads.bam	SL2408.reads.bam	ERR3665568	ftp://ftp.sra.ebi.ac.uk/vol1/fastq/ERR366/008/ERR3665568/ERR3665568.fastq.gz	P-MTAB-91182	Sebastian Mueller	P-MTAB-91183	Sebastian Mueller	SL2408.trimmed_reads.fasta.gz	ftp://ftp.ebi.ac.uk/pub/databases/microarray/data/experiment/MTAB/E-MTAB-8526/E-MTAB-8526.processed.2.zip	CC1883	ago3	none
SL2409	ERS4029227	SAMEA6229466	Chlamydomonas reinhardtii	CC1883	vegetative	whole organism	ago3	none	whole organism	M25 Ago3 KO	P-MTAB-91177	Adrian Valli	P-MTAB-91178	Adrian Valli	P-MTAB-91179	Adrian Valli	P-MTAB-91180	Adrian Valli	SL2409	SINGLE	size fractionation	TRANSCRIPTOMIC	miRNA-Seq	P-MTAB-91181	Adrian Valli	SL2409	sequencing assay	ERX3657174	SL2409.reads.bam	SL2409.reads.bam	ERR3665569	ftp://ftp.sra.ebi.ac.uk/vol1/fastq/ERR366/009/ERR3665569/ERR3665569.fastq.gz	P-MTAB-91182	Sebastian Mueller	P-MTAB-91183	Sebastian Mueller	SL2409.trimmed_reads.fasta.gz	ftp://ftp.ebi.ac.uk/pub/databases/microarray/data/experiment/MTAB/E-MTAB-8526/E-MTAB-8526.processed.2.zip	CC1883	ago3	none
SL74	ERS4029228	SAMEA6229467	Chlamydomonas reinhardtii	CC4350	vegetative	whole organism	ccr1	Cu-	whole organism	crr1 -Cu - crr1 copper response element	P-MTAB-91177	Adrian Valli	P-MTAB-91178	Adrian Valli	P-MTAB-91179	Adrian Valli	P-MTAB-91180	Adrian Valli	SL74	SINGLE	size fractionation	TRANSCRIPTOMIC	miRNA-Seq	P-MTAB-91181	Adrian Valli	SL74	sequencing assay	ERX3657175	SL74.reads.bam	SL74.reads.bam	ERR3665570	ftp://ftp.sra.ebi.ac.uk/vol1/fastq/ERR366/000/ERR3665570/ERR3665570.fastq.gz	P-MTAB-91182	Sebastian Mueller	P-MTAB-91183	Sebastian Mueller	SL74.trimmed_reads.fasta.gz	ftp://ftp.ebi.ac.uk/pub/databases/microarray/data/experiment/MTAB/E-MTAB-8526/E-MTAB-8526.processed.2.zip	CC4350	ccr1	Cu-
SL2202	ERS4029229	SAMEA6229468	Chlamydomonas reinhardtii	CC1883	vegetative	whole organism	dcl3	none	whole organism	Mutant m37 - DCL3?	P-MTAB-91177	Adrian Valli	P-MTAB-91178	Adrian Valli	P-MTAB-91179	Adrian Valli	P-MTAB-91180	Adrian Valli	SL2202	SINGLE	size fractionation	TRANSCRIPTOMIC	miRNA-Seq	P-MTAB-91181	Adrian Valli	SL2202	sequencing assay	ERX3657176	SL2202.reads.bam	SL2202.reads.bam	ERR3665571	ftp://ftp.sra.ebi.ac.uk/vol1/fastq/ERR366/001/ERR3665571/ERR3665571.fastq.gz	P-MTAB-91182	Sebastian Mueller	P-MTAB-91183	Sebastian Mueller	SL2202.trimmed_reads.fasta.gz	ftp://ftp.ebi.ac.uk/pub/databases/microarray/data/experiment/MTAB/E-MTAB-8526/E-MTAB-8526.processed.2.zip	CC1883	dcl3	none
SL2203	ERS4029230	SAMEA6229469	Chlamydomonas reinhardtii	CC1883	vegetative	whole organism	dcl3	none	whole organism	Mutant m37 - DCL3?	P-MTAB-91177	Adrian Valli	P-MTAB-91178	Adrian Valli	P-MTAB-91179	Adrian Valli	P-MTAB-91180	Adrian Valli	SL2203	SINGLE	size fractionation	TRANSCRIPTOMIC	miRNA-Seq	P-MTAB-91181	Adrian Valli	SL2203	sequencing assay	ERX3657177	SL2203.reads.bam	SL2203.reads.bam	ERR3665572	ftp://ftp.sra.ebi.ac.uk/vol1/fastq/ERR366/002/ERR3665572/ERR3665572.fastq.gz	P-MTAB-91182	Sebastian Mueller	P-MTAB-91183	Sebastian Mueller	SL2203.trimmed_reads.fasta.gz	ftp://ftp.ebi.ac.uk/pub/databases/microarray/data/experiment/MTAB/E-MTAB-8526/E-MTAB-8526.processed.2.zip	CC1883	dcl3	none
SL2204	ERS4029231	SAMEA6229470	Chlamydomonas reinhardtii	CC1883	vegetative	whole organism	dcl3	none	whole organism	Mutant m37 - DCL3?	P-MTAB-91177	Adrian Valli	P-MTAB-91178	Adrian Valli	P-MTAB-91179	Adrian Valli	P-MTAB-91180	Adrian Valli	SL2204	SINGLE	size fractionation	TRANSCRIPTOMIC	miRNA-Seq	P-MTAB-91181	Adrian Valli	SL2204	sequencing assay	ERX3657178	SL2204.reads.bam	SL2204.reads.bam	ERR3665573	ftp://ftp.sra.ebi.ac.uk/vol1/fastq/ERR366/003/ERR3665573/ERR3665573.fastq.gz	P-MTAB-91182	Sebastian Mueller	P-MTAB-91183	Sebastian Mueller	SL2204.trimmed_reads.fasta.gz	ftp://ftp.ebi.ac.uk/pub/databases/microarray/data/experiment/MTAB/E-MTAB-8526/E-MTAB-8526.processed.2.zip	CC1883	dcl3	none
SL2205	ERS4029232	SAMEA6229471	Chlamydomonas reinhardtii	CC1883	vegetative	whole organism	dcl3	none	whole organism	Mutant m47 -close to DCL3	P-MTAB-91177	Adrian Valli	P-MTAB-91178	Adrian Valli	P-MTAB-91179	Adrian Valli	P-MTAB-91180	Adrian Valli	SL2205	SINGLE	size fractionation	TRANSCRIPTOMIC	miRNA-Seq	P-MTAB-91181	Adrian Valli	SL2205	sequencing assay	ERX3657179	SL2205.reads.bam	SL2205.reads.bam	ERR3665574	ftp://ftp.sra.ebi.ac.uk/vol1/fastq/ERR366/004/ERR3665574/ERR3665574.fastq.gz	P-MTAB-91182	Sebastian Mueller	P-MTAB-91183	Sebastian Mueller	SL2205.trimmed_reads.fasta.gz	ftp://ftp.ebi.ac.uk/pub/databases/microarray/data/experiment/MTAB/E-MTAB-8526/E-MTAB-8526.processed.2.zip	CC1883	dcl3	none
SL2206	ERS4029233	SAMEA6229472	Chlamydomonas reinhardtii	CC1883	vegetative	whole organism	dcl3	none	whole organism	Mutant m47 -close to DCL3	P-MTAB-91177	Adrian Valli	P-MTAB-91178	Adrian Valli	P-MTAB-91179	Adrian Valli	P-MTAB-91180	Adrian Valli	SL2206	SINGLE	size fractionation	TRANSCRIPTOMIC	miRNA-Seq	P-MTAB-91181	Adrian Valli	SL2206	sequencing assay	ERX3657180	SL2206.reads.bam	SL2206.reads.bam	ERR3665575	ftp://ftp.sra.ebi.ac.uk/vol1/fastq/ERR366/005/ERR3665575/ERR3665575.fastq.gz	P-MTAB-91182	Sebastian Mueller	P-MTAB-91183	Sebastian Mueller	SL2206.trimmed_reads.fasta.gz	ftp://ftp.ebi.ac.uk/pub/databases/microarray/data/experiment/MTAB/E-MTAB-8526/E-MTAB-8526.processed.2.zip	CC1883	dcl3	none
SL2207	ERS4029234	SAMEA6229473	Chlamydomonas reinhardtii	CC1883	vegetative	whole organism	dcl3	none	whole organism	Mutant m47 -close to DCL3	P-MTAB-91177	Adrian Valli	P-MTAB-91178	Adrian Valli	P-MTAB-91179	Adrian Valli	P-MTAB-91180	Adrian Valli	SL2207	SINGLE	size fractionation	TRANSCRIPTOMIC	miRNA-Seq	P-MTAB-91181	Adrian Valli	SL2207	sequencing assay	ERX3657181	SL2207.reads.bam	SL2207.reads.bam	ERR3665576	ftp://ftp.sra.ebi.ac.uk/vol1/fastq/ERR366/006/ERR3665576/ERR3665576.fastq.gz	P-MTAB-91182	Sebastian Mueller	P-MTAB-91183	Sebastian Mueller	SL2207.trimmed_reads.fasta.gz	ftp://ftp.ebi.ac.uk/pub/databases/microarray/data/experiment/MTAB/E-MTAB-8526/E-MTAB-8526.processed.2.zip	CC1883	dcl3	none
SL2211	ERS4029235	SAMEA6229474	Chlamydomonas reinhardtii	CC1883	vegetative	whole organism	dcl3	none	whole organism	Mutant m51 - in dcl3	P-MTAB-91177	Adrian Valli	P-MTAB-91178	Adrian Valli	P-MTAB-91179	Adrian Valli	P-MTAB-91180	Adrian Valli	SL2211	SINGLE	size fractionation	TRANSCRIPTOMIC	miRNA-Seq	P-MTAB-91181	Adrian Valli	SL2211	sequencing assay	ERX3657182	SL2211.reads.bam	SL2211.reads.bam	ERR3665577	ftp://ftp.sra.ebi.ac.uk/vol1/fastq/ERR366/007/ERR3665577/ERR3665577.fastq.gz	P-MTAB-91182	Sebastian Mueller	P-MTAB-91183	Sebastian Mueller	SL2211.trimmed_reads.fasta.gz	ftp://ftp.ebi.ac.uk/pub/databases/microarray/data/experiment/MTAB/E-MTAB-8526/E-MTAB-8526.processed.2.zip	CC1883	dcl3	none
SL2212	ERS4029236	SAMEA6229475	Chlamydomonas reinhardtii	CC1883	vegetative	whole organism	dcl3	none	whole organism	Mutant m51 - in dcl3	P-MTAB-91177	Adrian Valli	P-MTAB-91178	Adrian Valli	P-MTAB-91179	Adrian Valli	P-MTAB-91180	Adrian Valli	SL2212	SINGLE	size fractionation	TRANSCRIPTOMIC	miRNA-Seq	P-MTAB-91181	Adrian Valli	SL2212	sequencing assay	ERX3657183	SL2212.reads.bam	SL2212.reads.bam	ERR3665578	ftp://ftp.sra.ebi.ac.uk/vol1/fastq/ERR366/008/ERR3665578/ERR3665578.fastq.gz	P-MTAB-91182	Sebastian Mueller	P-MTAB-91183	Sebastian Mueller	SL2212.trimmed_reads.fasta.gz	ftp://ftp.ebi.ac.uk/pub/databases/microarray/data/experiment/MTAB/E-MTAB-8526/E-MTAB-8526.processed.2.zip	CC1883	dcl3	none
SL2213	ERS4029237	SAMEA6229476	Chlamydomonas reinhardtii	CC1883	vegetative	whole organism	dcl3	none	whole organism	Mutant m51 - in dcl3	P-MTAB-91177	Adrian Valli	P-MTAB-91178	Adrian Valli	P-MTAB-91179	Adrian Valli	P-MTAB-91180	Adrian Valli	SL2213	SINGLE	size fractionation	TRANSCRIPTOMIC	miRNA-Seq	P-MTAB-91181	Adrian Valli	SL2213	sequencing assay	ERX3657184	SL2213.reads.bam	SL2213.reads.bam	ERR3665579	ftp://ftp.sra.ebi.ac.uk/vol1/fastq/ERR366/009/ERR3665579/ERR3665579.fastq.gz	P-MTAB-91182	Sebastian Mueller	P-MTAB-91183	Sebastian Mueller	SL2213.trimmed_reads.fasta.gz	ftp://ftp.ebi.ac.uk/pub/databases/microarray/data/experiment/MTAB/E-MTAB-8526/E-MTAB-8526.processed.2.zip	CC1883	dcl3	none
SL2214	ERS4029238	SAMEA6229477	Chlamydomonas reinhardtii	CC1883	vegetative	whole organism	dcl3	none	whole organism	Mutant m52 - dcl3?	P-MTAB-91177	Adrian Valli	P-MTAB-91178	Adrian Valli	P-MTAB-91179	Adrian Valli	P-MTAB-91180	Adrian Valli	SL2214	SINGLE	size fractionation	TRANSCRIPTOMIC	miRNA-Seq	P-MTAB-91181	Adrian Valli	SL2214	sequencing assay	ERX3657185	SL2214.reads.bam	SL2214.reads.bam	ERR3665580	ftp://ftp.sra.ebi.ac.uk/vol1/fastq/ERR366/000/ERR3665580/ERR3665580.fastq.gz	P-MTAB-91182	Sebastian Mueller	P-MTAB-91183	Sebastian Mueller	SL2214.trimmed_reads.fasta.gz	ftp://ftp.ebi.ac.uk/pub/databases/microarray/data/experiment/MTAB/E-MTAB-8526/E-MTAB-8526.processed.2.zip	CC1883	dcl3	none
SL2215	ERS4029239	SAMEA6229478	Chlamydomonas reinhardtii	CC1883	vegetative	whole organism	dcl3	none	whole organism	Mutant m52 - dcl3?	P-MTAB-91177	Adrian Valli	P-MTAB-91178	Adrian Valli	P-MTAB-91179	Adrian Valli	P-MTAB-91180	Adrian Valli	SL2215	SINGLE	size fractionation	TRANSCRIPTOMIC	miRNA-Seq	P-MTAB-91181	Adrian Valli	SL2215	sequencing assay	ERX3657186	SL2215.reads.bam	SL2215.reads.bam	ERR3665581	ftp://ftp.sra.ebi.ac.uk/vol1/fastq/ERR366/001/ERR3665581/ERR3665581.fastq.gz	P-MTAB-91182	Sebastian Mueller	P-MTAB-91183	Sebastian Mueller	SL2215.trimmed_reads.fasta.gz	ftp://ftp.ebi.ac.uk/pub/databases/microarray/data/experiment/MTAB/E-MTAB-8526/E-MTAB-8526.processed.2.zip	CC1883	dcl3	none
SL2216	ERS4029240	SAMEA6229479	Chlamydomonas reinhardtii	CC1883	vegetative	whole organism	dcl3	none	whole organism	Mutant m52 - dcl3?	P-MTAB-91177	Adrian Valli	P-MTAB-91178	Adrian Valli	P-MTAB-91179	Adrian Valli	P-MTAB-91180	Adrian Valli	SL2216	SINGLE	size fractionation	TRANSCRIPTOMIC	miRNA-Seq	P-MTAB-91181	Adrian Valli	SL2216	sequencing assay	ERX3657187	SL2216.reads.bam	SL2216.reads.bam	ERR3665582	ftp://ftp.sra.ebi.ac.uk/vol1/fastq/ERR366/002/ERR3665582/ERR3665582.fastq.gz	P-MTAB-91182	Sebastian Mueller	P-MTAB-91183	Sebastian Mueller	SL2216.trimmed_reads.fasta.gz	ftp://ftp.ebi.ac.uk/pub/databases/microarray/data/experiment/MTAB/E-MTAB-8526/E-MTAB-8526.processed.2.zip	CC1883	dcl3	none
SL2217	ERS4029241	SAMEA6229480	Chlamydomonas reinhardtii	CC1883	vegetative	whole organism	dcl3	none	whole organism	Mutant m54 - dcl3?	P-MTAB-91177	Adrian Valli	P-MTAB-91178	Adrian Valli	P-MTAB-91179	Adrian Valli	P-MTAB-91180	Adrian Valli	SL2217	SINGLE	size fractionation	TRANSCRIPTOMIC	miRNA-Seq	P-MTAB-91181	Adrian Valli	SL2217	sequencing assay	ERX3657188	SL2217.reads.bam	SL2217.reads.bam	ERR3665583	ftp://ftp.sra.ebi.ac.uk/vol1/fastq/ERR366/003/ERR3665583/ERR3665583.fastq.gz	P-MTAB-91182	Sebastian Mueller	P-MTAB-91183	Sebastian Mueller	SL2217.trimmed_reads.fasta.gz	ftp://ftp.ebi.ac.uk/pub/databases/microarray/data/experiment/MTAB/E-MTAB-8526/E-MTAB-8526.processed.2.zip	CC1883	dcl3	none
SL2218	ERS4029242	SAMEA6229481	Chlamydomonas reinhardtii	CC1883	vegetative	whole organism	dcl3	none	whole organism	Mutant m54 - dcl3?	P-MTAB-91177	Adrian Valli	P-MTAB-91178	Adrian Valli	P-MTAB-91179	Adrian Valli	P-MTAB-91180	Adrian Valli	SL2218	SINGLE	size fractionation	TRANSCRIPTOMIC	miRNA-Seq	P-MTAB-91181	Adrian Valli	SL2218	sequencing assay	ERX3657189	SL2218.reads.bam	SL2218.reads.bam	ERR3665584	ftp://ftp.sra.ebi.ac.uk/vol1/fastq/ERR366/004/ERR3665584/ERR3665584.fastq.gz	P-MTAB-91182	Sebastian Mueller	P-MTAB-91183	Sebastian Mueller	SL2218.trimmed_reads.fasta.gz	ftp://ftp.ebi.ac.uk/pub/databases/microarray/data/experiment/MTAB/E-MTAB-8526/E-MTAB-8526.processed.2.zip	CC1883	dcl3	none
SL2219	ERS4029243	SAMEA6229482	Chlamydomonas reinhardtii	CC1883	vegetative	whole organism	dcl3	none	whole organism	Mutant m54 - dcl3?	P-MTAB-91177	Adrian Valli	P-MTAB-91178	Adrian Valli	P-MTAB-91179	Adrian Valli	P-MTAB-91180	Adrian Valli	SL2219	SINGLE	size fractionation	TRANSCRIPTOMIC	miRNA-Seq	P-MTAB-91181	Adrian Valli	SL2219	sequencing assay	ERX3657190	SL2219.reads.bam	SL2219.reads.bam	ERR3665585	ftp://ftp.sra.ebi.ac.uk/vol1/fastq/ERR366/005/ERR3665585/ERR3665585.fastq.gz	P-MTAB-91182	Sebastian Mueller	P-MTAB-91183	Sebastian Mueller	SL2219.trimmed_reads.fasta.gz	ftp://ftp.ebi.ac.uk/pub/databases/microarray/data/experiment/MTAB/E-MTAB-8526/E-MTAB-8526.processed.2.zip	CC1883	dcl3	none
SL2304	ERS4029244	SAMEA6229483	Chlamydomonas reinhardtii	CC1883	vegetative	whole organism	dcl3	none	whole organism	m47	P-MTAB-91177	Adrian Valli	P-MTAB-91178	Adrian Valli	P-MTAB-91179	Adrian Valli	P-MTAB-91180	Adrian Valli	SL2304	SINGLE	size fractionation	TRANSCRIPTOMIC	miRNA-Seq	P-MTAB-91181	Adrian Valli	SL2304	sequencing assay	ERX3657191	SL2304.reads.bam	SL2304.reads.bam	ERR3665586	ftp://ftp.sra.ebi.ac.uk/vol1/fastq/ERR366/006/ERR3665586/ERR3665586.fastq.gz	P-MTAB-91182	Sebastian Mueller	P-MTAB-91183	Sebastian Mueller	SL2304.trimmed_reads.fasta.gz	ftp://ftp.ebi.ac.uk/pub/databases/microarray/data/experiment/MTAB/E-MTAB-8526/E-MTAB-8526.processed.2.zip	CC1883	dcl3	none
SL2305	ERS4029245	SAMEA6229484	Chlamydomonas reinhardtii	CC1883	vegetative	whole organism	dcl3	none	whole organism	m47	P-MTAB-91177	Adrian Valli	P-MTAB-91178	Adrian Valli	P-MTAB-91179	Adrian Valli	P-MTAB-91180	Adrian Valli	SL2305	SINGLE	size fractionation	TRANSCRIPTOMIC	miRNA-Seq	P-MTAB-91181	Adrian Valli	SL2305	sequencing assay	ERX3657192	SL2305.reads.bam	SL2305.reads.bam	ERR3665587	ftp://ftp.sra.ebi.ac.uk/vol1/fastq/ERR366/007/ERR3665587/ERR3665587.fastq.gz	P-MTAB-91182	Sebastian Mueller	P-MTAB-91183	Sebastian Mueller	SL2305.trimmed_reads.fasta.gz	ftp://ftp.ebi.ac.uk/pub/databases/microarray/data/experiment/MTAB/E-MTAB-8526/E-MTAB-8526.processed.2.zip	CC1883	dcl3	none
SL2306	ERS4029246	SAMEA6229485	Chlamydomonas reinhardtii	CC1883	vegetative	whole organism	dcl3	none	whole organism	m47	P-MTAB-91177	Adrian Valli	P-MTAB-91178	Adrian Valli	P-MTAB-91179	Adrian Valli	P-MTAB-91180	Adrian Valli	SL2306	SINGLE	size fractionation	TRANSCRIPTOMIC	miRNA-Seq	P-MTAB-91181	Adrian Valli	SL2306	sequencing assay	ERX3657193	SL2306.reads.bam	SL2306.reads.bam	ERR3665588	ftp://ftp.sra.ebi.ac.uk/vol1/fastq/ERR366/008/ERR3665588/ERR3665588.fastq.gz	P-MTAB-91182	Sebastian Mueller	P-MTAB-91183	Sebastian Mueller	SL2306.trimmed_reads.fasta.gz	ftp://ftp.ebi.ac.uk/pub/databases/microarray/data/experiment/MTAB/E-MTAB-8526/E-MTAB-8526.processed.3.zip	CC1883	dcl3	none
SL2307	ERS4029247	SAMEA6229486	Chlamydomonas reinhardtii	CC1883	vegetative	whole organism	dcl3	none	whole organism	m51	P-MTAB-91177	Adrian Valli	P-MTAB-91178	Adrian Valli	P-MTAB-91179	Adrian Valli	P-MTAB-91180	Adrian Valli	SL2307	SINGLE	size fractionation	TRANSCRIPTOMIC	miRNA-Seq	P-MTAB-91181	Adrian Valli	SL2307	sequencing assay	ERX3657194	SL2307.reads.bam	SL2307.reads.bam	ERR3665589	ftp://ftp.sra.ebi.ac.uk/vol1/fastq/ERR366/009/ERR3665589/ERR3665589.fastq.gz	P-MTAB-91182	Sebastian Mueller	P-MTAB-91183	Sebastian Mueller	SL2307.trimmed_reads.fasta.gz	ftp://ftp.ebi.ac.uk/pub/databases/microarray/data/experiment/MTAB/E-MTAB-8526/E-MTAB-8526.processed.3.zip	CC1883	dcl3	none
SL2308	ERS4029248	SAMEA6229487	Chlamydomonas reinhardtii	CC1883	vegetative	whole organism	dcl3	none	whole organism	m51	P-MTAB-91177	Adrian Valli	P-MTAB-91178	Adrian Valli	P-MTAB-91179	Adrian Valli	P-MTAB-91180	Adrian Valli	SL2308	SINGLE	size fractionation	TRANSCRIPTOMIC	miRNA-Seq	P-MTAB-91181	Adrian Valli	SL2308	sequencing assay	ERX3657195	SL2308.reads.bam	SL2308.reads.bam	ERR3665590	ftp://ftp.sra.ebi.ac.uk/vol1/fastq/ERR366/000/ERR3665590/ERR3665590.fastq.gz	P-MTAB-91182	Sebastian Mueller	P-MTAB-91183	Sebastian Mueller	SL2308.trimmed_reads.fasta.gz	ftp://ftp.ebi.ac.uk/pub/databases/microarray/data/experiment/MTAB/E-MTAB-8526/E-MTAB-8526.processed.3.zip	CC1883	dcl3	none
SL2309	ERS4029249	SAMEA6229488	Chlamydomonas reinhardtii	CC1883	vegetative	whole organism	dcl3	none	whole organism	m51	P-MTAB-91177	Adrian Valli	P-MTAB-91178	Adrian Valli	P-MTAB-91179	Adrian Valli	P-MTAB-91180	Adrian Valli	SL2309	SINGLE	size fractionation	TRANSCRIPTOMIC	miRNA-Seq	P-MTAB-91181	Adrian Valli	SL2309	sequencing assay	ERX3657196	SL2309.reads.bam	SL2309.reads.bam	ERR3665591	ftp://ftp.sra.ebi.ac.uk/vol1/fastq/ERR366/001/ERR3665591/ERR3665591.fastq.gz	P-MTAB-91182	Sebastian Mueller	P-MTAB-91183	Sebastian Mueller	SL2309.trimmed_reads.fasta.gz	ftp://ftp.ebi.ac.uk/pub/databases/microarray/data/experiment/MTAB/E-MTAB-8526/E-MTAB-8526.processed.3.zip	CC1883	dcl3	none
SL2316	ERS4029250	SAMEA6229489	Chlamydomonas reinhardtii	CC1883	vegetative	whole organism	dcl3	none	whole organism	m37	P-MTAB-91177	Adrian Valli	P-MTAB-91178	Adrian Valli	P-MTAB-91179	Adrian Valli	P-MTAB-91180	Adrian Valli	SL2316	SINGLE	size fractionation	TRANSCRIPTOMIC	miRNA-Seq	P-MTAB-91181	Adrian Valli	SL2316	sequencing assay	ERX3657197	SL2316.reads.bam	SL2316.reads.bam	ERR3665592	ftp://ftp.sra.ebi.ac.uk/vol1/fastq/ERR366/002/ERR3665592/ERR3665592.fastq.gz	P-MTAB-91182	Sebastian Mueller	P-MTAB-91183	Sebastian Mueller	SL2316.trimmed_reads.fasta.gz	ftp://ftp.ebi.ac.uk/pub/databases/microarray/data/experiment/MTAB/E-MTAB-8526/E-MTAB-8526.processed.3.zip	CC1883	dcl3	none
SL2317	ERS4029251	SAMEA6229490	Chlamydomonas reinhardtii	CC1883	vegetative	whole organism	dcl3	none	whole organism	m37	P-MTAB-91177	Adrian Valli	P-MTAB-91178	Adrian Valli	P-MTAB-91179	Adrian Valli	P-MTAB-91180	Adrian Valli	SL2317	SINGLE	size fractionation	TRANSCRIPTOMIC	miRNA-Seq	P-MTAB-91181	Adrian Valli	SL2317	sequencing assay	ERX3657198	SL2317.reads.bam	SL2317.reads.bam	ERR3665593	ftp://ftp.sra.ebi.ac.uk/vol1/fastq/ERR366/003/ERR3665593/ERR3665593.fastq.gz	P-MTAB-91182	Sebastian Mueller	P-MTAB-91183	Sebastian Mueller	SL2317.trimmed_reads.fasta.gz	ftp://ftp.ebi.ac.uk/pub/databases/microarray/data/experiment/MTAB/E-MTAB-8526/E-MTAB-8526.processed.3.zip	CC1883	dcl3	none
SL2318	ERS4029252	SAMEA6229491	Chlamydomonas reinhardtii	CC1883	vegetative	whole organism	dcl3	none	whole organism	m37	P-MTAB-91177	Adrian Valli	P-MTAB-91178	Adrian Valli	P-MTAB-91179	Adrian Valli	P-MTAB-91180	Adrian Valli	SL2318	SINGLE	size fractionation	TRANSCRIPTOMIC	miRNA-Seq	P-MTAB-91181	Adrian Valli	SL2318	sequencing assay	ERX3657199	SL2318.reads.bam	SL2318.reads.bam	ERR3665594	ftp://ftp.sra.ebi.ac.uk/vol1/fastq/ERR366/004/ERR3665594/ERR3665594.fastq.gz	P-MTAB-91182	Sebastian Mueller	P-MTAB-91183	Sebastian Mueller	SL2318.trimmed_reads.fasta.gz	ftp://ftp.ebi.ac.uk/pub/databases/microarray/data/experiment/MTAB/E-MTAB-8526/E-MTAB-8526.processed.3.zip	CC1883	dcl3	none
SL2319	ERS4029253	SAMEA6229492	Chlamydomonas reinhardtii	CC1883	vegetative	whole organism	dcl3	none	whole organism	m51	P-MTAB-91177	Adrian Valli	P-MTAB-91178	Adrian Valli	P-MTAB-91179	Adrian Valli	P-MTAB-91180	Adrian Valli	SL2319	SINGLE	size fractionation	TRANSCRIPTOMIC	miRNA-Seq	P-MTAB-91181	Adrian Valli	SL2319	sequencing assay	ERX3657200	SL2319.reads.bam	SL2319.reads.bam	ERR3665595	ftp://ftp.sra.ebi.ac.uk/vol1/fastq/ERR366/005/ERR3665595/ERR3665595.fastq.gz	P-MTAB-91182	Sebastian Mueller	P-MTAB-91183	Sebastian Mueller	SL2319.trimmed_reads.fasta.gz	ftp://ftp.ebi.ac.uk/pub/databases/microarray/data/experiment/MTAB/E-MTAB-8526/E-MTAB-8526.processed.3.zip	CC1883	dcl3	none
SL2320	ERS4029254	SAMEA6229493	Chlamydomonas reinhardtii	CC1883	vegetative	whole organism	dcl3	none	whole organism	m51	P-MTAB-91177	Adrian Valli	P-MTAB-91178	Adrian Valli	P-MTAB-91179	Adrian Valli	P-MTAB-91180	Adrian Valli	SL2320	SINGLE	size fractionation	TRANSCRIPTOMIC	miRNA-Seq	P-MTAB-91181	Adrian Valli	SL2320	sequencing assay	ERX3657201	SL2320.reads.bam	SL2320.reads.bam	ERR3665596	ftp://ftp.sra.ebi.ac.uk/vol1/fastq/ERR366/006/ERR3665596/ERR3665596.fastq.gz	P-MTAB-91182	Sebastian Mueller	P-MTAB-91183	Sebastian Mueller	SL2320.trimmed_reads.fasta.gz	ftp://ftp.ebi.ac.uk/pub/databases/microarray/data/experiment/MTAB/E-MTAB-8526/E-MTAB-8526.processed.4.zip	CC1883	dcl3	none
SL2321	ERS4029255	SAMEA6229494	Chlamydomonas reinhardtii	CC1883	vegetative	whole organism	dcl3	none	whole organism	m51	P-MTAB-91177	Adrian Valli	P-MTAB-91178	Adrian Valli	P-MTAB-91179	Adrian Valli	P-MTAB-91180	Adrian Valli	SL2321	SINGLE	size fractionation	TRANSCRIPTOMIC	miRNA-Seq	P-MTAB-91181	Adrian Valli	SL2321	sequencing assay	ERX3657202	SL2321.reads.bam	SL2321.reads.bam	ERR3665597	ftp://ftp.sra.ebi.ac.uk/vol1/fastq/ERR366/007/ERR3665597/ERR3665597.fastq.gz	P-MTAB-91182	Sebastian Mueller	P-MTAB-91183	Sebastian Mueller	SL2321.trimmed_reads.fasta.gz	ftp://ftp.ebi.ac.uk/pub/databases/microarray/data/experiment/MTAB/E-MTAB-8526/E-MTAB-8526.processed.4.zip	CC1883	dcl3	none
SL379	ERS4029256	SAMEA6229495	Chlamydomonas reinhardtii	CC4350	vegetative	whole organism	FALSE	none	whole organism	T5m14	P-MTAB-91177	Adrian Valli	P-MTAB-91178	Adrian Valli	P-MTAB-91179	Adrian Valli	P-MTAB-91180	Adrian Valli	SL379	SINGLE	size fractionation	TRANSCRIPTOMIC	miRNA-Seq	P-MTAB-91181	Adrian Valli	SL379	sequencing assay	ERX3657203	SL379.reads.bam	SL379.reads.bam	ERR3665598	ftp://ftp.sra.ebi.ac.uk/vol1/fastq/ERR366/008/ERR3665598/ERR3665598.fastq.gz	P-MTAB-91182	Sebastian Mueller	P-MTAB-91183	Sebastian Mueller	SL379.trimmed_reads.fasta.gz	ftp://ftp.ebi.ac.uk/pub/databases/microarray/data/experiment/MTAB/E-MTAB-8526/E-MTAB-8526.processed.4.zip	CC4350	FALSE	none
SL380	ERS4029257	SAMEA6229496	Chlamydomonas reinhardtii	CC4350	vegetative	whole organism	FALSE	none	whole organism	T5p	P-MTAB-91177	Adrian Valli	P-MTAB-91178	Adrian Valli	P-MTAB-91179	Adrian Valli	P-MTAB-91180	Adrian Valli	SL380	SINGLE	size fractionation	TRANSCRIPTOMIC	miRNA-Seq	P-MTAB-91181	Adrian Valli	SL380	sequencing assay	ERX3657204	SL380.reads.bam	SL380.reads.bam	ERR3665599	ftp://ftp.sra.ebi.ac.uk/vol1/fastq/ERR366/009/ERR3665599/ERR3665599.fastq.gz	P-MTAB-91182	Sebastian Mueller	P-MTAB-91183	Sebastian Mueller	SL380.trimmed_reads.fasta.gz	ftp://ftp.ebi.ac.uk/pub/databases/microarray/data/experiment/MTAB/E-MTAB-8526/E-MTAB-8526.processed.4.zip	CC4350	FALSE	none
SL390	ERS4029258	SAMEA6229497	Chlamydomonas reinhardtii	CC4350	vegetative	whole organism	FALSE	none	whole organism	T5m14	P-MTAB-91177	Adrian Valli	P-MTAB-91178	Adrian Valli	P-MTAB-91179	Adrian Valli	P-MTAB-91180	Adrian Valli	SL390	SINGLE	size fractionation	TRANSCRIPTOMIC	miRNA-Seq	P-MTAB-91181	Adrian Valli	SL390	sequencing assay	ERX3657205	SL390.reads.bam	SL390.reads.bam	ERR3665600	ftp://ftp.sra.ebi.ac.uk/vol1/fastq/ERR366/000/ERR3665600/ERR3665600.fastq.gz	P-MTAB-91182	Sebastian Mueller	P-MTAB-91183	Sebastian Mueller	SL390.trimmed_reads.fasta.gz	ftp://ftp.ebi.ac.uk/pub/databases/microarray/data/experiment/MTAB/E-MTAB-8526/E-MTAB-8526.processed.5.zip	CC4350	FALSE	none
SL391	ERS4029259	SAMEA6229498	Chlamydomonas reinhardtii	CC4350	vegetative	whole organism	FALSE	none	whole organism	T5m14	P-MTAB-91177	Adrian Valli	P-MTAB-91178	Adrian Valli	P-MTAB-91179	Adrian Valli	P-MTAB-91180	Adrian Valli	SL391	SINGLE	size fractionation	TRANSCRIPTOMIC	miRNA-Seq	P-MTAB-91181	Adrian Valli	SL391	sequencing assay	ERX3657206	SL391.reads.bam	SL391.reads.bam	ERR3665601	ftp://ftp.sra.ebi.ac.uk/vol1/fastq/ERR366/001/ERR3665601/ERR3665601.fastq.gz	P-MTAB-91182	Sebastian Mueller	P-MTAB-91183	Sebastian Mueller	SL391.trimmed_reads.fasta.gz	ftp://ftp.ebi.ac.uk/pub/databases/microarray/data/experiment/MTAB/E-MTAB-8526/E-MTAB-8526.processed.5.zip	CC4350	FALSE	none
SL392	ERS4029260	SAMEA6229499	Chlamydomonas reinhardtii	CC4350	vegetative	whole organism	FALSE	none	whole organism	T5P	P-MTAB-91177	Adrian Valli	P-MTAB-91178	Adrian Valli	P-MTAB-91179	Adrian Valli	P-MTAB-91180	Adrian Valli	SL392	SINGLE	size fractionation	TRANSCRIPTOMIC	miRNA-Seq	P-MTAB-91181	Adrian Valli	SL392	sequencing assay	ERX3657207	SL392.reads.bam	SL392.reads.bam	ERR3665602	ftp://ftp.sra.ebi.ac.uk/vol1/fastq/ERR366/002/ERR3665602/ERR3665602.fastq.gz	P-MTAB-91182	Sebastian Mueller	P-MTAB-91183	Sebastian Mueller	SL392.trimmed_reads.fasta.gz	ftp://ftp.ebi.ac.uk/pub/databases/microarray/data/experiment/MTAB/E-MTAB-8526/E-MTAB-8526.processed.5.zip	CC4350	FALSE	none
SL393	ERS4029261	SAMEA6229500	Chlamydomonas reinhardtii	CC4350	vegetative	whole organism	FALSE	none	whole organism	T5P	P-MTAB-91177	Adrian Valli	P-MTAB-91178	Adrian Valli	P-MTAB-91179	Adrian Valli	P-MTAB-91180	Adrian Valli	SL393	SINGLE	size fractionation	TRANSCRIPTOMIC	miRNA-Seq	P-MTAB-91181	Adrian Valli	SL393	sequencing assay	ERX3657208	SL393.reads.bam	SL393.reads.bam	ERR3665603	ftp://ftp.sra.ebi.ac.uk/vol1/fastq/ERR366/003/ERR3665603/ERR3665603.fastq.gz	P-MTAB-91182	Sebastian Mueller	P-MTAB-91183	Sebastian Mueller	SL393.trimmed_reads.fasta.gz	ftp://ftp.ebi.ac.uk/pub/databases/microarray/data/experiment/MTAB/E-MTAB-8526/E-MTAB-8526.processed.6.zip	CC4350	FALSE	none
SL187	ERS4029262	SAMEA6229501	Chlamydomonas reinhardtii	CC4350	zygote	whole organism	GSM1	none	whole organism	Zygote GSM1 - transgenic	P-MTAB-91177	Adrian Valli	P-MTAB-91178	Adrian Valli	P-MTAB-91179	Adrian Valli	P-MTAB-91180	Adrian Valli	SL187	SINGLE	size fractionation	TRANSCRIPTOMIC	miRNA-Seq	P-MTAB-91181	Adrian Valli	SL187	sequencing assay	ERX3657209	SL187.reads.bam	SL187.reads.bam	ERR3665604	ftp://ftp.sra.ebi.ac.uk/vol1/fastq/ERR366/004/ERR3665604/ERR3665604.fastq.gz	P-MTAB-91182	Sebastian Mueller	P-MTAB-91183	Sebastian Mueller	SL187.trimmed_reads.fasta.gz	ftp://ftp.ebi.ac.uk/pub/databases/microarray/data/experiment/MTAB/E-MTAB-8526/E-MTAB-8526.processed.6.zip	CC4350	GSM1	none
SL2190	ERS4029263	SAMEA6229502	Chlamydomonas reinhardtii	CC1883	vegetative	whole organism	m11	none	whole organism	Mutant m11	P-MTAB-91177	Adrian Valli	P-MTAB-91178	Adrian Valli	P-MTAB-91179	Adrian Valli	P-MTAB-91180	Adrian Valli	SL2190	SINGLE	size fractionation	TRANSCRIPTOMIC	miRNA-Seq	P-MTAB-91181	Adrian Valli	SL2190	sequencing assay	ERX3657210	SL2190.reads.bam	SL2190.reads.bam	ERR3665605	ftp://ftp.sra.ebi.ac.uk/vol1/fastq/ERR366/005/ERR3665605/ERR3665605.fastq.gz	P-MTAB-91182	Sebastian Mueller	P-MTAB-91183	Sebastian Mueller	SL2190.trimmed_reads.fasta.gz	ftp://ftp.ebi.ac.uk/pub/databases/microarray/data/experiment/MTAB/E-MTAB-8526/E-MTAB-8526.processed.6.zip	CC1883	m11	none
SL2191	ERS4029264	SAMEA6229503	Chlamydomonas reinhardtii	CC1883	vegetative	whole organism	m11	none	whole organism	Mutant m11	P-MTAB-91177	Adrian Valli	P-MTAB-91178	Adrian Valli	P-MTAB-91179	Adrian Valli	P-MTAB-91180	Adrian Valli	SL2191	SINGLE	size fractionation	TRANSCRIPTOMIC	miRNA-Seq	P-MTAB-91181	Adrian Valli	SL2191	sequencing assay	ERX3657211	SL2191.reads.bam	SL2191.reads.bam	ERR3665606	ftp://ftp.sra.ebi.ac.uk/vol1/fastq/ERR366/006/ERR3665606/ERR3665606.fastq.gz	P-MTAB-91182	Sebastian Mueller	P-MTAB-91183	Sebastian Mueller	SL2191.trimmed_reads.fasta.gz	ftp://ftp.ebi.ac.uk/pub/databases/microarray/data/experiment/MTAB/E-MTAB-8526/E-MTAB-8526.processed.6.zip	CC1883	m11	none
SL2192	ERS4029265	SAMEA6229504	Chlamydomonas reinhardtii	CC1883	vegetative	whole organism	m11	none	whole organism	Mutant m11	P-MTAB-91177	Adrian Valli	P-MTAB-91178	Adrian Valli	P-MTAB-91179	Adrian Valli	P-MTAB-91180	Adrian Valli	SL2192	SINGLE	size fractionation	TRANSCRIPTOMIC	miRNA-Seq	P-MTAB-91181	Adrian Valli	SL2192	sequencing assay	ERX3657212	SL2192.reads.bam	SL2192.reads.bam	ERR3665607	ftp://ftp.sra.ebi.ac.uk/vol1/fastq/ERR366/007/ERR3665607/ERR3665607.fastq.gz	P-MTAB-91182	Sebastian Mueller	P-MTAB-91183	Sebastian Mueller	SL2192.trimmed_reads.fasta.gz	ftp://ftp.ebi.ac.uk/pub/databases/microarray/data/experiment/MTAB/E-MTAB-8526/E-MTAB-8526.processed.6.zip	CC1883	m11	none
SL2193	ERS4029266	SAMEA6229505	Chlamydomonas reinhardtii	CC1883	vegetative	whole organism	m12	none	whole organism	Mutant m12	P-MTAB-91177	Adrian Valli	P-MTAB-91178	Adrian Valli	P-MTAB-91179	Adrian Valli	P-MTAB-91180	Adrian Valli	SL2193	SINGLE	size fractionation	TRANSCRIPTOMIC	miRNA-Seq	P-MTAB-91181	Adrian Valli	SL2193	sequencing assay	ERX3657213	SL2193.reads.bam	SL2193.reads.bam	ERR3665608	ftp://ftp.sra.ebi.ac.uk/vol1/fastq/ERR366/008/ERR3665608/ERR3665608.fastq.gz	P-MTAB-91182	Sebastian Mueller	P-MTAB-91183	Sebastian Mueller	SL2193.trimmed_reads.fasta.gz	ftp://ftp.ebi.ac.uk/pub/databases/microarray/data/experiment/MTAB/E-MTAB-8526/E-MTAB-8526.processed.6.zip	CC1883	m12	none
SL2194	ERS4029267	SAMEA6229506	Chlamydomonas reinhardtii	CC1883	vegetative	whole organism	m12	none	whole organism	Mutant m12	P-MTAB-91177	Adrian Valli	P-MTAB-91178	Adrian Valli	P-MTAB-91179	Adrian Valli	P-MTAB-91180	Adrian Valli	SL2194	SINGLE	size fractionation	TRANSCRIPTOMIC	miRNA-Seq	P-MTAB-91181	Adrian Valli	SL2194	sequencing assay	ERX3657214	SL2194.reads.bam	SL2194.reads.bam	ERR3665609	ftp://ftp.sra.ebi.ac.uk/vol1/fastq/ERR366/009/ERR3665609/ERR3665609.fastq.gz	P-MTAB-91182	Sebastian Mueller	P-MTAB-91183	Sebastian Mueller	SL2194.trimmed_reads.fasta.gz	ftp://ftp.ebi.ac.uk/pub/databases/microarray/data/experiment/MTAB/E-MTAB-8526/E-MTAB-8526.processed.6.zip	CC1883	m12	none
SL2195	ERS4029268	SAMEA6229507	Chlamydomonas reinhardtii	CC1883	vegetative	whole organism	m12	none	whole organism	Mutant m12	P-MTAB-91177	Adrian Valli	P-MTAB-91178	Adrian Valli	P-MTAB-91179	Adrian Valli	P-MTAB-91180	Adrian Valli	SL2195	SINGLE	size fractionation	TRANSCRIPTOMIC	miRNA-Seq	P-MTAB-91181	Adrian Valli	SL2195	sequencing assay	ERX3657215	SL2195.reads.bam	SL2195.reads.bam	ERR3665610	ftp://ftp.sra.ebi.ac.uk/vol1/fastq/ERR366/000/ERR3665610/ERR3665610.fastq.gz	P-MTAB-91182	Sebastian Mueller	P-MTAB-91183	Sebastian Mueller	SL2195.trimmed_reads.fasta.gz	ftp://ftp.ebi.ac.uk/pub/databases/microarray/data/experiment/MTAB/E-MTAB-8526/E-MTAB-8526.processed.6.zip	CC1883	m12	none
SL2196	ERS4029269	SAMEA6229508	Chlamydomonas reinhardtii	CC1883	vegetative	whole organism	m13	none	whole organism	Mutant m13	P-MTAB-91177	Adrian Valli	P-MTAB-91178	Adrian Valli	P-MTAB-91179	Adrian Valli	P-MTAB-91180	Adrian Valli	SL2196	SINGLE	size fractionation	TRANSCRIPTOMIC	miRNA-Seq	P-MTAB-91181	Adrian Valli	SL2196	sequencing assay	ERX3657216	SL2196.reads.bam	SL2196.reads.bam	ERR3665611	ftp://ftp.sra.ebi.ac.uk/vol1/fastq/ERR366/001/ERR3665611/ERR3665611.fastq.gz	P-MTAB-91182	Sebastian Mueller	P-MTAB-91183	Sebastian Mueller	SL2196.trimmed_reads.fasta.gz	ftp://ftp.ebi.ac.uk/pub/databases/microarray/data/experiment/MTAB/E-MTAB-8526/E-MTAB-8526.processed.6.zip	CC1883	m13	none
SL2197	ERS4029270	SAMEA6229509	Chlamydomonas reinhardtii	CC1883	vegetative	whole organism	m13	none	whole organism	Mutant m13	P-MTAB-91177	Adrian Valli	P-MTAB-91178	Adrian Valli	P-MTAB-91179	Adrian Valli	P-MTAB-91180	Adrian Valli	SL2197	SINGLE	size fractionation	TRANSCRIPTOMIC	miRNA-Seq	P-MTAB-91181	Adrian Valli	SL2197	sequencing assay	ERX3657217	SL2197.reads.bam	SL2197.reads.bam	ERR3665612	ftp://ftp.sra.ebi.ac.uk/vol1/fastq/ERR366/002/ERR3665612/ERR3665612.fastq.gz	P-MTAB-91182	Sebastian Mueller	P-MTAB-91183	Sebastian Mueller	SL2197.trimmed_reads.fasta.gz	ftp://ftp.ebi.ac.uk/pub/databases/microarray/data/experiment/MTAB/E-MTAB-8526/E-MTAB-8526.processed.6.zip	CC1883	m13	none
SL2198	ERS4029271	SAMEA6229510	Chlamydomonas reinhardtii	CC1883	vegetative	whole organism	m13	none	whole organism	Mutant m13	P-MTAB-91177	Adrian Valli	P-MTAB-91178	Adrian Valli	P-MTAB-91179	Adrian Valli	P-MTAB-91180	Adrian Valli	SL2198	SINGLE	size fractionation	TRANSCRIPTOMIC	miRNA-Seq	P-MTAB-91181	Adrian Valli	SL2198	sequencing assay	ERX3657218	SL2198.reads.bam	SL2198.reads.bam	ERR3665613	ftp://ftp.sra.ebi.ac.uk/vol1/fastq/ERR366/003/ERR3665613/ERR3665613.fastq.gz	P-MTAB-91182	Sebastian Mueller	P-MTAB-91183	Sebastian Mueller	SL2198.trimmed_reads.fasta.gz	ftp://ftp.ebi.ac.uk/pub/databases/microarray/data/experiment/MTAB/E-MTAB-8526/E-MTAB-8526.processed.6.zip	CC1883	m13	none
SL2199	ERS4029272	SAMEA6229511	Chlamydomonas reinhardtii	CC1883	vegetative	whole organism	m27	none	whole organism	Mutant m27	P-MTAB-91177	Adrian Valli	P-MTAB-91178	Adrian Valli	P-MTAB-91179	Adrian Valli	P-MTAB-91180	Adrian Valli	SL2199	SINGLE	size fractionation	TRANSCRIPTOMIC	miRNA-Seq	P-MTAB-91181	Adrian Valli	SL2199	sequencing assay	ERX3657219	SL2199.reads.bam	SL2199.reads.bam	ERR3665614	ftp://ftp.sra.ebi.ac.uk/vol1/fastq/ERR366/004/ERR3665614/ERR3665614.fastq.gz	P-MTAB-91182	Sebastian Mueller	P-MTAB-91183	Sebastian Mueller	SL2199.trimmed_reads.fasta.gz	ftp://ftp.ebi.ac.uk/pub/databases/microarray/data/experiment/MTAB/E-MTAB-8526/E-MTAB-8526.processed.6.zip	CC1883	m27	none
SL2200	ERS4029273	SAMEA6229512	Chlamydomonas reinhardtii	CC1883	vegetative	whole organism	m27	none	whole organism	Mutant m27	P-MTAB-91177	Adrian Valli	P-MTAB-91178	Adrian Valli	P-MTAB-91179	Adrian Valli	P-MTAB-91180	Adrian Valli	SL2200	SINGLE	size fractionation	TRANSCRIPTOMIC	miRNA-Seq	P-MTAB-91181	Adrian Valli	SL2200	sequencing assay	ERX3657220	SL2200.reads.bam	SL2200.reads.bam	ERR3665615	ftp://ftp.sra.ebi.ac.uk/vol1/fastq/ERR366/005/ERR3665615/ERR3665615.fastq.gz	P-MTAB-91182	Sebastian Mueller	P-MTAB-91183	Sebastian Mueller	SL2200.trimmed_reads.fasta.gz	ftp://ftp.ebi.ac.uk/pub/databases/microarray/data/experiment/MTAB/E-MTAB-8526/E-MTAB-8526.processed.6.zip	CC1883	m27	none
SL2201	ERS4029274	SAMEA6229513	Chlamydomonas reinhardtii	CC1883	vegetative	whole organism	m27	none	whole organism	Mutant m27	P-MTAB-91177	Adrian Valli	P-MTAB-91178	Adrian Valli	P-MTAB-91179	Adrian Valli	P-MTAB-91180	Adrian Valli	SL2201	SINGLE	size fractionation	TRANSCRIPTOMIC	miRNA-Seq	P-MTAB-91181	Adrian Valli	SL2201	sequencing assay	ERX3657221	SL2201.reads.bam	SL2201.reads.bam	ERR3665616	ftp://ftp.sra.ebi.ac.uk/vol1/fastq/ERR366/006/ERR3665616/ERR3665616.fastq.gz	P-MTAB-91182	Sebastian Mueller	P-MTAB-91183	Sebastian Mueller	SL2201.trimmed_reads.fasta.gz	ftp://ftp.ebi.ac.uk/pub/databases/microarray/data/experiment/MTAB/E-MTAB-8526/E-MTAB-8526.processed.6.zip	CC1883	m27	none
SL2208	ERS4029275	SAMEA6229514	Chlamydomonas reinhardtii	CC1883	vegetative	whole organism	m50	none	whole organism	Mutant m50 - close to dsDNA binding protein	P-MTAB-91177	Adrian Valli	P-MTAB-91178	Adrian Valli	P-MTAB-91179	Adrian Valli	P-MTAB-91180	Adrian Valli	SL2208	SINGLE	size fractionation	TRANSCRIPTOMIC	miRNA-Seq	P-MTAB-91181	Adrian Valli	SL2208	sequencing assay	ERX3657222	SL2208.reads.bam	SL2208.reads.bam	ERR3665617	ftp://ftp.sra.ebi.ac.uk/vol1/fastq/ERR366/007/ERR3665617/ERR3665617.fastq.gz	P-MTAB-91182	Sebastian Mueller	P-MTAB-91183	Sebastian Mueller	SL2208.trimmed_reads.fasta.gz	ftp://ftp.ebi.ac.uk/pub/databases/microarray/data/experiment/MTAB/E-MTAB-8526/E-MTAB-8526.processed.6.zip	CC1883	m50	none
SL2209	ERS4029276	SAMEA6229515	Chlamydomonas reinhardtii	CC1883	vegetative	whole organism	m50	none	whole organism	Mutant m50 - close to dsDNA binding protein	P-MTAB-91177	Adrian Valli	P-MTAB-91178	Adrian Valli	P-MTAB-91179	Adrian Valli	P-MTAB-91180	Adrian Valli	SL2209	SINGLE	size fractionation	TRANSCRIPTOMIC	miRNA-Seq	P-MTAB-91181	Adrian Valli	SL2209	sequencing assay	ERX3657223	SL2209.reads.bam	SL2209.reads.bam	ERR3665618	ftp://ftp.sra.ebi.ac.uk/vol1/fastq/ERR366/008/ERR3665618/ERR3665618.fastq.gz	P-MTAB-91182	Sebastian Mueller	P-MTAB-91183	Sebastian Mueller	SL2209.trimmed_reads.fasta.gz	ftp://ftp.ebi.ac.uk/pub/databases/microarray/data/experiment/MTAB/E-MTAB-8526/E-MTAB-8526.processed.6.zip	CC1883	m50	none
SL2210	ERS4029277	SAMEA6229516	Chlamydomonas reinhardtii	CC1883	vegetative	whole organism	m50	none	whole organism	Mutant m50 - close to dsDNA binding protein	P-MTAB-91177	Adrian Valli	P-MTAB-91178	Adrian Valli	P-MTAB-91179	Adrian Valli	P-MTAB-91180	Adrian Valli	SL2210	SINGLE	size fractionation	TRANSCRIPTOMIC	miRNA-Seq	P-MTAB-91181	Adrian Valli	SL2210	sequencing assay	ERX3657224	SL2210.reads.bam	SL2210.reads.bam	ERR3665619	ftp://ftp.sra.ebi.ac.uk/vol1/fastq/ERR366/009/ERR3665619/ERR3665619.fastq.gz	P-MTAB-91182	Sebastian Mueller	P-MTAB-91183	Sebastian Mueller	SL2210.trimmed_reads.fasta.gz	ftp://ftp.ebi.ac.uk/pub/databases/microarray/data/experiment/MTAB/E-MTAB-8526/E-MTAB-8526.processed.6.zip	CC1883	m50	none
SL2220	ERS4029278	SAMEA6229517	Chlamydomonas reinhardtii	CC1883	vegetative	whole organism	m56	none	whole organism	Mutant m56	P-MTAB-91177	Adrian Valli	P-MTAB-91178	Adrian Valli	P-MTAB-91179	Adrian Valli	P-MTAB-91180	Adrian Valli	SL2220	SINGLE	size fractionation	TRANSCRIPTOMIC	miRNA-Seq	P-MTAB-91181	Adrian Valli	SL2220	sequencing assay	ERX3657225	SL2220.reads.bam	SL2220.reads.bam	ERR3665620	ftp://ftp.sra.ebi.ac.uk/vol1/fastq/ERR366/000/ERR3665620/ERR3665620.fastq.gz	P-MTAB-91182	Sebastian Mueller	P-MTAB-91183	Sebastian Mueller	SL2220.trimmed_reads.fasta.gz	ftp://ftp.ebi.ac.uk/pub/databases/microarray/data/experiment/MTAB/E-MTAB-8526/E-MTAB-8526.processed.6.zip	CC1883	m56	none
SL2221	ERS4029279	SAMEA6229518	Chlamydomonas reinhardtii	CC1883	vegetative	whole organism	m56	none	whole organism	Mutant m56	P-MTAB-91177	Adrian Valli	P-MTAB-91178	Adrian Valli	P-MTAB-91179	Adrian Valli	P-MTAB-91180	Adrian Valli	SL2221	SINGLE	size fractionation	TRANSCRIPTOMIC	miRNA-Seq	P-MTAB-91181	Adrian Valli	SL2221	sequencing assay	ERX3657226	SL2221.reads.bam	SL2221.reads.bam	ERR3665621	ftp://ftp.sra.ebi.ac.uk/vol1/fastq/ERR366/001/ERR3665621/ERR3665621.fastq.gz	P-MTAB-91182	Sebastian Mueller	P-MTAB-91183	Sebastian Mueller	SL2221.trimmed_reads.fasta.gz	ftp://ftp.ebi.ac.uk/pub/databases/microarray/data/experiment/MTAB/E-MTAB-8526/E-MTAB-8526.processed.6.zip	CC1883	m56	none
SL2222	ERS4029280	SAMEA6229519	Chlamydomonas reinhardtii	CC1883	vegetative	whole organism	m56	none	whole organism	Mutant m56	P-MTAB-91177	Adrian Valli	P-MTAB-91178	Adrian Valli	P-MTAB-91179	Adrian Valli	P-MTAB-91180	Adrian Valli	SL2222	SINGLE	size fractionation	TRANSCRIPTOMIC	miRNA-Seq	P-MTAB-91181	Adrian Valli	SL2222	sequencing assay	ERX3657227	SL2222.reads.bam	SL2222.reads.bam	ERR3665622	ftp://ftp.sra.ebi.ac.uk/vol1/fastq/ERR366/002/ERR3665622/ERR3665622.fastq.gz	P-MTAB-91182	Sebastian Mueller	P-MTAB-91183	Sebastian Mueller	SL2222.trimmed_reads.fasta.gz	ftp://ftp.ebi.ac.uk/pub/databases/microarray/data/experiment/MTAB/E-MTAB-8526/E-MTAB-8526.processed.6.zip	CC1883	m56	none
SL2223	ERS4029281	SAMEA6229520	Chlamydomonas reinhardtii	CC1883	vegetative	whole organism	m57	none	whole organism	Mutant m57	P-MTAB-91177	Adrian Valli	P-MTAB-91178	Adrian Valli	P-MTAB-91179	Adrian Valli	P-MTAB-91180	Adrian Valli	SL2223	SINGLE	size fractionation	TRANSCRIPTOMIC	miRNA-Seq	P-MTAB-91181	Adrian Valli	SL2223	sequencing assay	ERX3657228	SL2223.reads.bam	SL2223.reads.bam	ERR3665623	ftp://ftp.sra.ebi.ac.uk/vol1/fastq/ERR366/003/ERR3665623/ERR3665623.fastq.gz	P-MTAB-91182	Sebastian Mueller	P-MTAB-91183	Sebastian Mueller	SL2223.trimmed_reads.fasta.gz	ftp://ftp.ebi.ac.uk/pub/databases/microarray/data/experiment/MTAB/E-MTAB-8526/E-MTAB-8526.processed.6.zip	CC1883	m57	none
SL2224	ERS4029282	SAMEA6229521	Chlamydomonas reinhardtii	CC1883	vegetative	whole organism	m57	none	whole organism	Mutant m57	P-MTAB-91177	Adrian Valli	P-MTAB-91178	Adrian Valli	P-MTAB-91179	Adrian Valli	P-MTAB-91180	Adrian Valli	SL2224	SINGLE	size fractionation	TRANSCRIPTOMIC	miRNA-Seq	P-MTAB-91181	Adrian Valli	SL2224	sequencing assay	ERX3657229	SL2224.reads.bam	SL2224.reads.bam	ERR3665624	ftp://ftp.sra.ebi.ac.uk/vol1/fastq/ERR366/004/ERR3665624/ERR3665624.fastq.gz	P-MTAB-91182	Sebastian Mueller	P-MTAB-91183	Sebastian Mueller	SL2224.trimmed_reads.fasta.gz	ftp://ftp.ebi.ac.uk/pub/databases/microarray/data/experiment/MTAB/E-MTAB-8526/E-MTAB-8526.processed.6.zip	CC1883	m57	none
SL2225	ERS4029283	SAMEA6229522	Chlamydomonas reinhardtii	CC1883	vegetative	whole organism	m57	none	whole organism	Mutant m57	P-MTAB-91177	Adrian Valli	P-MTAB-91178	Adrian Valli	P-MTAB-91179	Adrian Valli	P-MTAB-91180	Adrian Valli	SL2225	SINGLE	size fractionation	TRANSCRIPTOMIC	miRNA-Seq	P-MTAB-91181	Adrian Valli	SL2225	sequencing assay	ERX3657230	SL2225.reads.bam	SL2225.reads.bam	ERR3665625	ftp://ftp.sra.ebi.ac.uk/vol1/fastq/ERR366/005/ERR3665625/ERR3665625.fastq.gz	P-MTAB-91182	Sebastian Mueller	P-MTAB-91183	Sebastian Mueller	SL2225.trimmed_reads.fasta.gz	ftp://ftp.ebi.ac.uk/pub/databases/microarray/data/experiment/MTAB/E-MTAB-8526/E-MTAB-8526.processed.6.zip	CC1883	m57	none
SL2181	ERS4029284	SAMEA6229523	Chlamydomonas reinhardtii	CC1883	vegetative	whole organism	PSY miRNA	none	whole organism	A4-1 Parental - PSY miRFALSE	P-MTAB-91177	Adrian Valli	P-MTAB-91178	Adrian Valli	P-MTAB-91179	Adrian Valli	P-MTAB-91180	Adrian Valli	SL2181	SINGLE	size fractionation	TRANSCRIPTOMIC	miRNA-Seq	P-MTAB-91181	Adrian Valli	SL2181	sequencing assay	ERX3657231	SL2181.reads.bam	SL2181.reads.bam	ERR3665626	ftp://ftp.sra.ebi.ac.uk/vol1/fastq/ERR366/006/ERR3665626/ERR3665626.fastq.gz	P-MTAB-91182	Sebastian Mueller	P-MTAB-91183	Sebastian Mueller	SL2181.trimmed_reads.fasta.gz	ftp://ftp.ebi.ac.uk/pub/databases/microarray/data/experiment/MTAB/E-MTAB-8526/E-MTAB-8526.processed.6.zip	CC1883	PSY miRNA	none
SL2182	ERS4029285	SAMEA6229524	Chlamydomonas reinhardtii	CC1883	vegetative	whole organism	PSY miRNA	none	whole organism	A4-1 Parental - PSY miRFALSE	P-MTAB-91177	Adrian Valli	P-MTAB-91178	Adrian Valli	P-MTAB-91179	Adrian Valli	P-MTAB-91180	Adrian Valli	SL2182	SINGLE	size fractionation	TRANSCRIPTOMIC	miRNA-Seq	P-MTAB-91181	Adrian Valli	SL2182	sequencing assay	ERX3657232	SL2182.reads.bam	SL2182.reads.bam	ERR3665627	ftp://ftp.sra.ebi.ac.uk/vol1/fastq/ERR366/007/ERR3665627/ERR3665627.fastq.gz	P-MTAB-91182	Sebastian Mueller	P-MTAB-91183	Sebastian Mueller	SL2182.trimmed_reads.fasta.gz	ftp://ftp.ebi.ac.uk/pub/databases/microarray/data/experiment/MTAB/E-MTAB-8526/E-MTAB-8526.processed.6.zip	CC1883	PSY miRNA	none
SL2183	ERS4029286	SAMEA6229525	Chlamydomonas reinhardtii	CC1883	vegetative	whole organism	PSY miRNA	none	whole organism	A4-1 Parental - PSY miRFALSE	P-MTAB-91177	Adrian Valli	P-MTAB-91178	Adrian Valli	P-MTAB-91179	Adrian Valli	P-MTAB-91180	Adrian Valli	SL2183	SINGLE	size fractionation	TRANSCRIPTOMIC	miRNA-Seq	P-MTAB-91181	Adrian Valli	SL2183	sequencing assay	ERX3657233	SL2183.reads.bam	SL2183.reads.bam	ERR3665628	ftp://ftp.sra.ebi.ac.uk/vol1/fastq/ERR366/008/ERR3665628/ERR3665628.fastq.gz	P-MTAB-91182	Sebastian Mueller	P-MTAB-91183	Sebastian Mueller	SL2183.trimmed_reads.fasta.gz	ftp://ftp.ebi.ac.uk/pub/databases/microarray/data/experiment/MTAB/E-MTAB-8526/E-MTAB-8526.processed.7.zip	CC1883	PSY miRNA	none
SL2184	ERS4029287	SAMEA6229526	Chlamydomonas reinhardtii	CC1883	vegetative	whole organism	PSY miRNA	none	whole organism	C5-3 Parental - PSY miRFALSE	P-MTAB-91177	Adrian Valli	P-MTAB-91178	Adrian Valli	P-MTAB-91179	Adrian Valli	P-MTAB-91180	Adrian Valli	SL2184	SINGLE	size fractionation	TRANSCRIPTOMIC	miRNA-Seq	P-MTAB-91181	Adrian Valli	SL2184	sequencing assay	ERX3657234	SL2184.reads.bam	SL2184.reads.bam	ERR3665629	ftp://ftp.sra.ebi.ac.uk/vol1/fastq/ERR366/009/ERR3665629/ERR3665629.fastq.gz	P-MTAB-91182	Sebastian Mueller	P-MTAB-91183	Sebastian Mueller	SL2184.trimmed_reads.fasta.gz	ftp://ftp.ebi.ac.uk/pub/databases/microarray/data/experiment/MTAB/E-MTAB-8526/E-MTAB-8526.processed.7.zip	CC1883	PSY miRNA	none
SL2185	ERS4029288	SAMEA6229527	Chlamydomonas reinhardtii	CC1883	vegetative	whole organism	PSY miRNA	none	whole organism	C5-3 Parental - PSY miRFALSE	P-MTAB-91177	Adrian Valli	P-MTAB-91178	Adrian Valli	P-MTAB-91179	Adrian Valli	P-MTAB-91180	Adrian Valli	SL2185	SINGLE	size fractionation	TRANSCRIPTOMIC	miRNA-Seq	P-MTAB-91181	Adrian Valli	SL2185	sequencing assay	ERX3657235	SL2185.reads.bam	SL2185.reads.bam	ERR3665630	ftp://ftp.sra.ebi.ac.uk/vol1/fastq/ERR366/000/ERR3665630/ERR3665630.fastq.gz	P-MTAB-91182	Sebastian Mueller	P-MTAB-91183	Sebastian Mueller	SL2185.trimmed_reads.fasta.gz	ftp://ftp.ebi.ac.uk/pub/databases/microarray/data/experiment/MTAB/E-MTAB-8526/E-MTAB-8526.processed.7.zip	CC1883	PSY miRNA	none
SL2186	ERS4029289	SAMEA6229528	Chlamydomonas reinhardtii	CC1883	vegetative	whole organism	PSY miRNA	none	whole organism	C5-3 Parental - PSY miRFALSE	P-MTAB-91177	Adrian Valli	P-MTAB-91178	Adrian Valli	P-MTAB-91179	Adrian Valli	P-MTAB-91180	Adrian Valli	SL2186	SINGLE	size fractionation	TRANSCRIPTOMIC	miRNA-Seq	P-MTAB-91181	Adrian Valli	SL2186	sequencing assay	ERX3657236	SL2186.reads.bam	SL2186.reads.bam	ERR3665631	ftp://ftp.sra.ebi.ac.uk/vol1/fastq/ERR366/001/ERR3665631/ERR3665631.fastq.gz	P-MTAB-91182	Sebastian Mueller	P-MTAB-91183	Sebastian Mueller	SL2186.trimmed_reads.fasta.gz	ftp://ftp.ebi.ac.uk/pub/databases/microarray/data/experiment/MTAB/E-MTAB-8526/E-MTAB-8526.processed.7.zip	CC1883	PSY miRNA	none
SL2187	ERS4029290	SAMEA6229529	Chlamydomonas reinhardtii	CC1883	vegetative	whole organism	PSY miRNA	none	whole organism	E9-3 Parental - PSY miRFALSE	P-MTAB-91177	Adrian Valli	P-MTAB-91178	Adrian Valli	P-MTAB-91179	Adrian Valli	P-MTAB-91180	Adrian Valli	SL2187	SINGLE	size fractionation	TRANSCRIPTOMIC	miRNA-Seq	P-MTAB-91181	Adrian Valli	SL2187	sequencing assay	ERX3657237	SL2187.reads.bam	SL2187.reads.bam	ERR3665632	ftp://ftp.sra.ebi.ac.uk/vol1/fastq/ERR366/002/ERR3665632/ERR3665632.fastq.gz	P-MTAB-91182	Sebastian Mueller	P-MTAB-91183	Sebastian Mueller	SL2187.trimmed_reads.fasta.gz	ftp://ftp.ebi.ac.uk/pub/databases/microarray/data/experiment/MTAB/E-MTAB-8526/E-MTAB-8526.processed.7.zip	CC1883	PSY miRNA	none
SL2188	ERS4029291	SAMEA6229530	Chlamydomonas reinhardtii	CC1883	vegetative	whole organism	PSY miRNA	none	whole organism	E9-3 Parental - PSY miRFALSE	P-MTAB-91177	Adrian Valli	P-MTAB-91178	Adrian Valli	P-MTAB-91179	Adrian Valli	P-MTAB-91180	Adrian Valli	SL2188	SINGLE	size fractionation	TRANSCRIPTOMIC	miRNA-Seq	P-MTAB-91181	Adrian Valli	SL2188	sequencing assay	ERX3657238	SL2188.reads.bam	SL2188.reads.bam	ERR3665633	ftp://ftp.sra.ebi.ac.uk/vol1/fastq/ERR366/003/ERR3665633/ERR3665633.fastq.gz	P-MTAB-91182	Sebastian Mueller	P-MTAB-91183	Sebastian Mueller	SL2188.trimmed_reads.fasta.gz	ftp://ftp.ebi.ac.uk/pub/databases/microarray/data/experiment/MTAB/E-MTAB-8526/E-MTAB-8526.processed.7.zip	CC1883	PSY miRNA	none
SL2189	ERS4029292	SAMEA6229531	Chlamydomonas reinhardtii	CC1883	vegetative	whole organism	PSY miRNA	none	whole organism	E9-3 Parental - PSY miRFALSE	P-MTAB-91177	Adrian Valli	P-MTAB-91178	Adrian Valli	P-MTAB-91179	Adrian Valli	P-MTAB-91180	Adrian Valli	SL2189	SINGLE	size fractionation	TRANSCRIPTOMIC	miRNA-Seq	P-MTAB-91181	Adrian Valli	SL2189	sequencing assay	ERX3657239	SL2189.reads.bam	SL2189.reads.bam	ERR3665634	ftp://ftp.sra.ebi.ac.uk/vol1/fastq/ERR366/004/ERR3665634/ERR3665634.fastq.gz	P-MTAB-91182	Sebastian Mueller	P-MTAB-91183	Sebastian Mueller	SL2189.trimmed_reads.fasta.gz	ftp://ftp.ebi.ac.uk/pub/databases/microarray/data/experiment/MTAB/E-MTAB-8526/E-MTAB-8526.processed.7.zip	CC1883	PSY miRNA	none
SL257	ERS4029293	SAMEA6229532	Chlamydomonas reinhardtii	CC4350	vegetative	whole organism	tgsm1	none	whole organism	Tgsm1	P-MTAB-91177	Adrian Valli	P-MTAB-91178	Adrian Valli	P-MTAB-91179	Adrian Valli	P-MTAB-91180	Adrian Valli	SL257	SINGLE	size fractionation	TRANSCRIPTOMIC	miRNA-Seq	P-MTAB-91181	Adrian Valli	SL257	sequencing assay	ERX3657240	SL257.reads.bam	SL257.reads.bam	ERR3665635	ftp://ftp.sra.ebi.ac.uk/vol1/fastq/ERR366/005/ERR3665635/ERR3665635.fastq.gz	P-MTAB-91182	Sebastian Mueller	P-MTAB-91183	Sebastian Mueller	SL257.trimmed_reads.fasta.gz	ftp://ftp.ebi.ac.uk/pub/databases/microarray/data/experiment/MTAB/E-MTAB-8526/E-MTAB-8526.processed.7.zip	CC4350	tgsm1	none
SL139	ERS4029294	SAMEA6229533	Chlamydomonas reinhardtii	CC4350	vegetative	whole organism	wild type genotype	none	whole organism	From Vegetative Cells	P-MTAB-91177	Adrian Valli	P-MTAB-91178	Adrian Valli	P-MTAB-91179	Adrian Valli	P-MTAB-91180	Adrian Valli	SL139	SINGLE	size fractionation	TRANSCRIPTOMIC	miRNA-Seq	P-MTAB-91181	Adrian Valli	SL139	sequencing assay	ERX3657241	SL139.reads.bam	SL139.reads.bam	ERR3665636	ftp://ftp.sra.ebi.ac.uk/vol1/fastq/ERR366/006/ERR3665636/ERR3665636.fastq.gz	P-MTAB-91182	Sebastian Mueller	P-MTAB-91183	Sebastian Mueller	SL139.trimmed_reads.fasta.gz	ftp://ftp.ebi.ac.uk/pub/databases/microarray/data/experiment/MTAB/E-MTAB-8526/E-MTAB-8526.processed.7.zip	CC4350	wild type genotype	none
SL14	ERS4029295	SAMEA6229534	Chlamydomonas reinhardtii	CC4350	vegetative	whole organism	wild type genotype	none	whole organism	Chlammy WT	P-MTAB-91177	Adrian Valli	P-MTAB-91178	Adrian Valli	P-MTAB-91179	Adrian Valli	P-MTAB-91180	Adrian Valli	SL14	SINGLE	size fractionation	TRANSCRIPTOMIC	miRNA-Seq	P-MTAB-91181	Adrian Valli	SL14	sequencing assay	ERX3657242	SL14.reads.bam	SL14.reads.bam	ERR3665637	ftp://ftp.sra.ebi.ac.uk/vol1/fastq/ERR366/007/ERR3665637/ERR3665637.fastq.gz	P-MTAB-91182	Sebastian Mueller	P-MTAB-91183	Sebastian Mueller	SL14.trimmed_reads.fasta.gz	ftp://ftp.ebi.ac.uk/pub/databases/microarray/data/experiment/MTAB/E-MTAB-8526/E-MTAB-8526.processed.7.zip	CC4350	wild type genotype	none
SL140	ERS4029296	SAMEA6229535	Chlamydomonas reinhardtii	CC4350	vegetative	whole organism	wild type genotype	none	whole organism	From Vegetative Cells	P-MTAB-91177	Adrian Valli	P-MTAB-91178	Adrian Valli	P-MTAB-91179	Adrian Valli	P-MTAB-91180	Adrian Valli	SL140	SINGLE	size fractionation	TRANSCRIPTOMIC	miRNA-Seq	P-MTAB-91181	Adrian Valli	SL140	sequencing assay	ERX3657243	SL140.reads.bam	SL140.reads.bam	ERR3665638	ftp://ftp.sra.ebi.ac.uk/vol1/fastq/ERR366/008/ERR3665638/ERR3665638.fastq.gz	P-MTAB-91182	Sebastian Mueller	P-MTAB-91183	Sebastian Mueller	SL140.trimmed_reads.fasta.gz	ftp://ftp.ebi.ac.uk/pub/databases/microarray/data/experiment/MTAB/E-MTAB-8526/E-MTAB-8526.processed.7.zip	CC4350	wild type genotype	none
SL141	ERS4029297	SAMEA6229536	Chlamydomonas reinhardtii	CC4350	vegetative	whole organism	wild type genotype	nitrogen starvation	whole organism	Nitrogen Starved Vegetative Cells	P-MTAB-91177	Adrian Valli	P-MTAB-91178	Adrian Valli	P-MTAB-91179	Adrian Valli	P-MTAB-91180	Adrian Valli	SL141	SINGLE	size fractionation	TRANSCRIPTOMIC	miRNA-Seq	P-MTAB-91181	Adrian Valli	SL141	sequencing assay	ERX3657244	SL141.reads.bam	SL141.reads.bam	ERR3665639	ftp://ftp.sra.ebi.ac.uk/vol1/fastq/ERR366/009/ERR3665639/ERR3665639.fastq.gz	P-MTAB-91182	Sebastian Mueller	P-MTAB-91183	Sebastian Mueller	SL141.trimmed_reads.fasta.gz	ftp://ftp.ebi.ac.uk/pub/databases/microarray/data/experiment/MTAB/E-MTAB-8526/E-MTAB-8526.processed.7.zip	CC4350	wild type genotype	nitrogen starvation
SL142	ERS4029298	SAMEA6229537	Chlamydomonas reinhardtii	CC4350	vegetative	whole organism	wild type genotype	nitrogen starvation	whole organism	Nitrogen Starved Vegetative Cells	P-MTAB-91177	Adrian Valli	P-MTAB-91178	Adrian Valli	P-MTAB-91179	Adrian Valli	P-MTAB-91180	Adrian Valli	SL142	SINGLE	size fractionation	TRANSCRIPTOMIC	miRNA-Seq	P-MTAB-91181	Adrian Valli	SL142	sequencing assay	ERX3657245	SL142.reads.bam	SL142.reads.bam	ERR3665640	ftp://ftp.sra.ebi.ac.uk/vol1/fastq/ERR366/000/ERR3665640/ERR3665640.fastq.gz	P-MTAB-91182	Sebastian Mueller	P-MTAB-91183	Sebastian Mueller	SL142.trimmed_reads.fasta.gz	ftp://ftp.ebi.ac.uk/pub/databases/microarray/data/experiment/MTAB/E-MTAB-8526/E-MTAB-8526.processed.7.zip	CC4350	wild type genotype	nitrogen starvation
SL143	ERS4029299	SAMEA6229538	Chlamydomonas reinhardtii	CC4350	vegetative	whole organism	wild type genotype	nitrogen starvation	whole organism	Gametes induced by N starvation	P-MTAB-91177	Adrian Valli	P-MTAB-91178	Adrian Valli	P-MTAB-91179	Adrian Valli	P-MTAB-91180	Adrian Valli	SL143	SINGLE	size fractionation	TRANSCRIPTOMIC	miRNA-Seq	P-MTAB-91181	Adrian Valli	SL143	sequencing assay	ERX3657246	SL143.reads.bam	SL143.reads.bam	ERR3665641	ftp://ftp.sra.ebi.ac.uk/vol1/fastq/ERR366/001/ERR3665641/ERR3665641.fastq.gz	P-MTAB-91182	Sebastian Mueller	P-MTAB-91183	Sebastian Mueller	SL143.trimmed_reads.fasta.gz	ftp://ftp.ebi.ac.uk/pub/databases/microarray/data/experiment/MTAB/E-MTAB-8526/E-MTAB-8526.processed.7.zip	CC4350	wild type genotype	nitrogen starvation
SL144	ERS4029300	SAMEA6229539	Chlamydomonas reinhardtii	CC4350	vegetative	whole organism	wild type genotype	nitrogen starvation	whole organism	Gametes induced by N starvation	P-MTAB-91177	Adrian Valli	P-MTAB-91178	Adrian Valli	P-MTAB-91179	Adrian Valli	P-MTAB-91180	Adrian Valli	SL144	SINGLE	size fractionation	TRANSCRIPTOMIC	miRNA-Seq	P-MTAB-91181	Adrian Valli	SL144	sequencing assay	ERX3657247	SL144.reads.bam	SL144.reads.bam	ERR3665642	ftp://ftp.sra.ebi.ac.uk/vol1/fastq/ERR366/002/ERR3665642/ERR3665642.fastq.gz	P-MTAB-91182	Sebastian Mueller	P-MTAB-91183	Sebastian Mueller	SL144.trimmed_reads.fasta.gz	ftp://ftp.ebi.ac.uk/pub/databases/microarray/data/experiment/MTAB/E-MTAB-8526/E-MTAB-8526.processed.7.zip	CC4350	wild type genotype	nitrogen starvation
SL145	ERS4029301	SAMEA6229540	Chlamydomonas reinhardtii	CC4350	vegetative	whole organism	wild type genotype	none	whole organism	FALSE	P-MTAB-91177	Adrian Valli	P-MTAB-91178	Adrian Valli	P-MTAB-91179	Adrian Valli	P-MTAB-91180	Adrian Valli	SL145	SINGLE	size fractionation	TRANSCRIPTOMIC	miRNA-Seq	P-MTAB-91181	Adrian Valli	SL145	sequencing assay	ERX3657248	SL145.reads.bam	SL145.reads.bam	ERR3665643	ftp://ftp.sra.ebi.ac.uk/vol1/fastq/ERR366/003/ERR3665643/ERR3665643.fastq.gz	P-MTAB-91182	Sebastian Mueller	P-MTAB-91183	Sebastian Mueller	SL145.trimmed_reads.fasta.gz	ftp://ftp.ebi.ac.uk/pub/databases/microarray/data/experiment/MTAB/E-MTAB-8526/E-MTAB-8526.processed.7.zip	CC4350	wild type genotype	none
SL146	ERS4029302	SAMEA6229541	Chlamydomonas reinhardtii	CC4350	vegetative	whole organism	wild type genotype	none	whole organism	FALSE	P-MTAB-91177	Adrian Valli	P-MTAB-91178	Adrian Valli	P-MTAB-91179	Adrian Valli	P-MTAB-91180	Adrian Valli	SL146	SINGLE	size fractionation	TRANSCRIPTOMIC	miRNA-Seq	P-MTAB-91181	Adrian Valli	SL146	sequencing assay	ERX3657249	SL146.reads.bam	SL146.reads.bam	ERR3665644	ftp://ftp.sra.ebi.ac.uk/vol1/fastq/ERR366/004/ERR3665644/ERR3665644.fastq.gz	P-MTAB-91182	Sebastian Mueller	P-MTAB-91183	Sebastian Mueller	SL146.trimmed_reads.fasta.gz	ftp://ftp.ebi.ac.uk/pub/databases/microarray/data/experiment/MTAB/E-MTAB-8526/E-MTAB-8526.processed.7.zip	CC4350	wild type genotype	none
SL16	ERS4029303	SAMEA6229542	Chlamydomonas reinhardtii	CC4350	vegetative	whole organism	wild type genotype	Rose Bengel	whole organism	Chlamy rose bengal treetment	P-MTAB-91177	Adrian Valli	P-MTAB-91178	Adrian Valli	P-MTAB-91179	Adrian Valli	P-MTAB-91180	Adrian Valli	SL16	SINGLE	size fractionation	TRANSCRIPTOMIC	miRNA-Seq	P-MTAB-91181	Adrian Valli	SL16	sequencing assay	ERX3657250	SL16.reads.bam	SL16.reads.bam	ERR3665645	ftp://ftp.sra.ebi.ac.uk/vol1/fastq/ERR366/005/ERR3665645/ERR3665645.fastq.gz	P-MTAB-91182	Sebastian Mueller	P-MTAB-91183	Sebastian Mueller	SL16.trimmed_reads.fasta.gz	ftp://ftp.ebi.ac.uk/pub/databases/microarray/data/experiment/MTAB/E-MTAB-8526/E-MTAB-8526.processed.7.zip	CC4350	wild type genotype	Rose Bengel
SL17	ERS4029304	SAMEA6229543	Chlamydomonas reinhardtii	CC4350	vegetative	whole organism	wild type genotype	low iron	whole organism	Chlamy low iron	P-MTAB-91177	Adrian Valli	P-MTAB-91178	Adrian Valli	P-MTAB-91179	Adrian Valli	P-MTAB-91180	Adrian Valli	SL17	SINGLE	size fractionation	TRANSCRIPTOMIC	miRNA-Seq	P-MTAB-91181	Adrian Valli	SL17	sequencing assay	ERX3657251	SL17.reads.bam	SL17.reads.bam	ERR3665646	ftp://ftp.sra.ebi.ac.uk/vol1/fastq/ERR366/006/ERR3665646/ERR3665646.fastq.gz	P-MTAB-91182	Sebastian Mueller	P-MTAB-91183	Sebastian Mueller	SL17.trimmed_reads.fasta.gz	ftp://ftp.ebi.ac.uk/pub/databases/microarray/data/experiment/MTAB/E-MTAB-8526/E-MTAB-8526.processed.8.zip	CC4350	wild type genotype	low iron
SL2108	ERS4029305	SAMEA6229544	Chlamydomonas reinhardtii	CC125	vegetative	whole organism	wild type genotype	none	whole organism	125	P-MTAB-91177	Adrian Valli	P-MTAB-91178	Adrian Valli	P-MTAB-91179	Adrian Valli	P-MTAB-91180	Adrian Valli	SL2108	SINGLE	size fractionation	TRANSCRIPTOMIC	miRNA-Seq	P-MTAB-91181	Adrian Valli	SL2108	sequencing assay	ERX3657252	SL2108.reads.bam	SL2108.reads.bam	ERR3665647	ftp://ftp.sra.ebi.ac.uk/vol1/fastq/ERR366/007/ERR3665647/ERR3665647.fastq.gz	P-MTAB-91182	Sebastian Mueller	P-MTAB-91183	Sebastian Mueller	SL2108.trimmed_reads.fasta.gz	ftp://ftp.ebi.ac.uk/pub/databases/microarray/data/experiment/MTAB/E-MTAB-8526/E-MTAB-8526.processed.8.zip	CC125	wild type genotype	none
SL2121	ERS4029306	SAMEA6229545	Chlamydomonas reinhardtii	CC125	vegetative	whole organism	wild type genotype	none	whole organism	125	P-MTAB-91177	Adrian Valli	P-MTAB-91178	Adrian Valli	P-MTAB-91179	Adrian Valli	P-MTAB-91180	Adrian Valli	SL2121	SINGLE	size fractionation	TRANSCRIPTOMIC	miRNA-Seq	P-MTAB-91181	Adrian Valli	SL2121	sequencing assay	ERX3657253	SL2121.reads.bam	SL2121.reads.bam	ERR3665648	ftp://ftp.sra.ebi.ac.uk/vol1/fastq/ERR366/008/ERR3665648/ERR3665648.fastq.gz	P-MTAB-91182	Sebastian Mueller	P-MTAB-91183	Sebastian Mueller	SL2121.trimmed_reads.fasta.gz	ftp://ftp.ebi.ac.uk/pub/databases/microarray/data/experiment/MTAB/E-MTAB-8526/E-MTAB-8526.processed.8.zip	CC125	wild type genotype	none
SL2122	ERS4029307	SAMEA6229546	Chlamydomonas reinhardtii	CC125	vegetative	whole organism	wild type genotype	none	whole organism	125	P-MTAB-91177	Adrian Valli	P-MTAB-91178	Adrian Valli	P-MTAB-91179	Adrian Valli	P-MTAB-91180	Adrian Valli	SL2122	SINGLE	size fractionation	TRANSCRIPTOMIC	miRNA-Seq	P-MTAB-91181	Adrian Valli	SL2122	sequencing assay	ERX3657254	SL2122.reads.bam	SL2122.reads.bam	ERR3665649	ftp://ftp.sra.ebi.ac.uk/vol1/fastq/ERR366/009/ERR3665649/ERR3665649.fastq.gz	P-MTAB-91182	Sebastian Mueller	P-MTAB-91183	Sebastian Mueller	SL2122.trimmed_reads.fasta.gz	ftp://ftp.ebi.ac.uk/pub/databases/microarray/data/experiment/MTAB/E-MTAB-8526/E-MTAB-8526.processed.8.zip	CC125	wild type genotype	none
SL2123	ERS4029308	SAMEA6229547	Chlamydomonas reinhardtii	J	vegetative	whole organism	wild type genotype	none	whole organism	J Japanese strain	P-MTAB-91177	Adrian Valli	P-MTAB-91178	Adrian Valli	P-MTAB-91179	Adrian Valli	P-MTAB-91180	Adrian Valli	SL2123	SINGLE	size fractionation	TRANSCRIPTOMIC	miRNA-Seq	P-MTAB-91181	Adrian Valli	SL2123	sequencing assay	ERX3657255	SL2123.reads.bam	SL2123.reads.bam	ERR3665650	ftp://ftp.sra.ebi.ac.uk/vol1/fastq/ERR366/000/ERR3665650/ERR3665650.fastq.gz	P-MTAB-91182	Sebastian Mueller	P-MTAB-91183	Sebastian Mueller	SL2123.trimmed_reads.fasta.gz	ftp://ftp.ebi.ac.uk/pub/databases/microarray/data/experiment/MTAB/E-MTAB-8526/E-MTAB-8526.processed.8.zip	J	wild type genotype	none
SL2124	ERS4029309	SAMEA6229548	Chlamydomonas reinhardtii	J	vegetative	whole organism	wild type genotype	none	whole organism	J Japanese strain	P-MTAB-91177	Adrian Valli	P-MTAB-91178	Adrian Valli	P-MTAB-91179	Adrian Valli	P-MTAB-91180	Adrian Valli	SL2124	SINGLE	size fractionation	TRANSCRIPTOMIC	miRNA-Seq	P-MTAB-91181	Adrian Valli	SL2124	sequencing assay	ERX3657256	SL2124.reads.bam	SL2124.reads.bam	ERR3665651	ftp://ftp.sra.ebi.ac.uk/vol1/fastq/ERR366/001/ERR3665651/ERR3665651.fastq.gz	P-MTAB-91182	Sebastian Mueller	P-MTAB-91183	Sebastian Mueller	SL2124.trimmed_reads.fasta.gz	ftp://ftp.ebi.ac.uk/pub/databases/microarray/data/experiment/MTAB/E-MTAB-8526/E-MTAB-8526.processed.8.zip	J	wild type genotype	none
SL2125	ERS4029310	SAMEA6229549	Chlamydomonas reinhardtii	J	vegetative	whole organism	wild type genotype	none	whole organism	J Japanese strain	P-MTAB-91177	Adrian Valli	P-MTAB-91178	Adrian Valli	P-MTAB-91179	Adrian Valli	P-MTAB-91180	Adrian Valli	SL2125	SINGLE	size fractionation	TRANSCRIPTOMIC	miRNA-Seq	P-MTAB-91181	Adrian Valli	SL2125	sequencing assay	ERX3657257	SL2125.reads.bam	SL2125.reads.bam	ERR3665652	ftp://ftp.sra.ebi.ac.uk/vol1/fastq/ERR366/002/ERR3665652/ERR3665652.fastq.gz	P-MTAB-91182	Sebastian Mueller	P-MTAB-91183	Sebastian Mueller	SL2125.trimmed_reads.fasta.gz	ftp://ftp.ebi.ac.uk/pub/databases/microarray/data/experiment/MTAB/E-MTAB-8526/E-MTAB-8526.processed.8.zip	J	wild type genotype	none
SL2126	ERS4029311	SAMEA6229550	Chlamydomonas reinhardtii	CC125/J	vegetative	whole organism	wild type genotype	none	whole organism	RC_L2-1 J - cc125	P-MTAB-91177	Adrian Valli	P-MTAB-91178	Adrian Valli	P-MTAB-91179	Adrian Valli	P-MTAB-91180	Adrian Valli	SL2126	SINGLE	size fractionation	TRANSCRIPTOMIC	miRNA-Seq	P-MTAB-91181	Adrian Valli	SL2126	sequencing assay	ERX3657258	SL2126.reads.bam	SL2126.reads.bam	ERR3665653	ftp://ftp.sra.ebi.ac.uk/vol1/fastq/ERR366/003/ERR3665653/ERR3665653.fastq.gz	P-MTAB-91182	Sebastian Mueller	P-MTAB-91183	Sebastian Mueller	SL2126.trimmed_reads.fasta.gz	ftp://ftp.ebi.ac.uk/pub/databases/microarray/data/experiment/MTAB/E-MTAB-8526/E-MTAB-8526.processed.8.zip	CC125/J	wild type genotype	none
SL2127	ERS4029312	SAMEA6229551	Chlamydomonas reinhardtii	CC125/J	vegetative	whole organism	wild type genotype	none	whole organism	RC_L2-1 J - cc125	P-MTAB-91177	Adrian Valli	P-MTAB-91178	Adrian Valli	P-MTAB-91179	Adrian Valli	P-MTAB-91180	Adrian Valli	SL2127	SINGLE	size fractionation	TRANSCRIPTOMIC	miRNA-Seq	P-MTAB-91181	Adrian Valli	SL2127	sequencing assay	ERX3657259	SL2127.reads.bam	SL2127.reads.bam	ERR3665654	ftp://ftp.sra.ebi.ac.uk/vol1/fastq/ERR366/004/ERR3665654/ERR3665654.fastq.gz	P-MTAB-91182	Sebastian Mueller	P-MTAB-91183	Sebastian Mueller	SL2127.trimmed_reads.fasta.gz	ftp://ftp.ebi.ac.uk/pub/databases/microarray/data/experiment/MTAB/E-MTAB-8526/E-MTAB-8526.processed.8.zip	CC125/J	wild type genotype	none
SL2128	ERS4029313	SAMEA6229552	Chlamydomonas reinhardtii	CC125/J	vegetative	whole organism	wild type genotype	none	whole organism	RC_L2-1 J - cc125	P-MTAB-91177	Adrian Valli	P-MTAB-91178	Adrian Valli	P-MTAB-91179	Adrian Valli	P-MTAB-91180	Adrian Valli	SL2128	SINGLE	size fractionation	TRANSCRIPTOMIC	miRNA-Seq	P-MTAB-91181	Adrian Valli	SL2128	sequencing assay	ERX3657260	SL2128.reads.bam	SL2128.reads.bam	ERR3665655	ftp://ftp.sra.ebi.ac.uk/vol1/fastq/ERR366/005/ERR3665655/ERR3665655.fastq.gz	P-MTAB-91182	Sebastian Mueller	P-MTAB-91183	Sebastian Mueller	SL2128.trimmed_reads.fasta.gz	ftp://ftp.ebi.ac.uk/pub/databases/microarray/data/experiment/MTAB/E-MTAB-8526/E-MTAB-8526.processed.8.zip	CC125/J	wild type genotype	none
SL2129	ERS4029314	SAMEA6229553	Chlamydomonas reinhardtii	CC125/J	vegetative	whole organism	wild type genotype	none	whole organism	RC_L2-2 J - cc125	P-MTAB-91177	Adrian Valli	P-MTAB-91178	Adrian Valli	P-MTAB-91179	Adrian Valli	P-MTAB-91180	Adrian Valli	SL2129	SINGLE	size fractionation	TRANSCRIPTOMIC	miRNA-Seq	P-MTAB-91181	Adrian Valli	SL2129	sequencing assay	ERX3657261	SL2129.reads.bam	SL2129.reads.bam	ERR3665656	ftp://ftp.sra.ebi.ac.uk/vol1/fastq/ERR366/006/ERR3665656/ERR3665656.fastq.gz	P-MTAB-91182	Sebastian Mueller	P-MTAB-91183	Sebastian Mueller	SL2129.trimmed_reads.fasta.gz	ftp://ftp.ebi.ac.uk/pub/databases/microarray/data/experiment/MTAB/E-MTAB-8526/E-MTAB-8526.processed.8.zip	CC125/J	wild type genotype	none
SL2130	ERS4029315	SAMEA6229554	Chlamydomonas reinhardtii	CC125/J	vegetative	whole organism	wild type genotype	none	whole organism	RC_L2-2 J - cc125	P-MTAB-91177	Adrian Valli	P-MTAB-91178	Adrian Valli	P-MTAB-91179	Adrian Valli	P-MTAB-91180	Adrian Valli	SL2130	SINGLE	size fractionation	TRANSCRIPTOMIC	miRNA-Seq	P-MTAB-91181	Adrian Valli	SL2130	sequencing assay	ERX3657262	SL2130.reads.bam	SL2130.reads.bam	ERR3665657	ftp://ftp.sra.ebi.ac.uk/vol1/fastq/ERR366/007/ERR3665657/ERR3665657.fastq.gz	P-MTAB-91182	Sebastian Mueller	P-MTAB-91183	Sebastian Mueller	SL2130.trimmed_reads.fasta.gz	ftp://ftp.ebi.ac.uk/pub/databases/microarray/data/experiment/MTAB/E-MTAB-8526/E-MTAB-8526.processed.8.zip	CC125/J	wild type genotype	none
SL2131	ERS4029316	SAMEA6229555	Chlamydomonas reinhardtii	CC125/J	vegetative	whole organism	wild type genotype	none	whole organism	RC_L2-2	P-MTAB-91177	Adrian Valli	P-MTAB-91178	Adrian Valli	P-MTAB-91179	Adrian Valli	P-MTAB-91180	Adrian Valli	SL2131	SINGLE	size fractionation	TRANSCRIPTOMIC	miRNA-Seq	P-MTAB-91181	Adrian Valli	SL2131	sequencing assay	ERX3657263	SL2131.reads.bam	SL2131.reads.bam	ERR3665658	ftp://ftp.sra.ebi.ac.uk/vol1/fastq/ERR366/008/ERR3665658/ERR3665658.fastq.gz	P-MTAB-91182	Sebastian Mueller	P-MTAB-91183	Sebastian Mueller	SL2131.trimmed_reads.fasta.gz	ftp://ftp.ebi.ac.uk/pub/databases/microarray/data/experiment/MTAB/E-MTAB-8526/E-MTAB-8526.processed.8.zip	CC125/J	wild type genotype	none
SL2132	ERS4029317	SAMEA6229556	Chlamydomonas reinhardtii	CC125/J	vegetative	whole organism	wild type genotype	none	whole organism	RC_L2-3	P-MTAB-91177	Adrian Valli	P-MTAB-91178	Adrian Valli	P-MTAB-91179	Adrian Valli	P-MTAB-91180	Adrian Valli	SL2132	SINGLE	size fractionation	TRANSCRIPTOMIC	miRNA-Seq	P-MTAB-91181	Adrian Valli	SL2132	sequencing assay	ERX3657264	SL2132.reads.bam	SL2132.reads.bam	ERR3665659	ftp://ftp.sra.ebi.ac.uk/vol1/fastq/ERR366/009/ERR3665659/ERR3665659.fastq.gz	P-MTAB-91182	Sebastian Mueller	P-MTAB-91183	Sebastian Mueller	SL2132.trimmed_reads.fasta.gz	ftp://ftp.ebi.ac.uk/pub/databases/microarray/data/experiment/MTAB/E-MTAB-8526/E-MTAB-8526.processed.8.zip	CC125/J	wild type genotype	none
SL2133	ERS4029318	SAMEA6229557	Chlamydomonas reinhardtii	CC125/J	vegetative	whole organism	wild type genotype	none	whole organism	RC_L2-3	P-MTAB-91177	Adrian Valli	P-MTAB-91178	Adrian Valli	P-MTAB-91179	Adrian Valli	P-MTAB-91180	Adrian Valli	SL2133	SINGLE	size fractionation	TRANSCRIPTOMIC	miRNA-Seq	P-MTAB-91181	Adrian Valli	SL2133	sequencing assay	ERX3657265	SL2133.reads.bam	SL2133.reads.bam	ERR3665660	ftp://ftp.sra.ebi.ac.uk/vol1/fastq/ERR366/000/ERR3665660/ERR3665660.fastq.gz	P-MTAB-91182	Sebastian Mueller	P-MTAB-91183	Sebastian Mueller	SL2133.trimmed_reads.fasta.gz	ftp://ftp.ebi.ac.uk/pub/databases/microarray/data/experiment/MTAB/E-MTAB-8526/E-MTAB-8526.processed.8.zip	CC125/J	wild type genotype	none
SL2134	ERS4029319	SAMEA6229558	Chlamydomonas reinhardtii	CC125/J	vegetative	whole organism	wild type genotype	none	whole organism	RC_L2-3	P-MTAB-91177	Adrian Valli	P-MTAB-91178	Adrian Valli	P-MTAB-91179	Adrian Valli	P-MTAB-91180	Adrian Valli	SL2134	SINGLE	size fractionation	TRANSCRIPTOMIC	miRNA-Seq	P-MTAB-91181	Adrian Valli	SL2134	sequencing assay	ERX3657266	SL2134.reads.bam	SL2134.reads.bam	ERR3665661	ftp://ftp.sra.ebi.ac.uk/vol1/fastq/ERR366/001/ERR3665661/ERR3665661.fastq.gz	P-MTAB-91182	Sebastian Mueller	P-MTAB-91183	Sebastian Mueller	SL2134.trimmed_reads.fasta.gz	ftp://ftp.ebi.ac.uk/pub/databases/microarray/data/experiment/MTAB/E-MTAB-8526/E-MTAB-8526.processed.8.zip	CC125/J	wild type genotype	none
SL2135	ERS4029320	SAMEA6229559	Chlamydomonas reinhardtii	CC125/J	vegetative	whole organism	wild type genotype	none	whole organism	RC_L2-5	P-MTAB-91177	Adrian Valli	P-MTAB-91178	Adrian Valli	P-MTAB-91179	Adrian Valli	P-MTAB-91180	Adrian Valli	SL2135	SINGLE	size fractionation	TRANSCRIPTOMIC	miRNA-Seq	P-MTAB-91181	Adrian Valli	SL2135	sequencing assay	ERX3657267	SL2135.reads.bam	SL2135.reads.bam	ERR3665662	ftp://ftp.sra.ebi.ac.uk/vol1/fastq/ERR366/002/ERR3665662/ERR3665662.fastq.gz	P-MTAB-91182	Sebastian Mueller	P-MTAB-91183	Sebastian Mueller	SL2135.trimmed_reads.fasta.gz	ftp://ftp.ebi.ac.uk/pub/databases/microarray/data/experiment/MTAB/E-MTAB-8526/E-MTAB-8526.processed.9.zip	CC125/J	wild type genotype	none
SL2136	ERS4029321	SAMEA6229560	Chlamydomonas reinhardtii	CC125/J	vegetative	whole organism	wild type genotype	none	whole organism	RC_L2-5	P-MTAB-91177	Adrian Valli	P-MTAB-91178	Adrian Valli	P-MTAB-91179	Adrian Valli	P-MTAB-91180	Adrian Valli	SL2136	SINGLE	size fractionation	TRANSCRIPTOMIC	miRNA-Seq	P-MTAB-91181	Adrian Valli	SL2136	sequencing assay	ERX3657268	SL2136.reads.bam	SL2136.reads.bam	ERR3665663	ftp://ftp.sra.ebi.ac.uk/vol1/fastq/ERR366/003/ERR3665663/ERR3665663.fastq.gz	P-MTAB-91182	Sebastian Mueller	P-MTAB-91183	Sebastian Mueller	SL2136.trimmed_reads.fasta.gz	ftp://ftp.ebi.ac.uk/pub/databases/microarray/data/experiment/MTAB/E-MTAB-8526/E-MTAB-8526.processed.9.zip	CC125/J	wild type genotype	none
SL2137	ERS4029322	SAMEA6229561	Chlamydomonas reinhardtii	CC125/J	vegetative	whole organism	wild type genotype	none	whole organism	RC_L2-5	P-MTAB-91177	Adrian Valli	P-MTAB-91178	Adrian Valli	P-MTAB-91179	Adrian Valli	P-MTAB-91180	Adrian Valli	SL2137	SINGLE	size fractionation	TRANSCRIPTOMIC	miRNA-Seq	P-MTAB-91181	Adrian Valli	SL2137	sequencing assay	ERX3657269	SL2137.reads.bam	SL2137.reads.bam	ERR3665664	ftp://ftp.sra.ebi.ac.uk/vol1/fastq/ERR366/004/ERR3665664/ERR3665664.fastq.gz	P-MTAB-91182	Sebastian Mueller	P-MTAB-91183	Sebastian Mueller	SL2137.trimmed_reads.fasta.gz	ftp://ftp.ebi.ac.uk/pub/databases/microarray/data/experiment/MTAB/E-MTAB-8526/E-MTAB-8526.processed.9.zip	CC125/J	wild type genotype	none
SL2178	ERS4029323	SAMEA6229562	Chlamydomonas reinhardtii	CC1883	vegetative	whole organism	wild type genotype	none	whole organism	CC-1883	P-MTAB-91177	Adrian Valli	P-MTAB-91178	Adrian Valli	P-MTAB-91179	Adrian Valli	P-MTAB-91180	Adrian Valli	SL2178	SINGLE	size fractionation	TRANSCRIPTOMIC	miRNA-Seq	P-MTAB-91181	Adrian Valli	SL2178	sequencing assay	ERX3657270	SL2178.reads.bam	SL2178.reads.bam	ERR3665665	ftp://ftp.sra.ebi.ac.uk/vol1/fastq/ERR366/005/ERR3665665/ERR3665665.fastq.gz	P-MTAB-91182	Sebastian Mueller	P-MTAB-91183	Sebastian Mueller	SL2178.trimmed_reads.fasta.gz	ftp://ftp.ebi.ac.uk/pub/databases/microarray/data/experiment/MTAB/E-MTAB-8526/E-MTAB-8526.processed.9.zip	CC1883	wild type genotype	none
SL2179	ERS4029324	SAMEA6229563	Chlamydomonas reinhardtii	CC1883	vegetative	whole organism	wild type genotype	none	whole organism	CC-1883	P-MTAB-91177	Adrian Valli	P-MTAB-91178	Adrian Valli	P-MTAB-91179	Adrian Valli	P-MTAB-91180	Adrian Valli	SL2179	SINGLE	size fractionation	TRANSCRIPTOMIC	miRNA-Seq	P-MTAB-91181	Adrian Valli	SL2179	sequencing assay	ERX3657271	SL2179.reads.bam	SL2179.reads.bam	ERR3665666	ftp://ftp.sra.ebi.ac.uk/vol1/fastq/ERR366/006/ERR3665666/ERR3665666.fastq.gz	P-MTAB-91182	Sebastian Mueller	P-MTAB-91183	Sebastian Mueller	SL2179.trimmed_reads.fasta.gz	ftp://ftp.ebi.ac.uk/pub/databases/microarray/data/experiment/MTAB/E-MTAB-8526/E-MTAB-8526.processed.9.zip	CC1883	wild type genotype	none
SL2180	ERS4029325	SAMEA6229564	Chlamydomonas reinhardtii	CC1883	vegetative	whole organism	wild type genotype	none	whole organism	CC-1883	P-MTAB-91177	Adrian Valli	P-MTAB-91178	Adrian Valli	P-MTAB-91179	Adrian Valli	P-MTAB-91180	Adrian Valli	SL2180	SINGLE	size fractionation	TRANSCRIPTOMIC	miRNA-Seq	P-MTAB-91181	Adrian Valli	SL2180	sequencing assay	ERX3657272	SL2180.reads.bam	SL2180.reads.bam	ERR3665667	ftp://ftp.sra.ebi.ac.uk/vol1/fastq/ERR366/007/ERR3665667/ERR3665667.fastq.gz	P-MTAB-91182	Sebastian Mueller	P-MTAB-91183	Sebastian Mueller	SL2180.trimmed_reads.fasta.gz	ftp://ftp.ebi.ac.uk/pub/databases/microarray/data/experiment/MTAB/E-MTAB-8526/E-MTAB-8526.processed.9.zip	CC1883	wild type genotype	none
SL2298	ERS4029326	SAMEA6229565	Chlamydomonas reinhardtii	CC1883	vegetative	whole organism	wild type genotype	none	whole organism	CC-1883 WT	P-MTAB-91177	Adrian Valli	P-MTAB-91178	Adrian Valli	P-MTAB-91179	Adrian Valli	P-MTAB-91180	Adrian Valli	SL2298	SINGLE	size fractionation	TRANSCRIPTOMIC	miRNA-Seq	P-MTAB-91181	Adrian Valli	SL2298	sequencing assay	ERX3657273	SL2298.reads.bam	SL2298.reads.bam	ERR3665668	ftp://ftp.sra.ebi.ac.uk/vol1/fastq/ERR366/008/ERR3665668/ERR3665668.fastq.gz	P-MTAB-91182	Sebastian Mueller	P-MTAB-91183	Sebastian Mueller	SL2298.trimmed_reads.fasta.gz	ftp://ftp.ebi.ac.uk/pub/databases/microarray/data/experiment/MTAB/E-MTAB-8526/E-MTAB-8526.processed.9.zip	CC1883	wild type genotype	none
SL2299	ERS4029327	SAMEA6229566	Chlamydomonas reinhardtii	CC1883	vegetative	whole organism	wild type genotype	none	whole organism	CC-1883 WT	P-MTAB-91177	Adrian Valli	P-MTAB-91178	Adrian Valli	P-MTAB-91179	Adrian Valli	P-MTAB-91180	Adrian Valli	SL2299	SINGLE	size fractionation	TRANSCRIPTOMIC	miRNA-Seq	P-MTAB-91181	Adrian Valli	SL2299	sequencing assay	ERX3657274	SL2299.reads.bam	SL2299.reads.bam	ERR3665669	ftp://ftp.sra.ebi.ac.uk/vol1/fastq/ERR366/009/ERR3665669/ERR3665669.fastq.gz	P-MTAB-91182	Sebastian Mueller	P-MTAB-91183	Sebastian Mueller	SL2299.trimmed_reads.fasta.gz	ftp://ftp.ebi.ac.uk/pub/databases/microarray/data/experiment/MTAB/E-MTAB-8526/E-MTAB-8526.processed.9.zip	CC1883	wild type genotype	none
SL2300	ERS4029328	SAMEA6229567	Chlamydomonas reinhardtii	CC1883	vegetative	whole organism	wild type genotype	none	whole organism	CC-1883 WT	P-MTAB-91177	Adrian Valli	P-MTAB-91178	Adrian Valli	P-MTAB-91179	Adrian Valli	P-MTAB-91180	Adrian Valli	SL2300	SINGLE	size fractionation	TRANSCRIPTOMIC	miRNA-Seq	P-MTAB-91181	Adrian Valli	SL2300	sequencing assay	ERX3657275	SL2300.reads.bam	SL2300.reads.bam	ERR3665670	ftp://ftp.sra.ebi.ac.uk/vol1/fastq/ERR366/000/ERR3665670/ERR3665670.fastq.gz	P-MTAB-91182	Sebastian Mueller	P-MTAB-91183	Sebastian Mueller	SL2300.trimmed_reads.fasta.gz	ftp://ftp.ebi.ac.uk/pub/databases/microarray/data/experiment/MTAB/E-MTAB-8526/E-MTAB-8526.processed.9.zip	CC1883	wild type genotype	none
SL2301	ERS4029329	SAMEA6229568	Chlamydomonas reinhardtii	CC1883	vegetative	whole organism	wild type genotype	none	whole organism	E9-3 Parental	P-MTAB-91177	Adrian Valli	P-MTAB-91178	Adrian Valli	P-MTAB-91179	Adrian Valli	P-MTAB-91180	Adrian Valli	SL2301	SINGLE	size fractionation	TRANSCRIPTOMIC	miRNA-Seq	P-MTAB-91181	Adrian Valli	SL2301	sequencing assay	ERX3657276	SL2301.reads.bam	SL2301.reads.bam	ERR3665671	ftp://ftp.sra.ebi.ac.uk/vol1/fastq/ERR366/001/ERR3665671/ERR3665671.fastq.gz	P-MTAB-91182	Sebastian Mueller	P-MTAB-91183	Sebastian Mueller	SL2301.trimmed_reads.fasta.gz	ftp://ftp.ebi.ac.uk/pub/databases/microarray/data/experiment/MTAB/E-MTAB-8526/E-MTAB-8526.processed.9.zip	CC1883	wild type genotype	none
SL2302	ERS4029330	SAMEA6229569	Chlamydomonas reinhardtii	CC1883	vegetative	whole organism	wild type genotype	none	whole organism	E9-3 Parental	P-MTAB-91177	Adrian Valli	P-MTAB-91178	Adrian Valli	P-MTAB-91179	Adrian Valli	P-MTAB-91180	Adrian Valli	SL2302	SINGLE	size fractionation	TRANSCRIPTOMIC	miRNA-Seq	P-MTAB-91181	Adrian Valli	SL2302	sequencing assay	ERX3657277	SL2302.reads.bam	SL2302.reads.bam	ERR3665672	ftp://ftp.sra.ebi.ac.uk/vol1/fastq/ERR366/002/ERR3665672/ERR3665672.fastq.gz	P-MTAB-91182	Sebastian Mueller	P-MTAB-91183	Sebastian Mueller	SL2302.trimmed_reads.fasta.gz	ftp://ftp.ebi.ac.uk/pub/databases/microarray/data/experiment/MTAB/E-MTAB-8526/E-MTAB-8526.processed.9.zip	CC1883	wild type genotype	none
SL2303	ERS4029331	SAMEA6229570	Chlamydomonas reinhardtii	CC1883	vegetative	whole organism	wild type genotype	none	whole organism	E9-3 Parental	P-MTAB-91177	Adrian Valli	P-MTAB-91178	Adrian Valli	P-MTAB-91179	Adrian Valli	P-MTAB-91180	Adrian Valli	SL2303	SINGLE	size fractionation	TRANSCRIPTOMIC	miRNA-Seq	P-MTAB-91181	Adrian Valli	SL2303	sequencing assay	ERX3657278	SL2303.reads.bam	SL2303.reads.bam	ERR3665673	ftp://ftp.sra.ebi.ac.uk/vol1/fastq/ERR366/003/ERR3665673/ERR3665673.fastq.gz	P-MTAB-91182	Sebastian Mueller	P-MTAB-91183	Sebastian Mueller	SL2303.trimmed_reads.fasta.gz	ftp://ftp.ebi.ac.uk/pub/databases/microarray/data/experiment/MTAB/E-MTAB-8526/E-MTAB-8526.processed.9.zip	CC1883	wild type genotype	none
SL2310	ERS4029332	SAMEA6229571	Chlamydomonas reinhardtii	CC1883	vegetative	whole organism	wild type genotype	none	whole organism	A4-1	P-MTAB-91177	Adrian Valli	P-MTAB-91178	Adrian Valli	P-MTAB-91179	Adrian Valli	P-MTAB-91180	Adrian Valli	SL2310	SINGLE	size fractionation	TRANSCRIPTOMIC	miRNA-Seq	P-MTAB-91181	Adrian Valli	SL2310	sequencing assay	ERX3657279	SL2310.reads.bam	SL2310.reads.bam	ERR3665674	ftp://ftp.sra.ebi.ac.uk/vol1/fastq/ERR366/004/ERR3665674/ERR3665674.fastq.gz	P-MTAB-91182	Sebastian Mueller	P-MTAB-91183	Sebastian Mueller	SL2310.trimmed_reads.fasta.gz	ftp://ftp.ebi.ac.uk/pub/databases/microarray/data/experiment/MTAB/E-MTAB-8526/E-MTAB-8526.processed.10.zip	CC1883	wild type genotype	none
SL2311	ERS4029333	SAMEA6229572	Chlamydomonas reinhardtii	CC1883	vegetative	whole organism	wild type genotype	none	whole organism	A4-1	P-MTAB-91177	Adrian Valli	P-MTAB-91178	Adrian Valli	P-MTAB-91179	Adrian Valli	P-MTAB-91180	Adrian Valli	SL2311	SINGLE	size fractionation	TRANSCRIPTOMIC	miRNA-Seq	P-MTAB-91181	Adrian Valli	SL2311	sequencing assay	ERX3657280	SL2311.reads.bam	SL2311.reads.bam	ERR3665675	ftp://ftp.sra.ebi.ac.uk/vol1/fastq/ERR366/005/ERR3665675/ERR3665675.fastq.gz	P-MTAB-91182	Sebastian Mueller	P-MTAB-91183	Sebastian Mueller	SL2311.trimmed_reads.fasta.gz	ftp://ftp.ebi.ac.uk/pub/databases/microarray/data/experiment/MTAB/E-MTAB-8526/E-MTAB-8526.processed.10.zip	CC1883	wild type genotype	none
SL2312	ERS4029334	SAMEA6229573	Chlamydomonas reinhardtii	CC1883	vegetative	whole organism	wild type genotype	none	whole organism	A4-1	P-MTAB-91177	Adrian Valli	P-MTAB-91178	Adrian Valli	P-MTAB-91179	Adrian Valli	P-MTAB-91180	Adrian Valli	SL2312	SINGLE	size fractionation	TRANSCRIPTOMIC	miRNA-Seq	P-MTAB-91181	Adrian Valli	SL2312	sequencing assay	ERX3657281	SL2312.reads.bam	SL2312.reads.bam	ERR3665676	ftp://ftp.sra.ebi.ac.uk/vol1/fastq/ERR366/006/ERR3665676/ERR3665676.fastq.gz	P-MTAB-91182	Sebastian Mueller	P-MTAB-91183	Sebastian Mueller	SL2312.trimmed_reads.fasta.gz	ftp://ftp.ebi.ac.uk/pub/databases/microarray/data/experiment/MTAB/E-MTAB-8526/E-MTAB-8526.processed.10.zip	CC1883	wild type genotype	none
SL2313	ERS4029335	SAMEA6229574	Chlamydomonas reinhardtii	CC1883	vegetative	whole organism	wild type genotype	none	whole organism	E9-3 Parental	P-MTAB-91177	Adrian Valli	P-MTAB-91178	Adrian Valli	P-MTAB-91179	Adrian Valli	P-MTAB-91180	Adrian Valli	SL2313	SINGLE	size fractionation	TRANSCRIPTOMIC	miRNA-Seq	P-MTAB-91181	Adrian Valli	SL2313	sequencing assay	ERX3657282	SL2313.reads.bam	SL2313.reads.bam	ERR3665677	ftp://ftp.sra.ebi.ac.uk/vol1/fastq/ERR366/007/ERR3665677/ERR3665677.fastq.gz	P-MTAB-91182	Sebastian Mueller	P-MTAB-91183	Sebastian Mueller	SL2313.trimmed_reads.fasta.gz	ftp://ftp.ebi.ac.uk/pub/databases/microarray/data/experiment/MTAB/E-MTAB-8526/E-MTAB-8526.processed.10.zip	CC1883	wild type genotype	none
SL2314	ERS4029336	SAMEA6229575	Chlamydomonas reinhardtii	CC1883	vegetative	whole organism	wild type genotype	none	whole organism	E9-3 Parental	P-MTAB-91177	Adrian Valli	P-MTAB-91178	Adrian Valli	P-MTAB-91179	Adrian Valli	P-MTAB-91180	Adrian Valli	SL2314	SINGLE	size fractionation	TRANSCRIPTOMIC	miRNA-Seq	P-MTAB-91181	Adrian Valli	SL2314	sequencing assay	ERX3657283	SL2314.reads.bam	SL2314.reads.bam	ERR3665678	ftp://ftp.sra.ebi.ac.uk/vol1/fastq/ERR366/008/ERR3665678/ERR3665678.fastq.gz	P-MTAB-91182	Sebastian Mueller	P-MTAB-91183	Sebastian Mueller	SL2314.trimmed_reads.fasta.gz	ftp://ftp.ebi.ac.uk/pub/databases/microarray/data/experiment/MTAB/E-MTAB-8526/E-MTAB-8526.processed.10.zip	CC1883	wild type genotype	none
SL2315	ERS4029337	SAMEA6229576	Chlamydomonas reinhardtii	CC1883	vegetative	whole organism	wild type genotype	none	whole organism	E9-3 Parental	P-MTAB-91177	Adrian Valli	P-MTAB-91178	Adrian Valli	P-MTAB-91179	Adrian Valli	P-MTAB-91180	Adrian Valli	SL2315	SINGLE	size fractionation	TRANSCRIPTOMIC	miRNA-Seq	P-MTAB-91181	Adrian Valli	SL2315	sequencing assay	ERX3657284	SL2315.reads.bam	SL2315.reads.bam	ERR3665679	ftp://ftp.sra.ebi.ac.uk/vol1/fastq/ERR366/009/ERR3665679/ERR3665679.fastq.gz	P-MTAB-91182	Sebastian Mueller	P-MTAB-91183	Sebastian Mueller	SL2315.trimmed_reads.fasta.gz	ftp://ftp.ebi.ac.uk/pub/databases/microarray/data/experiment/MTAB/E-MTAB-8526/E-MTAB-8526.processed.11.zip	CC1883	wild type genotype	none
SL2322	ERS4029338	SAMEA6229577	Chlamydomonas reinhardtii	CC1883	vegetative	whole organism	wild type genotype	none	whole organism	A4-1	P-MTAB-91177	Adrian Valli	P-MTAB-91178	Adrian Valli	P-MTAB-91179	Adrian Valli	P-MTAB-91180	Adrian Valli	SL2322	SINGLE	size fractionation	TRANSCRIPTOMIC	miRNA-Seq	P-MTAB-91181	Adrian Valli	SL2322	sequencing assay	ERX3657285	SL2322.reads.bam	SL2322.reads.bam	ERR3665680	ftp://ftp.sra.ebi.ac.uk/vol1/fastq/ERR366/000/ERR3665680/ERR3665680.fastq.gz	P-MTAB-91182	Sebastian Mueller	P-MTAB-91183	Sebastian Mueller	SL2322.trimmed_reads.fasta.gz	ftp://ftp.ebi.ac.uk/pub/databases/microarray/data/experiment/MTAB/E-MTAB-8526/E-MTAB-8526.processed.11.zip	CC1883	wild type genotype	none
SL2323	ERS4029339	SAMEA6229578	Chlamydomonas reinhardtii	CC1883	vegetative	whole organism	wild type genotype	none	whole organism	A4-1	P-MTAB-91177	Adrian Valli	P-MTAB-91178	Adrian Valli	P-MTAB-91179	Adrian Valli	P-MTAB-91180	Adrian Valli	SL2323	SINGLE	size fractionation	TRANSCRIPTOMIC	miRNA-Seq	P-MTAB-91181	Adrian Valli	SL2323	sequencing assay	ERX3657286	SL2323.reads.bam	SL2323.reads.bam	ERR3665681	ftp://ftp.sra.ebi.ac.uk/vol1/fastq/ERR366/001/ERR3665681/ERR3665681.fastq.gz	P-MTAB-91182	Sebastian Mueller	P-MTAB-91183	Sebastian Mueller	SL2323.trimmed_reads.fasta.gz	ftp://ftp.ebi.ac.uk/pub/databases/microarray/data/experiment/MTAB/E-MTAB-8526/E-MTAB-8526.processed.11.zip	CC1883	wild type genotype	none
SL2324	ERS4029340	SAMEA6229579	Chlamydomonas reinhardtii	CC1883	vegetative	whole organism	wild type genotype	none	whole organism	A4-1	P-MTAB-91177	Adrian Valli	P-MTAB-91178	Adrian Valli	P-MTAB-91179	Adrian Valli	P-MTAB-91180	Adrian Valli	SL2324	SINGLE	size fractionation	TRANSCRIPTOMIC	miRNA-Seq	P-MTAB-91181	Adrian Valli	SL2324	sequencing assay	ERX3657287	SL2324.reads.bam	SL2324.reads.bam	ERR3665682	ftp://ftp.sra.ebi.ac.uk/vol1/fastq/ERR366/002/ERR3665682/ERR3665682.fastq.gz	P-MTAB-91182	Sebastian Mueller	P-MTAB-91183	Sebastian Mueller	SL2324.trimmed_reads.fasta.gz	ftp://ftp.ebi.ac.uk/pub/databases/microarray/data/experiment/MTAB/E-MTAB-8526/E-MTAB-8526.processed.11.zip	CC1883	wild type genotype	none
SL2325	ERS4029341	SAMEA6229580	Chlamydomonas reinhardtii	CC1883	vegetative	whole organism	wild type genotype	none	whole organism	E9-3 Parental	P-MTAB-91177	Adrian Valli	P-MTAB-91178	Adrian Valli	P-MTAB-91179	Adrian Valli	P-MTAB-91180	Adrian Valli	SL2325	SINGLE	size fractionation	TRANSCRIPTOMIC	miRNA-Seq	P-MTAB-91181	Adrian Valli	SL2325	sequencing assay	ERX3657288	SL2325.reads.bam	SL2325.reads.bam	ERR3665683	ftp://ftp.sra.ebi.ac.uk/vol1/fastq/ERR366/003/ERR3665683/ERR3665683.fastq.gz	P-MTAB-91182	Sebastian Mueller	P-MTAB-91183	Sebastian Mueller	SL2325.trimmed_reads.fasta.gz	ftp://ftp.ebi.ac.uk/pub/databases/microarray/data/experiment/MTAB/E-MTAB-8526/E-MTAB-8526.processed.11.zip	CC1883	wild type genotype	none
SL2326	ERS4029342	SAMEA6229581	Chlamydomonas reinhardtii	CC1883	vegetative	whole organism	wild type genotype	none	whole organism	E9-3 Parental	P-MTAB-91177	Adrian Valli	P-MTAB-91178	Adrian Valli	P-MTAB-91179	Adrian Valli	P-MTAB-91180	Adrian Valli	SL2326	SINGLE	size fractionation	TRANSCRIPTOMIC	miRNA-Seq	P-MTAB-91181	Adrian Valli	SL2326	sequencing assay	ERX3657289	SL2326.reads.bam	SL2326.reads.bam	ERR3665684	ftp://ftp.sra.ebi.ac.uk/vol1/fastq/ERR366/004/ERR3665684/ERR3665684.fastq.gz	P-MTAB-91182	Sebastian Mueller	P-MTAB-91183	Sebastian Mueller	SL2326.trimmed_reads.fasta.gz	ftp://ftp.ebi.ac.uk/pub/databases/microarray/data/experiment/MTAB/E-MTAB-8526/E-MTAB-8526.processed.11.zip	CC1883	wild type genotype	none
SL2327	ERS4029343	SAMEA6229582	Chlamydomonas reinhardtii	CC1883	vegetative	whole organism	wild type genotype	none	whole organism	E9-3 Parental	P-MTAB-91177	Adrian Valli	P-MTAB-91178	Adrian Valli	P-MTAB-91179	Adrian Valli	P-MTAB-91180	Adrian Valli	SL2327	SINGLE	size fractionation	TRANSCRIPTOMIC	miRNA-Seq	P-MTAB-91181	Adrian Valli	SL2327	sequencing assay	ERX3657290	SL2327.reads.bam	SL2327.reads.bam	ERR3665685	ftp://ftp.sra.ebi.ac.uk/vol1/fastq/ERR366/005/ERR3665685/ERR3665685.fastq.gz	P-MTAB-91182	Sebastian Mueller	P-MTAB-91183	Sebastian Mueller	SL2327.trimmed_reads.fasta.gz	ftp://ftp.ebi.ac.uk/pub/databases/microarray/data/experiment/MTAB/E-MTAB-8526/E-MTAB-8526.processed.12.zip	CC1883	wild type genotype	none
SL2404	ERS4029344	SAMEA6229583	Chlamydomonas reinhardtii	CC1883	vegetative	whole organism	wild type genotype	none	whole organism	WT	P-MTAB-91177	Adrian Valli	P-MTAB-91178	Adrian Valli	P-MTAB-91179	Adrian Valli	P-MTAB-91180	Adrian Valli	SL2404	SINGLE	size fractionation	TRANSCRIPTOMIC	miRNA-Seq	P-MTAB-91181	Adrian Valli	SL2404	sequencing assay	ERX3657291	SL2404.reads.bam	SL2404.reads.bam	ERR3665686	ftp://ftp.sra.ebi.ac.uk/vol1/fastq/ERR366/006/ERR3665686/ERR3665686.fastq.gz	P-MTAB-91182	Sebastian Mueller	P-MTAB-91183	Sebastian Mueller	SL2404.trimmed_reads.fasta.gz	ftp://ftp.ebi.ac.uk/pub/databases/microarray/data/experiment/MTAB/E-MTAB-8526/E-MTAB-8526.processed.12.zip	CC1883	wild type genotype	none
SL2405	ERS4029345	SAMEA6229584	Chlamydomonas reinhardtii	CC1883	vegetative	whole organism	wild type genotype	none	whole organism	WT	P-MTAB-91177	Adrian Valli	P-MTAB-91178	Adrian Valli	P-MTAB-91179	Adrian Valli	P-MTAB-91180	Adrian Valli	SL2405	SINGLE	size fractionation	TRANSCRIPTOMIC	miRNA-Seq	P-MTAB-91181	Adrian Valli	SL2405	sequencing assay	ERX3657292	SL2405.reads.bam	SL2405.reads.bam	ERR3665687	ftp://ftp.sra.ebi.ac.uk/vol1/fastq/ERR366/007/ERR3665687/ERR3665687.fastq.gz	P-MTAB-91182	Sebastian Mueller	P-MTAB-91183	Sebastian Mueller	SL2405.trimmed_reads.fasta.gz	ftp://ftp.ebi.ac.uk/pub/databases/microarray/data/experiment/MTAB/E-MTAB-8526/E-MTAB-8526.processed.12.zip	CC1883	wild type genotype	none
SL2406	ERS4029346	SAMEA6229585	Chlamydomonas reinhardtii	CC1883	vegetative	whole organism	wild type genotype	none	whole organism	WT	P-MTAB-91177	Adrian Valli	P-MTAB-91178	Adrian Valli	P-MTAB-91179	Adrian Valli	P-MTAB-91180	Adrian Valli	SL2406	SINGLE	size fractionation	TRANSCRIPTOMIC	miRNA-Seq	P-MTAB-91181	Adrian Valli	SL2406	sequencing assay	ERX3657293	SL2406.reads.bam	SL2406.reads.bam	ERR3665688	ftp://ftp.sra.ebi.ac.uk/vol1/fastq/ERR366/008/ERR3665688/ERR3665688.fastq.gz	P-MTAB-91182	Sebastian Mueller	P-MTAB-91183	Sebastian Mueller	SL2406.trimmed_reads.fasta.gz	ftp://ftp.ebi.ac.uk/pub/databases/microarray/data/experiment/MTAB/E-MTAB-8526/E-MTAB-8526.processed.12.zip	CC1883	wild type genotype	none
SL304	ERS4029347	SAMEA6229586	Chlamydomonas reinhardtii	CC4350	vegetative	whole organism	wild type genotype	none	whole organism	Cytoplasmic	P-MTAB-91177	Adrian Valli	P-MTAB-91178	Adrian Valli	P-MTAB-91179	Adrian Valli	P-MTAB-91180	Adrian Valli	SL304	SINGLE	size fractionation	TRANSCRIPTOMIC	miRNA-Seq	P-MTAB-91181	Adrian Valli	SL304	sequencing assay	ERX3657294	SL304.reads.bam	SL304.reads.bam	ERR3665689	ftp://ftp.sra.ebi.ac.uk/vol1/fastq/ERR366/009/ERR3665689/ERR3665689.fastq.gz	P-MTAB-91182	Sebastian Mueller	P-MTAB-91183	Sebastian Mueller	SL304.trimmed_reads.fasta.gz	ftp://ftp.ebi.ac.uk/pub/databases/microarray/data/experiment/MTAB/E-MTAB-8526/E-MTAB-8526.processed.12.zip	CC4350	wild type genotype	none
SL305	ERS4029348	SAMEA6229587	Chlamydomonas reinhardtii	CC4350	vegetative	whole organism	wild type genotype	none	whole organism	Vegetative Cells	P-MTAB-91177	Adrian Valli	P-MTAB-91178	Adrian Valli	P-MTAB-91179	Adrian Valli	P-MTAB-91180	Adrian Valli	SL305	SINGLE	size fractionation	TRANSCRIPTOMIC	miRNA-Seq	P-MTAB-91181	Adrian Valli	SL305	sequencing assay	ERX3657295	SL305.reads.bam	SL305.reads.bam	ERR3665690	ftp://ftp.sra.ebi.ac.uk/vol1/fastq/ERR366/000/ERR3665690/ERR3665690.fastq.gz	P-MTAB-91182	Sebastian Mueller	P-MTAB-91183	Sebastian Mueller	SL305.trimmed_reads.fasta.gz	ftp://ftp.ebi.ac.uk/pub/databases/microarray/data/experiment/MTAB/E-MTAB-8526/E-MTAB-8526.processed.12.zip	CC4350	wild type genotype	none
SL306	ERS4029349	SAMEA6229588	Chlamydomonas reinhardtii	CC4350	vegetative	whole organism	wild type genotype	Low Iron	whole organism	Low Iron	P-MTAB-91177	Adrian Valli	P-MTAB-91178	Adrian Valli	P-MTAB-91179	Adrian Valli	P-MTAB-91180	Adrian Valli	SL306	SINGLE	size fractionation	TRANSCRIPTOMIC	miRNA-Seq	P-MTAB-91181	Adrian Valli	SL306	sequencing assay	ERX3657296	SL306.reads.bam	SL306.reads.bam	ERR3665691	ftp://ftp.sra.ebi.ac.uk/vol1/fastq/ERR366/001/ERR3665691/ERR3665691.fastq.gz	P-MTAB-91182	Sebastian Mueller	P-MTAB-91183	Sebastian Mueller	SL306.trimmed_reads.fasta.gz	ftp://ftp.ebi.ac.uk/pub/databases/microarray/data/experiment/MTAB/E-MTAB-8526/E-MTAB-8526.processed.12.zip	CC4350	wild type genotype	Low Iron
SL307	ERS4029350	SAMEA6229589	Chlamydomonas reinhardtii	CC4350	vegetative	whole organism	wild type genotype	Minus Cu	whole organism	Minus Cu	P-MTAB-91177	Adrian Valli	P-MTAB-91178	Adrian Valli	P-MTAB-91179	Adrian Valli	P-MTAB-91180	Adrian Valli	SL307	SINGLE	size fractionation	TRANSCRIPTOMIC	miRNA-Seq	P-MTAB-91181	Adrian Valli	SL307	sequencing assay	ERX3657297	SL307.reads.bam	SL307.reads.bam	ERR3665692	ftp://ftp.sra.ebi.ac.uk/vol1/fastq/ERR366/002/ERR3665692/ERR3665692.fastq.gz	P-MTAB-91182	Sebastian Mueller	P-MTAB-91183	Sebastian Mueller	SL307.trimmed_reads.fasta.gz	ftp://ftp.ebi.ac.uk/pub/databases/microarray/data/experiment/MTAB/E-MTAB-8526/E-MTAB-8526.processed.12.zip	CC4350	wild type genotype	Minus Cu
SL308	ERS4029351	SAMEA6229590	Chlamydomonas reinhardtii	CC4350	vegetative	whole organism	wild type genotype	Plus Cu	whole organism	Plus Cu	P-MTAB-91177	Adrian Valli	P-MTAB-91178	Adrian Valli	P-MTAB-91179	Adrian Valli	P-MTAB-91180	Adrian Valli	SL308	SINGLE	size fractionation	TRANSCRIPTOMIC	miRNA-Seq	P-MTAB-91181	Adrian Valli	SL308	sequencing assay	ERX3657298	SL308.reads.bam	SL308.reads.bam	ERR3665693	ftp://ftp.sra.ebi.ac.uk/vol1/fastq/ERR366/003/ERR3665693/ERR3665693.fastq.gz	P-MTAB-91182	Sebastian Mueller	P-MTAB-91183	Sebastian Mueller	SL308.trimmed_reads.fasta.gz	ftp://ftp.ebi.ac.uk/pub/databases/microarray/data/experiment/MTAB/E-MTAB-8526/E-MTAB-8526.processed.13.zip	CC4350	wild type genotype	Plus Cu
SL75	ERS4029352	SAMEA6229591	Chlamydomonas reinhardtii	CC4350	vegetative	whole organism	wild type genotype	Chlamy -Cu	whole organism	Chlamy -Cu	P-MTAB-91177	Adrian Valli	P-MTAB-91178	Adrian Valli	P-MTAB-91179	Adrian Valli	P-MTAB-91180	Adrian Valli	SL75	SINGLE	size fractionation	TRANSCRIPTOMIC	miRNA-Seq	P-MTAB-91181	Adrian Valli	SL75	sequencing assay	ERX3657299	SL75.reads.bam	SL75.reads.bam	ERR3665694	ftp://ftp.sra.ebi.ac.uk/vol1/fastq/ERR366/004/ERR3665694/ERR3665694.fastq.gz	P-MTAB-91182	Sebastian Mueller	P-MTAB-91183	Sebastian Mueller	SL75.trimmed_reads.fasta.gz	ftp://ftp.ebi.ac.uk/pub/databases/microarray/data/experiment/MTAB/E-MTAB-8526/E-MTAB-8526.processed.13.zip	CC4350	wild type genotype	Chlamy -Cu
SL76	ERS4029353	SAMEA6229592	Chlamydomonas reinhardtii	CC4350	vegetative	whole organism	wild type genotype	none	whole organism	Chlamy	P-MTAB-91177	Adrian Valli	P-MTAB-91178	Adrian Valli	P-MTAB-91179	Adrian Valli	P-MTAB-91180	Adrian Valli	SL76	SINGLE	size fractionation	TRANSCRIPTOMIC	miRNA-Seq	P-MTAB-91181	Adrian Valli	SL76	sequencing assay	ERX3657300	SL76.reads.bam	SL76.reads.bam	ERR3665695	ftp://ftp.sra.ebi.ac.uk/vol1/fastq/ERR366/005/ERR3665695/ERR3665695.fastq.gz	P-MTAB-91182	Sebastian Mueller	P-MTAB-91183	Sebastian Mueller	SL76.trimmed_reads.fasta.gz	ftp://ftp.ebi.ac.uk/pub/databases/microarray/data/experiment/MTAB/E-MTAB-8526/E-MTAB-8526.processed.13.zip	CC4350	wild type genotype	none
SL184	ERS4029354	SAMEA6229593	Chlamydomonas reinhardtii	CC4350	zygote	whole organism	wild type genotype	none	whole organism	Zygote 30mins	P-MTAB-91177	Adrian Valli	P-MTAB-91178	Adrian Valli	P-MTAB-91179	Adrian Valli	P-MTAB-91180	Adrian Valli	SL184	SINGLE	size fractionation	TRANSCRIPTOMIC	miRNA-Seq	P-MTAB-91181	Adrian Valli	SL184	sequencing assay	ERX3657301	SL184.reads.bam	SL184.reads.bam	ERR3665696	ftp://ftp.sra.ebi.ac.uk/vol1/fastq/ERR366/006/ERR3665696/ERR3665696.fastq.gz	P-MTAB-91182	Sebastian Mueller	P-MTAB-91183	Sebastian Mueller	SL184.trimmed_reads.fasta.gz	ftp://ftp.ebi.ac.uk/pub/databases/microarray/data/experiment/MTAB/E-MTAB-8526/E-MTAB-8526.processed.13.zip	CC4350	wild type genotype	none
SL185	ERS4029355	SAMEA6229594	Chlamydomonas reinhardtii	CC4350	zygote	whole organism	wild type genotype	none	whole organism	Zygote 2 hours	P-MTAB-91177	Adrian Valli	P-MTAB-91178	Adrian Valli	P-MTAB-91179	Adrian Valli	P-MTAB-91180	Adrian Valli	SL185	SINGLE	size fractionation	TRANSCRIPTOMIC	miRNA-Seq	P-MTAB-91181	Adrian Valli	SL185	sequencing assay	ERX3657302	SL185.reads.bam	SL185.reads.bam	ERR3665697	ftp://ftp.sra.ebi.ac.uk/vol1/fastq/ERR366/007/ERR3665697/ERR3665697.fastq.gz	P-MTAB-91182	Sebastian Mueller	P-MTAB-91183	Sebastian Mueller	SL185.trimmed_reads.fasta.gz	ftp://ftp.ebi.ac.uk/pub/databases/microarray/data/experiment/MTAB/E-MTAB-8526/E-MTAB-8526.processed.13.zip	CC4350	wild type genotype	none
SL186	ERS4029356	SAMEA6229595	Chlamydomonas reinhardtii	CC4350	zygote	whole organism	wild type genotype	none	whole organism	Zygote 6h	P-MTAB-91177	Adrian Valli	P-MTAB-91178	Adrian Valli	P-MTAB-91179	Adrian Valli	P-MTAB-91180	Adrian Valli	SL186	SINGLE	size fractionation	TRANSCRIPTOMIC	miRNA-Seq	P-MTAB-91181	Adrian Valli	SL186	sequencing assay	ERX3657303	SL186.reads.bam	SL186.reads.bam	ERR3665698	ftp://ftp.sra.ebi.ac.uk/vol1/fastq/ERR366/008/ERR3665698/ERR3665698.fastq.gz	P-MTAB-91182	Sebastian Mueller	P-MTAB-91183	Sebastian Mueller	SL186.trimmed_reads.fasta.gz	ftp://ftp.ebi.ac.uk/pub/databases/microarray/data/experiment/MTAB/E-MTAB-8526/E-MTAB-8526.processed.13.zip	CC4350	wild type genotype	none
SL254	ERS4029357	SAMEA6229596	Chlamydomonas reinhardtii	CC4350	zygote	whole organism	wild type genotype	none	whole organism	Zygotes	P-MTAB-91177	Adrian Valli	P-MTAB-91178	Adrian Valli	P-MTAB-91179	Adrian Valli	P-MTAB-91180	Adrian Valli	SL254	SINGLE	size fractionation	TRANSCRIPTOMIC	miRNA-Seq	P-MTAB-91181	Adrian Valli	SL254	sequencing assay	ERX3657304	SL254.reads.bam	SL254.reads.bam	ERR3665699	ftp://ftp.sra.ebi.ac.uk/vol1/fastq/ERR366/009/ERR3665699/ERR3665699.fastq.gz	P-MTAB-91182	Sebastian Mueller	P-MTAB-91183	Sebastian Mueller	SL254.trimmed_reads.fasta.gz	ftp://ftp.ebi.ac.uk/pub/databases/microarray/data/experiment/MTAB/E-MTAB-8526/E-MTAB-8526.processed.13.zip	CC4350	wild type genotype	none
SL255	ERS4029358	SAMEA6229597	Chlamydomonas reinhardtii	CC4350	zygote	whole organism	wild type genotype	none	whole organism	Zygotes	P-MTAB-91177	Adrian Valli	P-MTAB-91178	Adrian Valli	P-MTAB-91179	Adrian Valli	P-MTAB-91180	Adrian Valli	SL255	SINGLE	size fractionation	TRANSCRIPTOMIC	miRNA-Seq	P-MTAB-91181	Adrian Valli	SL255	sequencing assay	ERX3657305	SL255.reads.bam	SL255.reads.bam	ERR3665700	ftp://ftp.sra.ebi.ac.uk/vol1/fastq/ERR366/000/ERR3665700/ERR3665700.fastq.gz	P-MTAB-91182	Sebastian Mueller	P-MTAB-91183	Sebastian Mueller	SL255.trimmed_reads.fasta.gz	ftp://ftp.ebi.ac.uk/pub/databases/microarray/data/experiment/MTAB/E-MTAB-8526/E-MTAB-8526.processed.13.zip	CC4350	wild type genotype	none
SL256	ERS4029359	SAMEA6229598	Chlamydomonas reinhardtii	CC4350	zygote	whole organism	wild type genotype	none	whole organism	Zygotes	P-MTAB-91177	Adrian Valli	P-MTAB-91178	Adrian Valli	P-MTAB-91179	Adrian Valli	P-MTAB-91180	Adrian Valli	SL256	SINGLE	size fractionation	TRANSCRIPTOMIC	miRNA-Seq	P-MTAB-91181	Adrian Valli	SL256	sequencing assay	ERX3657306	SL256.reads.bam	SL256.reads.bam	ERR3665701	ftp://ftp.sra.ebi.ac.uk/vol1/fastq/ERR366/001/ERR3665701/ERR3665701.fastq.gz	P-MTAB-91182	Sebastian Mueller	P-MTAB-91183	Sebastian Mueller	SL256.trimmed_reads.fasta.gz	ftp://ftp.ebi.ac.uk/pub/databases/microarray/data/experiment/MTAB/E-MTAB-8526/E-MTAB-8526.processed.13.zip	CC4350	wild type genotype	none
